# Supplementary material for: Metabolomic and Transcriptomic Analyses Reveal the Characteristics of Tea Flavonoids and Caffeine Accumulation and Regulation between Chinese Varieties (Camellia sinensis var. sinensis) and Assam Varieties (C. sinensis var. assamica)
Source: Genes (Basel). 2022 Oct 31;13(11):1994. doi: 10.3390/genes13111994 (PMC9690216; doi:10.3390/genes13111994)
Supplement: Supplementary file 1 [file genes-13-01994-s001.zip › Table S1.xlsx]

## Sheet: Sheet1
Table S1 Identification of metabolites among 'BTSC', 'BTZY', and 'MYC' groups
Index	Q1 (Da)	Molecular Weight (Da)	Ionization model	Formula	Compounds	Class II	CAS	Level	mix01	mix02	mix03	mix04	mix05	mix06	BTSC-1	BTSC-2	BTSC-3	BTZY-1	BTZY-2	BTZY-3	MYC-1	MYC-2	MYC-3	cpd_ID	kegg_map
pme2482	139.1	138.026	C7H6O3	[M+H]+	Protocatechuic aldehyde	Flavanols	139-85-5	B	159450	122730	96275	198220	176840	155950	107200	130900	111130	126220	140180	146730	29056	48632	38598	C16700	ko00950,ko01063
mws0183	153.1	154.021	C7H6O4	[M-H]-	Protocatechuic acid	Flavanols	99-50-3	B	647900	559630	596710	593140	656500	629940	208050	309290	330250	454040	392030	421820	368260	350370	279020	C00230	ko00362,ko00623,ko00624,ko00627,ko01053,ko01061,ko01100,ko01110,ko01120,ko01220
mws0024	169.02	170.015	C7H6O5	[M-H]-	Gallic acid	Flavanols	149-91-7	A	2327100	2134300	2111500	2120400	2090500	2163100	2292100	2684200	2055400	2572100	2216400	1159400	4835500	3425000	3910800	C01424	ko00627,ko01061,ko01120
pme0309	183.04	184.029	C8H8O5	[M-H]-	Methyl gallate	Flavanols	99-24-1	A	3694600	3728100	4146200	3261900	3462300	3753600	4861700	4918500	4108800	4666900	4310900	2580900	4699400	3365300	2940600	--	--
pmp000571	271.06	270.044	C15H10O5	[M+H]+	Apigenin	Flavone	520-36-5	A	14444	13523	13216	14571	12509	12171	24815	6379.2	8852.1	10929	13846	10599	9	9	9	C01477	ko00941,ko00943,ko00944,ko01061,ko01100,ko01110
mws1140	271.07	272.058	C15H12O5	[M-H]-	Naringenin chalcone(4,2',4',6'-Tetrahydroxychalcone)	Chalcones	73692-50-9	A	1121800	1052100	1081200	1092100	1101900	1105300	704670	1368000	1503500	1223500	1258700	1356100	407760	210870	265920	C06561	ko00941,ko01061,ko01100,ko01110
pme0376	271.07	272.058	C15H12O5	[M-H]-	Naringenin	Dihydroflavone	480-41-1	A	1057400	1126500	1116100	1083400	1016600	1088700	947670	1170700	808080	1976500	2043400	2448900	1117600	579910	529270	C00509	ko00941,ko00943,ko01061,ko01100,ko01110
mws0914	271	272.058	C15H12O5	[M-H]-	Pinobanksin	Dihydroflavonol	548-82-3	A	1100600	1188700	1136600	1134300	1067900	1119700	960390	1203700	866630	2020800	2098000	2823300	1221700	618800	550780	C09826	ko00941
pme3285	275	274.073	C15H14O5	[M+H]+	Afzelechin(3,5,7,4'-Tetrahydroxyflavan)	Isoflavones	2545-00-8	B	133170	121370	167850	143100	144030	144260	34848	49401	42480	17488	22798	12127	1913200	1504400	385120	C09320	ko00941,ko01110
pme1201	273.08	274.073	C15H14O5	[M-H]-	Phloretin	Chalcones	60-82-2	B	269200	272100	271990	278860	269040	264980	41292	20908	20692	24904	35294	13165	2136900	1272600	691090	C00774	ko00941,ko01110
mws1422	275.1	274.073	C15H14O5	[M+H]+	(-)-Epiafzelechin	Flavanols	24808-04-6	A	651800	562560	636870	677170	631150	641080	1178500	998720	1441000	398020	410270	223510	76333	104770	98186	C12128	ko00941,ko01110
pme0088	285	286.038	C15H10O6	[M-H]-	Luteolin	Flavone	491-70-3	B	125360	130880	133850	136670	128680	130550	172630	81707	114970	108900	133290	120960	8427.1	9841.5	4370.3	C01514	ko00941,ko00944,ko01100,ko01110
mws1068	285.05	286.038	C15H10O6	[M-H]-	Kaempferol	Flavonols	520-18-3	A	23943	19409	23208	22025	24091	23124	5462.5	21461	6310.7	62098	21885	9437	10359	48394	24850	C05903	ko00941,ko00944,ko01061,ko01100,ko01110
Hmbp002730	287.06	286.047	C15H10O6	[M+H]+	Isoscutellarein	Flavone	41440-05-5	B	45342	45642	37900	46544	41575	45680	27432	56034	48603	28772	54164	22949	50491	45520	19808	--	--
Lmgn002843	285.05	286.048	C15H10O6	[M-H]-	2'-Hydroxyisoflavone	Isoflavones	-	B	69584	67230	71714	68021	69596	71426	86324	47073	62915	60796	73950	61327	11243	19035	24083	--	--
mws0064	287.06	288.053	C15H12O6	[M-H]-	Eriodictyol	Dihydroflavone	552-58-9	B	408050	439150	416870	397820	395360	411590	325560	427810	734860	444570	556840	377800	51416	28568	52254	C05631	ko00941,ko01100,ko01110
mws0054	289.08	290.067	C15H14O6	[M-H]-	Catechin	Flavanols	154-23-4	A	1861200	1832000	1903400	1854700	1855200	1822700	1293300	1328300	1123400	908710	1180100	1335500	3611200	3056300	2914800	C06562	ko00941,ko01061,ko01110
pme0460	291	290.067	C15H14O6	[M+H]+	L-Epicatechin	Flavanols	490-46-0	A	1974200	1776200	2052200	2200800	2248000	2125500	1896900	1956300	2074400	1396100	1708700	1903900	774290	584300	762020	C09727	ko00941,ko01061,ko01100,ko01110
pmp000001	301.07	300.053	C16H12O6	[M+H]+	Hispidulin	Flavone	1447-88-7	B	32068	27209	28486	33065	30944	29544	27858	15602	15491	15667	26556	22884	5635.4	11165	4164.5	C10058	--
mws0058	299.06	300.053	C16H12O6	[M-H]-	Diosmetin	Flavone	520-34-3	B	79833	76705	78111	81441	79341	81148	69537	48229	44346	53482	62814	63460	16817	31096	14023	--	--
pmp001127	301.11	300.053	C16H12O6	[M+H]+	Chrysoeriol	Flavone	491-71-4	B	4910.4	4492.3	4900.1	5385.2	5938.7	5215.1	9	9	9	3779.6	4931.1	3434	5808.9	4897.6	8561.4	C04293	ko00944
Zmhp003514	301.07	300.063	C16H12O6	[M+H]+	6,7,8-Tetrahydroxy-5-methoxyflavone	Flavone	-	B	32679	26790	28475	28941	32372	29927	24251	16734	16737	17624	23276	23667	5947.6	11995	5402.4	--	--
mws0920	301	302.033	C15H10O7	[M-H]-	Tricetin	Flavone	520-31-0	A	2842200	2733700	2832200	2804400	2855400	2733200	2191500	2643100	2617400	3432700	2537800	2413500	846950	1315300	1356600	C10192	ko00941
pme2954	303.04	302.033	C15H10O7	[M+H]+	Quercetin	Flavonols	117-39-5	B	192410	153630	162760	173200	169510	189690	126740	108270	148800	115930	142700	155370	89901	224470	390960	C00389	ko00941,ko00944,ko01100,ko01110,ko04152
Hmcn002875	301.04	302.043	C15H10O7	[M-H]-	6-Hydroxyluteolin	Flavone	18003-33-3	B	37555	36734	34911	37560	41379	45185	23571	26195	31261	34398	31500	38470	20122	57741	42037	--	--
mws0044	303.06	304.047	C15H12O7	[M-H]-	Taxifolin	Dihydroflavonol	480-18-2	B	903680	961590	952170	960030	861760	937780	1040400	874590	864890	731490	1028300	379920	4023700	3164600	1032000	C01617	ko00941,ko01061,ko01100,ko01110
mws0049	307	306.061	C15H14O7	[M+H]+	(+)-Gallocatechin	Flavanols	970-73-0	A	4731300	4292800	4569600	5026000	4583600	4885900	7719800	3779700	3166300	2328800	5402600	6831300	7564100	6622600	6700200	C12127	ko00941,ko01110
mws0042	305	306.061	C15H14O7	[M-H]-	(-)-Epigallocatechin	Flavanols	970-74-1	A	735690	763970	733630	802920	713920	720900	1021400	665250	623770	499870	820910	1021300	1132100	970140	1215700	C12136	ko00941,ko01110
pmn001581	315.1	316.047	C16H12O7	[M-H]-	Sexangularetin	Flavonols	571-74-4	B	4086.7	3988.7	2895.4	3389.6	2933.3	3623.1	1761.5	5355.3	8669.5	2743.4	3445.4	2979.4	9	9	9	--	--
Lmmn004912	315.05	316.058	C16H12O7	[M-H]-	Quercetin 3-O-methyl ether	Flavonols	1486-70-0	B	43372	44670	42549	45898	43871	44144	23031	54347	108300	40833	35766	39144	9	9	9	C04443	ko00944
mws0032	319.04	318.027	C15H10O8	[M+H]+	Myricetin	Flavonols	529-44-2	B	154810	78347	146870	150300	158130	147000	34205	131060	250700	194080	230390	168710	34800	54250	11593	C10107	ko00941,ko00944,ko01110
mws0744	319.05	320.041	C15H12O8	[M-H]-	Dihydromyricetin(Ampelopsin)	Dihydroflavonol	27200-12-0	B	1393100	1191500	1336200	1344200	1486300	1337000	2339700	898370	497750	765980	1058100	1256700	6473200	7169700	7927000	C02906	ko00941,ko01110
pmb3894	329.1	330.061	C17H14O7	[M-H]-	Di-O-methylquercetin	Flavonols	2068-02-2	A	45620	47420	45939	47165	46869	46560	52243	34042	29386	37767	34693	37743	80238	169320	125040	C01265	ko00944
Lmzp004885	331.08	330.074	C17H14O7	[M+H]+	Tricin	Flavone	520-32-1	A	270500	260480	279690	280390	290600	289840	292810	167200	146470	147950	218440	216530	6733.3	38308	18940	C10193	--
pmp000004	331.08	330.074	C17H14O7	[M+H]+	Jaceosidin	Flavone	18085-97-7	B	119420	111800	119780	120440	118340	121010	120560	69146	60916	62481	92084	96656	2133.6	14844	7991.3	--	--
HmLn000873	331.07	332.075	C13H16O10	[M-H]-	2-O-Galloyl-β-D-glucose	Tannin	-	B	3522300	3499900	3344300	3255000	3368500	3431000	1208900	3160600	3629400	6947600	2352400	1246000	3749100	4612700	4095000	--	--
pmp000008	359.11	358.09	C19H18O7	[M+H]+	5-Hydroxy-6,7,3',4'-tetramethoxyflavone	Flavone	21763-80-4	B	2974300	2977800	3240800	3239200	3153100	3184600	2559300	3757200	6963800	6802700	2489500	3973900	9	9	9	--	--
Cmsn000894	361.08	362.084	C14H18O11	[M-H]-	7-O-Galloyl-D-sedoheptulose	Tannin	-	B	130930	126540	123300	130550	114840	128740	40030	190720	144300	157160	113520	88185	98304	236460	221730	--	--
pmb0681	403.1	402.079	C20H18O9	[M+H]+	Apigenin 8-C-pentoside	Flavone	-	B	215370	203640	247950	251420	234750	230050	322260	162980	201010	131850	169540	64347	4748.5	9	2499.8	--	--
Lmgn002412	401.08	402.096	C20H18O9	[M-H]-	Apigenin 8-C-α-L-arabinopyranoside	Flavone	-	B	49242	29938	39636	40128	49016	49530	32309	41898	40677	56970	43675	41481	14941	18608	24025	--	--
mws0071	415.1	416.093	C21H20O9	[M-H]-	Apigenin 4-O-rhamnoside	Flavone	133538-77-9	B	9137.1	9576	10254	9409.3	9096	8514	87688	4407.5	2424	12628	9116.4	1915	9	9	9	--	--
pmn001668	415.1	416.128	C22H24O8	[M-H]-	Apigenin-3-O-α-L-rhamnoside	Flavone	-	B	126430	136930	135690	122170	121240	119000	50178	197440	216870	144220	134980	126380	151710	50980	157890	--	--
pmn001637	417.1	418.073	C20H18O10	[M-H]-	Juglanin	Flavonols	5041-67-8	A	295020	286160	299090	284500	269500	261410	164910	344980	196010	296070	474800	183660	214690	53502	130940	--	--
Lmbp003668	419.1	418.09	C20H18O10	[M+H]+	Kaempferol-3-arabinopyranoside	Flavonols	-	A	4581600	5228500	5214000	5378800	4946900	5288900	1530000	6133300	1947300	3513800	6439100	1933700	2615800	456800	1699600	--	--
Lmyp004617	419.13	418.127	C21H22O9	[M+H]+	Pinocembrin 7-O-β-D-glucoside(Pinocembroside)	Flavone	75829-43-5	B	75828	79591	82422	88594	79848	85234	48347	97025	455250	60223	72587	16816	80762	35990	17010	--	--
mws1434	431.11	432.088	C21H20O10	[M-H]-	Isovitexin	Flavone carbonoside	29702-25-8	A	5479200	4968400	5177300	5407500	4659500	4923100	24603000	3210400	3959100	2865000	1138700	3544800	17209	10743	17211	C01714	ko00944
pmp000413	433.11	432.088	C21H20O10	[M+H]+	Genistein 8-C-glucoside	Flavone carbonoside	66026-80-0	A	8188900	9894200	10546000	12369000	9770800	9656400	23522000	4937000	6547000	3960700	1921400	4846400	24134	20413	60196	C10420	--
mws0072	433.11	432.088	C21H20O10	[M+H]+	Apigenin 5-O-glucoside	Flavone	28757-27-9	B	456180	461430	420860	526210	513790	359990	1106700	243140	329670	211020	93685	314310	9	9	9	--	--
pme0321	431.11	432.088	C21H20O10	[M-H]-	Kaempferol 7-O-rhamnoside	Flavonols	20196-89-8	A	87885	67336	88538	89076	67250	92919	583400	35938	19954	39849	97314	15305	3918.5	3927.9	8064.7	--	--
pmb3006	431.1	432.088	C21H20O10	[M-H]-	Apigenin 7-O-glucoside(Cosmosiin)	Flavone	578-74-5	B	121320	150740	146970	146040	108270	122130	225820	158120	195390	157150	154120	126890	35064	28215	80263	C04608	ko00944
pmp000116	433.1	432.088	C21H20O10	[M+H]+	Apigenin-8-C-glucoside	Flavone carbonoside	3681-93-4	A	3745300	4235100	4533200	3572900	3640900	4476600	11887000	1968600	3015100	1946000	900560	2277900	22785	10575	17532	C01460	ko00941,ko00944
Zmhn003099	431.1	432.105	C21H20O10	[M-H]-	Kaempferol 3-O-α-L-rhamnoside(X)	Flavonols	-	B	1087200	960850	1095500	939960	1153700	1103700	5948100	593140	693450	598610	257250	685420	3011.4	9	3586	--	--
Lmlp003201	433.11	432.105	C21H20O10	[M+H]+	5,7,4'-Trihydroxy-8-C-β-D-glucopyranosylflavone	Flavone carbonoside	-	A	6471800	8466300	7591400	7472100	7511600	7739500	21641000	4194200	6825700	3492000	1370900	3748100	19750	28476	32865	--	--
Lmbp003737	433.11	432.105	C21H20O10	[M+H]+	Kaempferol-3-O-rhamnoside	Flavonols	482-39-3	A	4270700	4164800	4674000	3983600	4252200	3805400	14624000	3877000	230100	4370700	2986700	359860	320350	623930	145970	C16911	ko00944
pme3392	433.11	433.113	C21H21O10+	[M]+	Pelargonidin 3-O-glucoside	Anthocyanins	47684-27-5	A	3106400	3930900	3940300	3898800	3847700	3706200	2177200	736200	411410	7829400	2367400	6792000	8164300	5485200	4992900	C12137	ko00942,ko01100,ko01110
mws4183	433.08	434.068	C20H18O11	[M-H]-	Quercetin-3-O-α-L-arabinopyranoside(guaijaverin)	Flavonols	22255-13-6	B	3525100	4584600	4149900	4163900	3150600	3268200	1244400	4501700	894230	3017500	5606000	1135200	181210	110150	183250	--	--
mws2186	435.08	434.068	C20H18O11	[M+H]+	Avicularin	Flavonols	572-30-5	A	2005500	2394500	2572500	2922700	2643500	2295800	786290	1760000	356620	1350400	3014000	603260	92834	75185	146450	--	--
Lmdp003509	435.09	434.084	C20H18O11	[M+H]+	Quercetin 3-O-β-D-xylopyranoside	Flavonols	549-32-6	A	2985900	3591200	3505300	3977000	3390400	3659500	1171200	2649300	533090	2055200	4165800	1035900	159550	116930	183970	--	--
mws1179	433	434.102	C21H22O10	[M-H]-	Naringenin-7-O-glucoside	Dihydroflavone	529-55-5	A	1756200	1706900	1750400	1681500	1714900	1709800	1304800	2407900	5300700	3323900	2345400	792100	2500400	1438600	1004400	--	--
pme1611	433.12	434.102	C21H22O10	[M-H]-	Isohemiphloin	Flavone carbonoside	3682-02-8	A	1943900	1855700	1715300	1863200	1755300	1835000	6534900	3817300	5533600	2900700	3070400	2766000	29286	18195	33536	--	--
Zmhn003534	433.11	434.121	C21H22O10	[M-H]-	Naringenin-O-glucoside	Flavone	-	B	3709900	3814200	3825800	3886300	3831700	3887800	3309500	4960200	9428100	5829700	4936000	5053900	3752500	2326900	2306700	--	--
mws2118	435.13	436.116	C21H24O10	[M-H]-	Phloretin 2'-O-glucoside	Isoflavones	60-81-1	B	4491800	4098600	4301800	4294600	4134200	4371700	469760	307990	458780	230590	290310	472490	11785000	9335300	22692000	--	--
mws1397	441.3	442.073	C22H18O10	[M-H]-	(-)-Epicatechin gallate	Flavanols	1257-08-5	A	1756100	2173900	2301000	2295800	1990900	1846900	1520700	2462200	2433600	2722600	2288600	2658200	1660000	1174400	1420100	--	--
mws2221	441.08	442.073	C22H18O10	[M-H]-	Catechin gallate	Flavanols	130405-40-2	A	2300000	2350100	2022500	2194900	2315800	2537500	2440600	2804500	2455500	2510800	2917700	3060900	1751300	1083200	1202500	--	--
pmp000573	447.12	446.102	C22H22O10	[M+H]+	Acacetin-7-O-galactoside	Flavone	-	B	80039	80785	87058	77452	75727	78190	45583	52807	20876	91353	101660	78817	9	9	9	--	--
pme2459	449.1	448.082	C21H20O11	[M+H]+	Luteolin 7-O-glucoside(Cynaroside)	Flavone	5373-11-5	A	23445000	26282000	25602000	29307000	24340000	25706000	10803000	28745000	7119700	22247000	24935000	4172400	5941100	4229400	3912000	C03951	ko00944
mws0089	447.09	448.082	C21H20O11	[M-H]-	Kaempferol 7-O-glucosdie	Flavonols	16290-07-6	A	16954000	17712000	17596000	17938000	17835000	17082000	12271000	18644000	15634000	26443000	26567000	12738000	2133900	1165200	938120	--	--
mws0045	449.1	448.082	C21H20O11	[M+H]+	Quercitrin	Flavonols	522-12-3	B	1948900	2385900	2582900	2360700	1754900	2385400	3414800	3562800	174760	1454100	3827900	317130	22900	56857	9	--	--
pmb3024	447.1	448.082	C21H20O11	[M-H]-	Luteolin C-hexoside	Flavone	-	B	106360	107060	134370	113040	116370	104690	334790	253410	440880	316960	153040	425150	9625.8	9	5090.6	--	--
mws1299	449.1	448.082	C21H20O11	[M+H]+	Orientin	Flavone carbonoside	28608-75-5	A	1936000	3057300	2690700	2602700	2445500	2465200	3345600	1524800	2898500	1150400	953490	2364800	9	9	8341.8	C10114	--
mws0913	447	448.082	C21H20O11	[M-H]-	Trifolin	Flavonols	23627-87-4	B	19435000	18028000	19798000	18479000	17496000	18232000	13620000	19256000	16705000	24652000	25857000	12905000	2290000	1246800	900100	C12626	ko00944
mws1608	447.09	448.082	C21H20O11	[M-H]-	HoMoorientin	Flavone carbonoside	4261-42-1	B	124000	124040	148820	160830	139060	128690	335280	320110	511460	323370	209820	468210	9	9	9	--	--
mws2209	447.1	448.082	C21H20O11	[M-H]-	Astragalin (Kaempferol 3-O-Glucoside)	Flavonols	480-10-4	A	16945000	17182000	17466000	17549000	16609000	17852000	10891000	19092000	14183000	24550000	25217000	10800000	2104700	1123500	797270	--	--
Hmcp002316	449.11	448.1	C21H20O11	[M+H]+	Isorhamnetin-O-Pentoside	Flavonols	-	B	28195	29074	26633	26938	26796	27752	12551	21892	16083	18745	24157	14840	9	9	9	--	--
Lmlp003531	449.11	448.101	C21H20O11	[M+H]+	Luteolin 3'-O-β-D-glucoside	Flavone	5154-41-6	A	5083200	4443300	4881400	4321800	5308600	4435600	3395800	4665300	3892000	6095500	6205400	4453900	666540	218740	176660	--	--
pmb0550	449.11	449.108	C21H21O11+	[M]+	Cyanidin 3-O-glucoside (Kuromanin)	Anthocyanins	47705-70-4	A	33052000	42896000	42923000	43026000	41035000	42440000	10178000	5506100	3274800	46957000	27290000	58096000	50417000	38987000	68617000	C08604	ko00942
pmn001640	449.1	450.062	C20H18O12	[M-H]-	Betmidin(Myricetin 3-α-L-arabinofuranoside)	Flavonols	35589-22-1	A	2507600	2259200	2374700	2160500	2212400	2766300	1071400	2502300	2234000	2123300	3760200	1042500	388000	241260	278320	--	--
pmb3023	449.1	450.096	C21H22O11	[M-H]-	Eriodictyol C-hexoside	Dihydroflavone	-	B	3514600	3367200	4382500	4049300	4299900	3882600	21136000	3402100	4530500	6924800	3659200	4335600	216430	401850	393780	--	--
Lmzn002203	449.11	450.116	C21H22O11	[M-H]-	Eriodictyol-7-O-Glucoside	Flavone	38965-51-4	B	464410	414710	462540	418700	419920	456990	291540	491290	390520	637010	723500	254890	59521	36625	26464	--	--
pmn001415	451.1	452.093	C24H20O9	[M-H]-	Catechin-(7,8-bc)-4β-(3,4-dihydroxyphenyl)-dihydro-2-(3H)-pyranone	Flavanols	-	B	38447	45823	55210	49533	48134	47630	19130	16230	20520	5200.5	13008	74423	9	9	9	--	--
Zmhn001257	451.12	452.132	C21H24O11	[M-H]-	Catechin-5-O-glucoside	Anthraquinone	-	B	40813	42282	36302	42281	40355	40120	9	29600	9	35086	9	25964	9	9	9	--	--
mws0034	457.2	458.068	C22H18O11	[M-H]-	Epigallocatechin gallate	Flavanols	989-51-5	A	6186800	6032900	6992300	6537600	6381000	7014400	6282900	9340000	8810000	8100200	7502800	8999900	9	9	9	C09731	ko04152
mws0351	457.08	458.068	C22H18O11	[M-H]-	Gallate catechin gallate	Flavanols	4233-96-9	B	5804600	5762100	6128400	5885800	5203300	6230500	6158000	8026200	6570800	7880000	6989300	8161600	9	9	9	--	--
pmb2992	459.1	460.082	C22H20O11	[M-H]-	Acacetin-O-glucuronic acid	Flavone	-	B	184120	206500	191780	185540	179690	196460	448850	74525	1036200	142460	95077	25708	24981	9935.3	9	--	--
pmp000120	463.1	462.096	C22H22O11	[M+H]+	Diosmetin-6-C-glucoside	Flavone	-	A	37102	37459	44950	46994	42819	44272	125000	17603	32727	6871.1	10703	50070	9	9	9	--	--
pmb0689	463.1	462.096	C22H22O11	[M+H]+	Chrysoeriol C-hexoside	Flavone	-	B	40755	41706	44724	44074	42610	39720	56009	27022	32554	18445	34264	81655	9	6522.3	6175.2	--	--
pmb3012	461.1	462.096	C22H22O11	[M-H]-	Chrysoeriol 7-O-hexoside	Flavone	-	B	208130	219080	229720	200170	222470	212210	407080	179180	329310	140430	193670	666240	35076	60977	35958	--	--
pmp000579	463.12	462.096	C22H22O11	[M+H]+	Diosmetin-7-O-galactoside	Flavone	-	A	1465400	1474300	1489500	1476900	1380200	1470400	1638200	1091700	1736600	926880	1314300	1970000	543750	649520	443930	--	--
Lmnp002845	463.13	462.116	C22H22O11	[M+H]+	5,7,4'-Trihydroxy-6-methoxyflavone-8-C-β-D-glucoside	Flavone carbonoside	-	B	73035	72981	98076	112180	109090	85202	134620	31668	58605	32861	27705	188940	9	9	9	--	--
mws2210	463.12	463.124	C22H23O11+	[M]+	Peonidin 3-O-glucoside	Anthocyanins	6906-39-4	B	260000	324280	312710	287280	263820	289030	250740	48923	65778	250890	519490	636100	84206	67086	162550	--	--
mws0091	463.09	464.076	C21H20O12	[M-H]-	Isoquercitrin	Flavonols	482-35-9	A	23137000	23778000	22187000	21721000	21270000	25137000	21188000	29277000	21997000	25889000	30027000	16521000	163400	392450	788780	--	--
mws0856	463	464.076	C21H20O12	[M-H]-	Spiraeoside	Flavonols	20229-56-5	B	17437000	17906000	17253000	15623000	16955000	17630000	15265000	27887000	14561000	22571000	22560000	14400000	124800	244170	640610	--	--
mws0061	463.1	464.076	C21H20O12	[M-H]-	Hyperin	Flavonols	482-36-0	A	2549300	1872400	2394400	2465700	2664800	2419800	1879000	4040000	2207000	2906100	3318700	1808600	8241.9	35707	71006	--	--
mws0056	463.1	464.076	C21H20O12	[M-H]-	Myricitrin	Flavonols	17912-87-7	B	63192	63478	76790	71529	84544	71189	10408	437920	18967	16540	19682	20530	4073	9	8229.5	--	--
pmp001309	465.1	464.076	C21H20O12	[M+H]+	6-Hydroxykaempferol-7-O-glucoside	Flavonols	-	A	617590	1001300	1059500	942890	1174300	667960	877030	703990	646420	972390	487720	1043700	4963.2	34109	20226	--	--
mws1329	463.09	464.095	C21H20O12	[M-H]-	Quercetin-7-O-Glucoside	Flavonols	491-50-9	A	11756000	11786000	10947000	12131000	12519000	12964000	9780500	18222000	10242000	12733000	15135000	7786200	80217	153760	396150	--	--
Hmcn001884	463.09	464.095	C21H20O12	[M-H]-	6-Hydroxyluteolin 5-glucoside	Flavone	-	B	20799000	17659000	16706000	16575000	17989000	18768000	15650000	25088000	14247000	21341000	24908000	12110000	121400	261890	591180	--	--
Zmhn003162	463.09	464.095	C21H20O12	[M-H]-	Quercetin-O-glucoside	Flavonols	-	B	23678000	23378000	22979000	21069000	21249000	23353000	20487000	31175000	18454000	28962000	30515000	16616000	150500	393210	917200	--	--
pme1598	463.13	464.111	C22H24O11	[M-H]-	Hesperetin 5-O-glucoside	Dihydroflavonol	69651-80-5	A	15653000	16404000	15594000	15953000	16725000	14035000	15503000	26048000	13122000	18883000	21720000	14925000	99064	301820	591570	--	--
Lmzp002365	465.14	464.131	C22H24O11	[M+H]+	Hesperetin-7-O-glucoside	Flavone	31712-49-9	B	765020	832210	722000	911810	947220	881360	537760	1580500	2256600	944170	896140	898560	198030	52530	107820	--	--
pme1398	465.1	465.103	C21H21O12+	[M]+	Delphinidin 3-O-glucoside (Mirtillin)	Anthocyanins	50986-17-9	A	34534000	50606000	49768000	41956000	44444000	43703000	12190000	6337200	3741100	60991000	28741000	84598000	41219000	53513000	65593000	C12138	ko00942
pmb2957	465.08	467.098	C24H19O10+	[M-2H]-	Cyanidin O-syringic acid	Anthocyanins	-	B	1015100	1108900	1111500	1086400	999640	1042900	303040	166600	95796	1879200	885970	2380400	1285100	942590	1635900	--	--
Hmmp002121	469.12	468.113	C23H16O11	[M+H]+	Isorhamnetin-O-gallate	Flavonols	-	B	115900	132030	166700	140150	119330	168780	45930	139580	129300	146010	145660	258560	9	60638	38850	--	--
pmb2962	473.11	475.124	C23H23O11+	[M-2H]-	Pelargonidin 3-O-(6''-acetylglucoside)	Anthocyanins	-	B	15779	9884.1	12758	13857	16784	15752	7134	9810.5	8010.4	36349	13933	7359	9	9	9	--	--
pmb3007	475.1	476.076	C22H20O12	[M-H]-	Chrysoeriol O-glucuronic acid	Flavone	-	B	293660	293300	326130	272490	271110	297640	143430	524580	2325100	299160	312060	142240	3491	10796	3611.2	--	--
Lmmp003783	479.09	478.075	C21H18O13	[M+H]+	Quercetin glucuronic acid	Flavonols	-	B	36043	39955	32421	35840	39683	30938	25978	37136	4254.9	22295	31629	9777.9	9	9	9	--	--
Hmpp003242	479.11	478.101	C22H22O12	[M+H]+	Isorhamnetin-3-O-β-D-glucoside	Flavonols	-	A	1382500	1449300	1455800	1500800	1414700	1582800	389060	1528000	702040	1021100	1238500	967310	27700	75450	75996	--	--
pme3391	479.12	479.119	C22H23O12+	[M]+	Petunidin 3-O-glucoside	Anthocyanins	6988-81-4	B	3341600	3748200	3772300	3639300	4188800	3653800	2207000	349030	276460	2591500	3160900	10294000	342530	267100	2104100	C12139	ko00942
Lmmp002032	481.1	480.09	C21H20O13	[M+H]+	Gossypetin 7-glucoside	Flavonols	-	B	80140	90406	94530	88309	71858	65339	27274	67986	75978	58084	73505	58704	4091.5	9	5826.4	--	--
Hmln001933	479.09	480.091	C21H20O13	[M-H]-	Myricetin 3-O-galactoside	Flavone	-	B	6809800	5768300	6350100	6923700	6730600	6011300	5620000	7688200	7591200	5336100	5883700	8691000	319190	290490	230440	--	--
pmn001629	483.1	484.065	C20H20O14	[M-H]-	Digalloylglucose	Tannin	-	B	841210	860700	815550	847920	808650	806710	1448.2	3675.9	2558.7	6673.7	3038.6	923.73	3555800	2501600	1833600	--	--
HmLp001270	485.09	484.086	C20H20O14	[M+H]+	2,3-Di-O-galloyl-β-D-glucose	Tannin	-	B	222160	328980	298450	247220	349950	413910	363860	547930	1472400	524040	410460	75432	17198	19479	13597	--	--
Lmmp003903	491.12	490.111	C23H22O12	[M+H]+	Kaempferol acetyl-glucoside	Flavonols	-	A	607320	697500	690040	663520	647510	651000	711370	967860	263340	825600	905950	261880	265510	155650	198360	--	--
Zmhn003565	489.1	490.111	C23H22O12	[M-H]-	Kaempferol 3-O-(6″-O-acetyl)glycoside	Flavonols	-	B	11406000	13274000	11651000	14076000	10865000	10265000	12754000	17038000	13332000	27971000	13696000	12906000	15344000	4607100	1412100	--	--
Hmln002582	489.11	490.112	C23H22O12	[M-H]-	Kaempferol 3-O-(6′′-O-acetyl)-glucoside	Flavonols	-	B	838890	906960	860700	899720	767660	810300	540050	1292200	823440	1649700	673250	987680	1176300	484780	154580	--	--
pmb0736	493.1	492.105	C23H24O12	[M+H]+	Tricin 7-O-hexoside	Flavone	-	A	5352200	5764600	6119500	6348900	5129400	5905400	9269600	5568200	5047500	3731200	4426900	4130600	668370	1178700	1096400	--	--
Lmzn003538	491.12	492.127	C23H24O12	[M-H]-	Tricin-7-O-glucopyranoside	Flavone	32769-01-0	B	475040	479410	493980	477180	424200	454340	1041600	472210	408220	344170	458010	358490	85858	147930	107240	--	--
pme0444	493.13	493.135	C23H25O12+	[M]+	Malvidin 3-O-glucoside (Oenin)	Anthocyanins	18470-06-9	B	29834	21726	31109	29186	28882	26957	35951	23910	18814	22647	41476	36008	9	9	9590.1	C12140	ko00942
pmn001642	503.1	504.071	C23H20O13	[M-H]-	Kaempferol 3-O-β-(2''-O-acetyl-β-D-glucuronide)	Flavonols	-	B	62490	82266	70841	74447	63744	54028	20159	46310	33484	107520	32347	438800	71265	261350	134730	--	--
pmb3000	503.1	504.105	C24H24O12	[M-H]-	Chrysoeriol O-acetylhexoside	Flavone	-	B	13950	11535	8644.3	6998.3	14158	7835.4	28338	12864	16764	10489	6362.7	13663	9	9	3014.5	--	--
pmb3045	505.1	506.085	C23H22O13	[M-H]-	Tricin O-glucuronic acid	Flavone	-	B	34795	39310	37825	36272	37959	33950	61650	29532	66635	18619	22905	75210	4274.6	11914	109340	--	--
pmb3026	505.1	506.085	C23H22O13	[M-H]-	Quercetin O-acetylhexoside	Flavone	-	B	1051200	1271100	1638000	1356500	1632400	1362100	3040000	1800300	1433400	1269700	685620	1033300	210160	118640	177320	--	--
Hmln002199	505.1	506.107	C23H22O13	[M-H]-	Quercetin 3-O-(6′′-O-acetyl)-galactoside	Flavonols	-	B	3015500	2443800	2804200	2637000	1769400	3153000	5138200	4118400	2983500	2344600	2345700	2396800	346760	267010	437720	--	--
Hmcp002399	509.13	508.121	C23H24O13	[M+H]+	Limocitrin 3-glucoside	Flavone	-	A	93236	73123	149560	83546	50046	178580	112550	189630	108650	54186	93695	81952	1536.6	7263.7	4065.9	--	--
pmn001644	519.1	520.065	C23H20O14	[M-H]-	Quercetin 3-O-β-(2''-O-acetylβ-D-glucuronide)	Flavonols	-	B	33625	30323	34428	41817	32542	23309	64457	27978	41289	26345	14543	16054	6139.8	7238.9	3426.8	--	--
pmb3013	519.1	520.1	C24H24O13	[M-H]-	Isorhamnetin O-acetyl-hexoside	Flavonols	-	B	36182	27891	31645	28549	23901	31474	32733	38078	34747	23504	23527	29857	4114.9	9226.1	6146	--	--
Li512111	519.11	520.1	C24H24O13	[M-H]-	Isorhamnetin acetyl hexoside	Flavonols	-	B	56789	56820	63694	51207	64791	47030	73551	62670	68593	45919	36183	47446	11162	19167	12748	--	--
pmb3041	521.1	522.08	C23H22O14	[M-H]-	Tricin O-saccharic acid	Flavone	-	A	639340	572010	563260	584200	651460	628690	437190	517920	798260	372190	278580	1121600	162910	454530	481070	--	--
pmn001645	533.1	534.08	C24H22O14	[M-H]-	Luteolin-malonyl-O-glucoside	Flavonols	-	B	7310300	7630700	7303200	8373500	8105900	6761300	7887500	9907800	7381500	15673000	7228800	7164200	7201600	3886700	800500	--	--
pmp000587	535.11	534.08	C24H22O14	[M+H]+	Luteolin-7-O-(6'-O-malonyl)-β-D-glucoside	Flavone	-	A	10258	14130	10516	14191	8850.5	14136	4622.3	16894	11559	30690	11294	9017.7	11139	6943.6	9	--	--
Hmln002483	533.1	534.101	C24H22O14	[M-H]-	Kaempferol 3-O-(6′′-O-malonyl)-glucoside	Flavonols	-	B	5939900	5545100	5429800	5552800	5643200	5399500	5918900	7276400	5481900	11113000	5184900	5084900	5428300	3054300	534870	--	--
pmp001110	535.14	534.114	C25H26O13	[M+H]+	Apigenin-6-C-β-D-xyloside-8-C-β-Darabinoside	Flavone carbonoside	-	A	357200	395310	402740	458300	374800	379910	156020	483100	247800	430450	842930	9	9	9	9	--	--
pmp000589	551.1	550.074	C24H22O15	[M+H]+	Quercetin-7-O-(6'-O-malonyl)-β-D-glucoside	Flavonols	-	A	2383400	2684200	2497400	2839200	2151200	2637200	3362700	2743100	3743300	2736800	1444600	2389600	338650	416310	420070	--	--
Hmln002321	549.09	550.096	C24H22O15	[M-H]-	Quercetin 3-O-(6′′-O-malonyl)-glucoside	Flavonols	-	B	43279	43704	42898	44839	44900	46208	33988	48577	22703	30158	24968	33006	5018.1	4985	4065.9	--	--
pmb3114	561.1	562.125	C30H26O11	[M-H]-	Epicatechin-epiafzelechin	Proanthocyanidins	-	B	63451	60210	61381	61281	62826	66201	240160	351020	307640	225410	190630	212060	94517	100390	90931	--	--
Li512112	563.1	564.088	C25H24O15	[M-H]-	Isorhamnetin hexose-malonate	Flavonols	-	B	25727	30961	25444	29998	27064	25058	14615	37018	11509	8385.8	111080	74238	9	9	13639	--	--
mws1293	565.13	564.105	C29H24O12	[M+H]+	Theaflavin	Proanthocyanidins	4670-05-7	B	148450	150420	152940	164730	158380	154880	87316	180090	63547	50734	627800	323230	8855.9	5247.1	54899	--	--
mws1292	565.2	564.123	C26H28O14	[M+H]+	Isoschaftoside	Flavone carbonoside	52012-29-0	B	4425500	5167900	4952900	4963200	5191400	5822900	10470000	4728600	7340200	5115000	6656700	158790	9	9	31066	--	--
pmp000236	565.1	564.123	C26H28O14	[M+H]+	Apigenin-6-C-glucose-8-xylcose	Flavone carbonoside	-	B	83230	70345	71349	72198	84023	60288	19928	60716	9	28928	24968	243700	9	9	9	--	--
mws1660	565.15	564.123	C26H28O14	[M+H]+	Schaftoside	Flavone carbonoside	51938-32-0	A	33436	24959	29789	30645	26058	30566	58686	25530	37965	30203	24149	9	9	9	9	--	--
pmb0652	565.1	564.123	C26H28O14	[M+H]+	C-Hexosyl-apigenin O-pentoside	Flavone carbonoside	-	B	423540	347950	444770	459890	465220	482570	50099	571900	217730	163170	172070	1260600	9	9	13098	--	--
pmp000411	565.15	564.123	C26H28O14	[M+H]+	Genistein 8-C-apiosyl(1→6)glucoside	Flavone carbonoside	-	B	443810	378040	379680	370910	379010	418780	9	490230	253560	154880	181370	1253300	9	9	6282.2	--	--
pmb0837	577.1	576.127	C30H24O12	[M+H]+	Procyanidin A3	Proanthocyanidins	86631-39-2	B	184250	185070	183020	176160	219340	173090	90235	101620	122940	80950	79917	71298	347390	345080	253760	--	--
pmp000237	579.13	578.103	C26H26O15	[M+H]+	Apigenin-6-C-2-glucuronylxyloside	Flavone carbonoside	-	B	1972600	2116000	2259700	2153900	1736200	1896800	341790	2194800	1191700	907560	966010	6626400	20047	9	9	--	--
pme0368	579.16	578.137	C27H30O14	[M+H]+	Apigenin 7-rutinoside(Isorhoifolin)	Flavone	552-57-8	A	6151900	6594800	5965400	5567300	6302000	6417400	2307900	1496700	626460	23534000	9980100	10350000	16445000	9	9	--	--
pmn001614	577.2	578.137	C27H30O14	[M-H]-	Kaempferol-3,7-O-α-L-rhamnoside	Flavonols	-	B	8251.6	10452	10543	10928	7881.5	11541	2668.5	19203	8578.5	6105	9888.3	51223	9	9	9	--	--
pme2493	579.2	578.137	C27H30O14	[M+H]+	Kaempferol 3,7-dirhamnoside(Kaempferitrin)	Flavonols	482-38-2	B	273800	276550	264380	275120	240610	327350	438920	374850	190570	251150	311330	519240	374370	531750	765500	C16981	--
pme3227	579	578.137	C27H30O14	[M+H]+	Vitexin 2''-O-β-L-rhamnoside	Flavone carbonoside	64820-99-1	A	4356400	4336600	4108500	4384100	4553400	4737900	609440	4341800	2514000	2081800	1874600	13270000	9	9	9	C12628	ko00944
mws0047	579.17	578.137	C27H30O14	[M+H]+	Rhoifolin	Flavone	17306-46-6	A	265900	337080	267680	355150	327700	320730	1669400	294030	165690	185060	310950	162190	189360	157810	131530	--	--
pme0434	577.14	578.142	C30H26O12	[M-H]-	Procyanidin B2	Proanthocyanidins	29106-49-8	A	4769400	4749500	4303200	4488000	4535100	4735200	1529800	2536400	3098500	1571200	1831800	1455400	11512000	13106000	11701000	C17639	--
pmp000274	579.15	578.142	C30H26O12	[M+H]+	Procyanidin B3	Proanthocyanidins	23567-23-9	B	4559200	4399300	4010900	4410700	4321900	4067900	2805000	5295100	4634800	4466900	4141800	4301800	5264000	5617200	5841200	--	--
mws0836	577.14	578.142	C30H26O12	[M-H]-	Procyanidin B1	Proanthocyanidins	20315-25-7	A	2384100	2439000	2465500	2435200	2434400	2389400	1731600	1348800	1397500	782400	1746800	1847300	9867400	9611900	9301000	--	--
Lnrp002852	579.16	578.164	C27H30O14	[M+H]+	Kaempferol rha-rha	Flavonols	-	B	182860	176210	154010	181640	158890	163220	712170	153950	2716.8	254840	161800	36334	9	9	9	--	--
pmb0566	581.2	580.117	C26H28O15	[M+H]+	Luteolin O-hexosyl-O-pentoside	Flavone	-	B	47527	43210	37270	55476	41613	55656	97627	84496	35050	37620	39165	75068	9	9	9	--	--
Hmcp002029	581.15	580.142	C26H28O15	[M+H]+	Kaempferol-O-Pentoside-O-hexoside	Flavonols	-	B	176880	216250	199140	206550	185160	203640	112300	197850	369950	255560	388620	226620	174470	26784	9880.9	--	--
mws1066	579.2	580.152	C27H32O14	[M-H]-	Narirutin	Dihydroflavone	14259-46-2	B	213770	234170	235600	231760	206310	232260	498300	295050	164920	103010	168960	91490	271690	123250	895920	C09793	--
mws0046	579.2	580.152	C27H32O14	[M-H]-	Naringin	Dihydroflavone	10236-47-2	B	440530	446920	414290	424160	402830	442180	878380	586640	361210	223880	264160	202640	527630	234500	1705500	C09789	ko00941
mws1290	593.14	594.114	C30H26O13	[M-H]-	Tiliroside	Flavonols	20316-62-5	A	15673000	15539000	16093000	16639000	16250000	15696000	1211800	14847000	6634100	18796000	16264000	4639700	9380000	4627800	13797000	C17140	--
pmb0653	595.1	594.132	C27H30O15	[M+H]+	Di-C,C-hexosyl-apigenin	Flavone	-	A	1841600	2316900	2224400	2267400	1942500	2292100	126600	1824600	5594200	625190	659390	3563400	9	9	9	--	--
GQ512005	595.16	594.132	C27H30O15	[M+H]+	Kaempferol-3-O-glucoside-7-O-rhamnoside	Flavonols	-	B	1475400	1565400	1428400	1439100	1392400	1731900	1940300	1276800	751520	1977400	837010	1660200	235600	156220	25156	--	--
pme0369	593.16	594.132	C27H30O15	[M-H]-	Kaempferol 3-O-rutinoside(Nicotiflorin)	Flavonols	17650-84-9	A	1472900	1315700	1367800	1363600	1395400	1578200	2750800	1867000	751450	2138600	915900	2401700	176060	88168	15619	C21833	ko00944,ko01110
pmp001106	595.17	594.132	C27H30O15	[M+H]+	Vitexin-2-O-D-glucopyranoside	Flavone carbonoside	-	A	834010	884410	952980	913310	923960	849200	2809500	630950	960890	754500	485180	454010	13131	6174.3	20287	--	--
pme1605	593.16	594.132	C27H30O15	[M-H]-	Kaempferol 3-O-robinobioside(Biorobin)	Flavonols	17297-56-2	B	1184500	1230700	1383100	1246500	1252400	1196900	1885600	1438800	581810	1875900	772220	2228900	167110	82424	16339	--	--
pmn001713	593.17	594.132	C27H30O15	[M-H]-	Luteolin-7-O-β-D-rutinoside	Flavone	-	B	771940	665190	603210	557280	673580	757550	4988000	779570	1307200	434000	236580	316350	9	9	2911.8	--	--
pmp000593	595.16	594.132	C27H30O15	[M+H]+	Luteolin-7-O-rutinoside	Flavone	3563-98-2	B	12854000	16326000	18038000	18212000	15642000	15361000	25645000	14685000	9671400	19766000	9145000	19350000	2873600	1717600	238540	--	--
mws1073	595.2	594.132	C27H30O15	[M+H]+	Apigenin 6,8-C-diglucoside	Flavone	23666-13-9	A	5625200	5570200	5427200	6109100	5552300	5549300	14871000	3959500	5507900	3433800	2940000	2485300	73649	62651	132650	--	--
Lmmp004326	595.14	594.137	C30H26O13	[M+H]+	Kaempferol 7-O-β-d-(6″-O-(E)-p-coumaroyl)glucopyranoside	Flavonols	-	A	2655100	2708300	2754500	2840300	2803000	2902500	355670	2860000	1746500	2535500	2952900	982110	1633900	1514500	1689000	--	--
Lmmp003217	595.14	594.137	C30H26O13	[M+H]+	Kaempferol 3-O-β-d-(6''-O-(E)-p-coumaroyl)glucopyranoside	Flavonols	-	B	1844600	1783400	1908300	1718600	1729200	1858700	2417300	1601600	909740	2420300	1096500	2584800	349610	187590	29349	--	--
Lmyp004318	595.14	594.137	C30H26O13	[M+H]+	Kaempferol 3-O-(6''-trans-p-Coumaroyl)-β-D-galactopyranoside	Flavonols	-	A	2786000	2808300	2925200	2856300	2807300	2828300	358760	2956000	1816300	2536100	3071200	1004400	2114400	1661200	1826900	--	--
Lmyp004635	595.14	594.137	C30H26O13	[M+H]+	Kaempferol 3-O-(6''-trans-p-Coumaroyl)-β-D-glucopyranoside	Flavonols	68170-52-5	A	293150	292410	256710	305220	341200	265130	153160	390510	247070	182390	399730	106940	333010	319150	267670	--	--
Hmjn004446	593.13	594.138	C30H26O13	[M-H]-	Luteolin-caffeoyl-O-rhamnoside	Flavone	-	B	6392800	6290700	6348600	6546700	6273500	6238500	442910	5991700	2718100	7549100	6428600	1922900	3769900	1848100	5311000	--	--
Lnrp002296	595.15	594.158	C27H30O15	[M+H]+	Kaempferol glc-rha	Flavonols	-	A	1437200	1097300	1143800	1420700	1471300	1369000	2371600	1314600	761710	1992300	956220	2251800	204700	111400	21977	--	--
Lmbp003230	595.16	594.158	C27H30O15	[M+H]+	Kaempferol-3-O-neohesperidoside	Flavonols	32602-81-6	A	1778100	1411900	1356700	1465400	1635900	1758100	2532300	1623300	1024600	2175500	935450	2389600	266800	166060	26421	--	--
pme1793	595.17	595.166	C27H31O15+	[M]+	Pelargonidin 3,5-diglucoside	Anthocyanins	17334-58-6	B	251070	277270	298020	270790	264290	274200	250380	383610	304710	319080	445510	303770	72658	64296	57588	C08725	ko00942
pme1773	595.17	595.166	C27H31O15+	[M]+	Cyanidin 3-O-rutinoside (Keracyanin)	Anthocyanins	28338-59-2	B	2687800	2928700	2995300	2870500	2869000	2593300	4362800	3262300	1982500	2947800	4047800	3503300	9	9	9	C08620	ko00942
Hmcp001447	597.15	596.137	C26H28O16	[M+H]+	Quercetin-O-Hexoside-O-Pentoside	Flavonols	-	B	19560	26278	23290	22193	22652	25430	5966.4	38618	20561	31829	42263	9	9	9	9	--	--
Lmlp002975	597.14	596.137	C26H28O16	[M+H]+	Quercetin-3-O-β-D-xylopyranosyl-(1→2)-β-D-galactopyranoside	Flavonols	-	B	113470	132070	109080	99560	97128	136350	106720	157350	227650	64171	91725	106800	9	9	10430	--	--
Lmln001951	595.13	596.138	C26H28O16	[M-H]-	Quercetin-3-arabinoylglucoside	Flavonols	-	B	6530.7	5260.3	8547.1	8355	5612.3	4187.9	10068	8803.3	6635	3222.7	7334.2	14061	9	972.19	1623.3	--	--
Hmdp002415	601.12	600.112	C28H24O15	[M+H]+	Kaemferol-3-O-(2''-O-galloyl)-β-D-glucoside	Flavonols	-	A	23615	15046	28543	28374	26909	25358	5396.8	21974	21065	27319	21811	22074	9	9	4377.6	--	--
Lmyp004022	601.12	600.112	C28H24O15	[M+H]+	Kampferol 3-O-(2″-galloyl)-β-D-glucopyranoside	Flavonols	76343-90-3	B	24731	24148	24006	25761	21835	24999	8075.5	41204	29433	22608	27758	38133	2184.9	9	3297.9	--	--
Lmyp003500	601.12	600.112	C28H24O15	[M+H]+	Kampferol 3-O-(2″-galloyl)-β-D-galactopyranoside	Flavonols	-	A	2841100	3237500	2965400	3243900	2959100	3194900	20782	2380100	3377000	3581200	2395400	7303700	9522.4	8221.7	11005	--	--
Lmyp003348	601.12	600.112	C28H24O15	[M+H]+	Kampferol 3-O-(6″-galloyl)-β-D-galactopyranoside	Flavonols	-	A	2675100	2498800	2713900	2707900	3017700	2764500	19773	2563700	3746100	3466000	2185100	6969800	13623	3330.2	10937	--	--
mws1661	609.18	608.146	C28H32O15	[M+H]+	Diosmin	Flavone	520-27-4	B	165860	152450	180030	135830	150310	152720	136590	94679	126110	90489	135850	146750	94094	123710	86414	C10039	--
pmb0588	611.1	610.126	C27H30O16	[M+H]+	Luteolin 3',7-di-O-glucoside	Flavone	52187-80-1	B	37367	23728	30878	34362	31111	41266	12525	19763	103100	14290	24018	111480	9	9	9	--	--
GQ512006	611.16	610.126	C27H30O16	[M+H]+	Quercetin-3-O-glucoside-7-O-rhamnoside	Flavonols	-	B	1561000	1722500	1761300	1741300	1617800	1706200	2761200	1886800	1168500	1541600	1052400	2090400	14911	63945	32095	--	--
pmb0624	611.1	610.126	C27H30O16	[M+H]+	6-C-Hexosyl-luteolin O-hexoside	Flavone carbonoside	-	A	57220	65996	73222	55926	57685	60193	9	69976	354390	50311	56235	108430	9	9	9	--	--
pmp000595	611.16	610.126	C27H30O16	[M+H]+	Luteolin-7,3'-Di-O-β-D-Glucoside	Flavone	257-724-7	B	207810	214260	240320	255230	257580	288000	364650	205180	789300	84950	166400	539250	9	9	9	--	--
pmp000126	611.2	610.126	C27H30O16	[M+H]+	Luteolin-6,8-di-C-glucoside	Flavone	29428-58-8	B	36862	33298	26146	29887	25993	37144	34421	18101	31583	16849	41785	14902	9	9	9	--	--
pmb0665	611.2	610.126	C27H30O16	[M+H]+	Luteolin 8-C-hexosyl-O-hexoside	Flavone	-	B	1740300	1972600	2067000	1746300	1919100	1870100	3216400	2368000	1232500	1564000	1158200	2406800	14145	76461	29422	--	--
mws0059	609.1	610.126	C27H30O16	[M-H]-	Rutin	Flavonols	153-18-4	B	752950	833190	870070	704820	717250	800790	1418600	924460	596520	965310	585700	1047800	10185	19871	7616.1	--	--
pmn001583	609.1	610.126	C27H30O16	[M-H]-	Bioquercetin	Flavonols	52525-35-6	B	5426100	4451300	5000300	4736900	5098700	4737600	8973600	6648700	3469000	5602800	4180900	7089100	60478	128020	70525	--	--
Lmyp004052	611.14	610.132	C30H26O14	[M+H]+	Quercetin 3-O-(6''-trans-p-Coumaroyl)-β-D-galactopyranoside	Flavonols	-	B	3403000	3315400	3406000	3520400	3417700	3557900	1080400	1721800	1994800	3086100	4894400	2592800	9	9	9	--	--
Lmmp000897	611.14	610.132	C30H26O14	[M+H]+	Gallocatechin-Gallocatechin	Flavanols	-	B	106250	97748	71851	87021	110480	75721	128140	231310	213950	193050	206850	56584	9	5609.3	9	--	--
Hmpp002612	611.15	610.145	C27H30O16	[M+H]+	Luteolin-7-O-β-D-gentiobioside	Flavone	-	B	167990	188210	207390	206430	196410	214140	146280	184380	425570	228540	322190	145810	111860	9	9	--	--
Hmmp002336	611.16	610.148	C30H26O14	[M+H]+	Quercetin-O-feruloyl-Pentoside	Flavonols	-	B	1156700	1013000	968930	1199000	1232300	1162900	1978800	1356300	880870	1074700	712380	1731700	12606	43474	25210	--	--
Zmxp003107	611.15	610.153	C27H30O16	[M+H]+	Luteolin-di-O-glucoside	Flavone	-	B	228130	224260	274490	242040	299400	252940	129100	202430	618000	248940	508560	159380	172430	51377	38615	--	--
Zmhp002409	611.16	610.153	C27H30O16	[M+H]+	Isoluteolin-6,8-di-C-glucoside	Flavone	-	B	46071	37426	44205	38736	36921	40707	9	57315	201460	29668	54509	77606	9	9	9	--	--
Lnrp002462	611.15	610.153	C27H30O16	[M+H]+	quercetin galactoside-rhamnoside	Flavonols	-	A	1430900	1170100	1109600	1314800	1213500	1217300	840020	474140	349340	1543200	995190	2304600	2203100	9	9	--	--
Zmhp002574	611.16	610.153	C27H30O16	[M+H]+	Iso-8-C-hexosyl-luteolin O-hexoside	Flavone carbonoside	-	B	147140	124830	141070	126620	156830	119330	5336.3	107610	532390	45893	94865	254990	9	9	9	--	--
Lmbp002336	611.16	610.153	C27H30O16	[M+H]+	Quercetin-3-O-(2-O-α-L-rhamnopyranosyl)-β-D-galactopyranoside	Flavonols	-	B	113140	111310	142890	90651	122240	136610	992100	68561	14872	88851	134800	269850	42309	19926	35415	--	--
Lmbp002592	611.16	610.153	C27H30O16	[M+H]+	Kaempferol-3,7-di-O-β-D-glucopyranoside	Flavonols	-	B	141670	142340	189210	170930	140970	124570	9	44195	57267	254120	483380	212410	174450	9	9	--	--
Lmmp003091	611.16	610.153	C27H30O16	[M+H]+	Quercetin glucoside-rhamnoside	Flavonols	-	B	1239300	1242800	1334700	1393300	1378600	1321000	1965500	1476800	828990	1186600	831250	1803500	9	46643	29418	--	--
Hmcp001598	611.16	610.153	C27H30O16	[M+H]+	Isorhamnetin-O-Hexoside-O-Pentoside	Flavonols	-	B	15918	26574	16368	16827	16193	18972	28636	24100	17541	30910	31021	23616	9	9	9	--	--
Lmyn001269	609.15	610.154	C27H30O16	[M-H]-	Kaempferol 3-O-β-D-sophoroside	Flavonols	19895-95-5	B	427990	472730	438300	447300	472250	458430	932480	460520	431380	305800	583510	790910	269050	281330	352350	C12634	ko00944
pme1777	611.16	611.161	C27H31O16+	[M]+	Cyanidin 3,5-O-diglucoside (Cyanin)	Anthocyanins	2611-67-8	B	12362000	13750000	14295000	14128000	13447000	13435000	15630000	8314400	5040000	5426100	14053000	17106000	19971000	20573000	22433000	C08639	ko00942
pmb0628	613.1	612.14	C27H32O16	[M+H]+	Eriodictiol C-hexosyl-O-hexoside	Dihydroflavone	-	B	40863	42041	34754	37760	36855	40087	10952	46330	213920	39647	40985	75348	9	9	9	--	--
Lmyp003139	617.11	616.106	C28H24O16	[M+H]+	Quercetin 3-O-(6′′-galloyl)-β-D-galactopyranoside	Flavonols	53171-28-1	A	1801800	1770800	1886300	1938700	1964300	1932300	9	1711100	2047700	1470600	2253800	2717100	6317.5	9	16864	--	--
Lmyp003349	617.11	616.106	C28H24O16	[M+H]+	Quercetin 3-O-(6″-galloyl)-β-D-glucopyranoside	Flavonols	56316-75-7	B	1954000	2074400	1979300	1998700	1975900	1928500	9	1630400	2260000	9	2321900	9	9	9	9	--	--
Hmdp001872	617.11	616.107	C28H24O16	[M+H]+	Quercetin-3-O-(2''-O-galloyl)-β-D-glucoside	Flavonols	-	A	1870600	1829000	1829500	1944000	1980100	1818900	4177.8	1726000	2210300	1350900	2279300	2973500	4752	9	23222	--	--
pmb2965	619.13	621.146	C28H29O16+	[M-2H]-	"Cyanidin 3-O-(3"",6""-diacetylhexoside)-O-glyceric acid"	Anthocyanins	-	B	5365.8	9112.2	9417.9	9675.3	3574.6	6292.1	9	8016.3	8099.2	16480	8082.5	7805.1	9	9	4306.1	--	--
pmp000241	625.14	624.106	C27H28O17	[M+H]+	Luteolin-6-C-2-glucuronylglucoside	Flavone	-	B	9882.7	12722	9337.6	13024	10162	10440	10202	7056	36983	3969	4827.5	17498	9	9	9	--	--
pme1540	625.17	624.14	C28H32O16	[M+H]+	Isorhamnetin 3-O-neohesperidoside	Flavonols	55033-90-4	A	10652000	9947000	9668600	9184100	9707600	10233000	2709500	1211800	1066500	9817100	17527000	23811000	1100300	14619	9	--	--
pmb0623	625.2	624.14	C28H32O16	[M+H]+	6-C-Hexosyl chrysoeriol O-hexoside	Flavone carbonoside	-	B	29965	20739	29011	27138	32999	31251	22135	6763.6	8540.9	7828.2	9	31093	9	9	9	--	--
Hmjp002999	625.17	624.162	C28H32O16	[M+H]+	Narcissoside	Flavone	604-80-8	B	869810	887350	912200	1044100	972010	920310	1918900	816510	288010	670640	697030	1280800	30883	50428	14108	--	--
Zmhp002897	625.18	624.168	C28H32O16	[M+H]+	Isochrysoeriol C-hexosyl-O-hexoside	Flavone	-	B	52627	39036	51694	53767	45714	46414	9	52240	269680	9508.8	22406	111220	9	9	9	--	--
Lnrp002670	625.17	624.169	C28H32O16	[M+H]+	Isorhamnetin glc-rha	Flavonols	-	B	153530	132230	108750	175670	121110	156510	160730	9	9	124540	212000	545870	14418	9	9	--	--
Lmmp002963	625.18	624.169	C28H32O16	[M+H]+	Methylquercetin glu-rha	Flavonols	-	A	8324300	7968300	8099600	9639100	9536000	9503800	3178500	1239600	1031200	8860000	15529000	21984000	1061300	9	9	--	--
Hmcp001859	625.17	624.17	C28H32O16	[M+H]+	Isorhamnetin-O-rutinoside	Flavonols	-	A	54880	58639	33784	58588	52704	52283	9	47994	252430	9	15855	92530	9	9	9	--	--
pmp000596	627.15	626.12	C27H30O17	[M+H]+	Quercetin 3,7-bis-O-β-D-glucoside	Flavonols	-	B	308720	285090	379180	370120	349520	277260	239730	592330	402240	679870	426480	149620	9	7914.1	9866.7	--	--
pmp001311	627.2	626.12	C27H30O17	[M+H]+	6-Hydroxykaempferol-7,6-O-Diglucoside	Flavonols	-	B	429880	463540	448500	421610	488850	494860	368050	602880	511270	842020	544500	233020	13858	24537	17102	--	--
pmp001310	627.2	626.12	C27H30O17	[M+H]+	6-Hydroxykaempferol-3,6-O-Diglucoside	Flavonols	-	B	579480	537560	571860	533050	491470	607780	228880	561530	812390	568050	768060	541180	20476	8096	13376	--	--
Lmmp002796	627.16	626.148	C27H30O17	[M+H]+	Gossypetin-rutinoside	Flavonols	-	B	4104600	4560300	5626200	4179200	4659200	4840600	2560900	5478200	6786800	6856300	5256700	8504500	58069	140730	24676	--	--
Lmmp002859	627.16	626.148	C27H30O17	[M+H]+	Quercetin glucoside-glucoside	Flavonols	-	B	471060	383930	458990	483060	438090	478280	240970	590980	671100	460860	573770	459880	20347	11734	9821.5	--	--
Lmhp002613	627.15	626.148	C27H30O17	[M+H]+	Myricetin-O-glucoside-rhamnoside	Flavonols	-	B	4802700	4925800	4507800	5753900	5304200	4726200	2609800	5386800	7279200	5900800	5876600	8772900	87552	131380	28476	--	--
Lmln001801	625.15	626.149	C27H30O17	[M-H]-	Myricetin-3,7-O-dirhamnoside	Flavone	-	B	199200	158590	197140	188620	184550	144080	389140	791490	1086300	1140700	717740	1456700	9	9	9	--	--
pmb0618	627.1	626.155	C28H34O16	[M+H]+	8-C-Hexosyl-hesperetin O-hexoside	Flavone carbonoside	-	B	98122	153870	157940	162440	162600	152030	111800	243440	165440	288710	189990	90285	5249.1	5041.6	7709.6	--	--
HmLn001743	635.09	636.097	C27H24O18	[M-H]-	1,3,6-Tri-O-galloyl-β-glucopyranoside	Tannin	-	B	1069500	1313300	1264600	1258500	1182900	1166900	83834	614940	256260	13360000	591580	1881700	718770	358480	9	--	--
pmb3043	637.1	638.155	C29H34O16	[M-H]-	Tricin 5-O-rutinoside	Flavone	-	B	6914.7	13335	14579	8052.1	9914.1	9076.1	103200	15883	13154	12868	14365	6591	2876.5	3366.5	9	--	--
Hmcp002249	639.19	638.184	C29H34O16	[M+H]+	Limocitrin-O-rhamnoside-O-rhamnoside	Flavone	-	A	53780	52451	53867	52496	63248	58113	295570	28643	22274	36106	51685	55094	10280	27139	32327	--	--
Hmgp003086	639.19	638.184	C29H34O16	[M+H]+	Tricin-O-Hexoside-O-rhamnoside	Flavone	-	A	61123	57021	54635	49960	62911	53469	246610	37464	22225	29197	60003	54417	8450.2	25421	23143	--	--
pmb0713	655.2	654.149	C29H34O17	[M+H]+	Tricin 7-O-hexosyl-O-hexoside	Flavone	-	B	11450	14275	13736	18151	20228	16970	61058	12709	14934	4403.3	6554	29219	550.96	2197.2	1097.8	--	--
pmb1312	689.2	688.169	C33H36O16	[M+H]+	Tricin 4'-O-(β-guaiacylglyceryl)ether 7-O-hexoside	Flavone	-	B	18182	21174	19230	19989	15435	15169	15260	16471	16315	11681	10680	34085	9854.8	15267	6285.5	--	--
Hmgp003328	689.21	688.199	C33H36O16	[M+H]+	Tricin-O-guaiacylglycerol-O-Hexoside	Flavone	-	B	13898	12873	12649	14669	13310	14209	8324.3	10769	13173	8808.9	12993	32419	7965.9	10279	5584.1	--	--
mws1294	717.14	716.112	C36H28O16	[M+H]+	Theaflavin-3-gallate	Proanthocyanidins	30462-34-1	B	13219	15533	15075	14248	14148	15197	5513.1	24082	9713.6	7386	44171	35616	9	9	9	--	--
mws1295	717.14	716.112	C36H28O16	[M+H]+	Theaflavin-3'-Gallate	Proanthocyanidins	28543-07-9	B	21299	22842	23998	23865	23403	23957	12550	28011	10119	14551	55750	107000	9	9	9	--	--
Lmmp002130	727.21	726.201	C32H38O19	[M+H]+	Kaempferol-rhamnoside-pentaoside-hexaoside	Flavonols	-	B	243510	244270	262700	297270	254310	231650	29920	238590	641080	128890	434970	9	9	4645.6	2204.3	--	--
mws1035	741.22	740.181	C33H40O19	[M+H]+	Robinin(Kaempferol-3-O-gal-rham-7-O-rham)	Flavonols	301-19-9	B	93202	90364	137460	137000	108810	111120	1344300	68755	17403	150990	56851	210520	118230	60974	15189	C10178	--
Hmmn003584	739.19	740.209	C33H40O19	[M-H]-	Luteolin-O-rutinoside-O-rhamnoside	Flavone	-	B	555230	590520	587650	593010	559020	578580	619860	584150	224470	420910	398930	89011	48159	314340	5240.1	--	--
Lnrp002597	741.21	740.216	C33H40O19	[M+H]+	Kaempferol rha-glc-rha	Flavonols	-	B	225720	232380	144930	189490	239560	191410	9	9	9	429330	132190	9	9	9	9	--	--
Hmqp002870	743.2	742.192	C32H38O20	[M+H]+	Luteolin-O-Hexoside-O-Hexoside-O-Pentoside	Flavone	-	B	63933	59038	87702	58702	66825	61676	9	9	9	9	9	9	822450	9	469090	--	--
pmb0660	757.2	756.158	C36H36O18	[M+H]+	C-Hexosyl-luteolin O-p-coumaroylhexoside	Flavone carbonoside	-	B	53072	61083	50022	61271	54110	55356	9	45031	100750	47832	60759	16971	9	53061	9	--	--
pmb2976	755.1	756.175	C33H40O20	[M-H]-	Chrysoeriol C-pentosyl-O-hexosyl-O-hexoside	Flavone	-	B	40079	26561	40801	35172	34398	36675	154030	20905	61273	10793	12213	47212	9	9	9	--	--
Hmcp001757	757.22	756.211	C33H40O20	[M+H]+	Quercetin-O-rhamnoside-O-Hexoside-O-rhamnoside	Flavonols	-	B	1752300	1949500	1473000	1444500	2251700	1531200	9	944310	2176300	1699900	1844200	9	9	9	9	--	--
Lmhp002508	757.21	756.211	C33H40O20	[M+H]+	Quercetin-O-glucoside-rhamnoside-rhamnoside	Flavonols	-	B	2310800	2445900	2221800	1887600	2593000	2462100	412680	459610	135930	372960	96666	180140	2706200	3528.6	1786700	--	--
Lnrp102163	757.21	756.211	C33H40O20	[M+H]+	Quercetin rha-galactoside-rhamnoside	Flavonols	-	B	1342800	1698900	1881100	1745400	2161300	1828700	9	1304900	4208900	2187100	2385800	26768	9	9	9	--	--
GQ512001	771.13	772.17	C33H40O21	[M-H]-	Quercetin-O-rutinoside-hexose	Flavonols	-	B	216890	227420	234950	214890	207960	214850	313590	276200	86413	305060	126780	89281	3345.6	21308	11555	--	--
Lmmp002334	773.21	772.206	C33H40O21	[M+H]+	Quercetin glucoside-glucoside-rhamnoside	Flavonols	-	B	248570	302920	311460	321030	324760	323280	239970	214750	73830	308310	144540	102450	9	21383	9480.2	--	--
CWJP001501	773.22	773.214	C33H41O21	[M+H]+	Cyanidin-3-O-caffeoylsophoroside	Anthocyanins	-	B	6350.9	6872.1	5708.9	5789.3	4183.8	5053.2	9	4477.8	27240	4420.5	5559.7	3205.9	9	9	9	--	--
pmb0620	787.1	786.184	C34H42O21	[M+H]+	Chrysoeriol 6-C-hexoside 8-C-hexoside-O-hexoside	Flavone	-	B	21596	24095	25445	30724	28648	27209	9	11407	9	9	9	4726.1	9	9	9	--	--
pmn001632	787.1	788.078	C34H28O22	[M-H]-	Tetragalloylglucose	Tannin	-	B	7596300	9032800	8167900	8139800	7587900	8040100	27345	95329	127010	186330	174820	40266	27134000	20594000	19033000	--	--
pmp000101	867.21	866.172	C45H38O18	[M+H]+	Arecatannin C1	Proanthocyanidins	87727-69-3	A	105220	120230	97849	98955	98678	126380	98685	129540	153430	85615	74753	22185	144030	160940	129460	C17897	--
pmp000100	867.21	866.172	C45H38O18	[M+H]+	Arecatannin B1	Proanthocyanidins	79763-28-3	A	197670	217600	228450	213290	231370	216890	161130	151250	213190	180770	143080	124620	291390	290290	225880	C17892	--
pmb2947	865.1	866.172	C45H38O18	[M-H]-	Catechin-catechin-catechin	Proanthocyanidins	-	B	1138300	1306200	1197800	1188600	1137700	1147100	2573800	2019000	2620900	1968000	2011300	1911700	491820	840390	652080	--	--
pmn001647	865.2	866.206	C45H38O18	[M-H]-	Procyanidin C2	Proanthocyanidins	37064-31-6	A	1481400	1585500	1529600	1498200	1432400	1367900	1008100	1232000	1372700	1101300	1215600	1085300	2601400	2909300	2236700	--	--
pmn001646	865.2	866.206	C45H38O18	[M-H]-	Procyanidin C1	Proanthocyanidins	37064-30-5	B	731200	663370	658410	702740	682150	660670	769100	873610	1373400	659180	458980	423770	449210	692020	491590	C17624	--
mws1296	867.16	868.118	C43H32O20	[M-H]-	Theaflavin 3,3'-Digallate	Proanthocyanidins	30462-35-2	A	109690	110720	110080	109800	111870	110440	13709	129250	38507	139420	171000	319570	95790	92151	339980	--	--
Lmmp001227	883.21	884.216	C45H40O19	[M+H]+	Gallocatechin-catechin-catechin	Flavanols	-	B	228600	305590	221170	253850	251020	267780	122800	332900	310340	327050	367880	246570	312400	128800	110920	--	--
pmn001634	939.1	940.084	C41H32O26	[M-H]-	Pentagalloylglucose	Tannin	14937-32-7	B	63622	59259	76870	63492	62993	71712	10498	15399	9	6827.2	6111.2	7643.4	119420	501620	283310	C04576	ko01061
pmp000103	1155.27	1154.22	C60H50O24	[M+H]+	Arecatannin A2	Proanthocyanidins	79763-29-4	B	87626	88403	98178	98305	88871	84622	81847	79129	111780	98060	99981	84853	193400	136740	113060	C17893	--
