# Supplementary material for: Metabolomic and Transcriptomic Analyses Reveal the Characteristics of Tea Flavonoids and Caffeine Accumulation and Regulation between Chinese Varieties (Camellia sinensis var. sinensis) and Assam Varieties (C. sinensis var. assamica)
Source: Genes (Basel). 2022 Oct 31;13(11):1994. doi: 10.3390/genes13111994 (PMC9690216; doi:10.3390/genes13111994)
Supplement: Supplementary file 1 [file genes-13-01994-s001.zip › Table S2.xlsx]

## Sheet: Table S2.1 BTSC_vs_BTZY
			Table S2.1 Identification of the differentially accumulated metabolites batween 'BTSC' and 'BTZY' group.
Index	Formula	Compounds	Class II	CAS	Level	BTSC-1	BTSC-2	BTSC-3	BTZY-1	BTZY-2	BTZY-3	VIP	Fold_Change	LogFC	Type
pme0376	[M-H]-	Naringenin	Dihydroflavone	480-41-1	A	947670	1170700	808080	1976500	2043400	2448900	1.38218	2.21046	1.14435	up
mws0914	[M-H]-	Pinobanksin	Dihydroflavonol	548-82-3	A	960390	1203700	866630	2020800	2098000	2823300	1.38893	2.29058	1.19571	up
pme3285	[M+H]+	Afzelechin(3,5,7,4'-Tetrahydroxyflavan)	Isoflavones	2545-00-8	B	34848	49401	42480	17488	22798	12127	1.38734	0.413583	-1.27375	down
mws1422	[M+H]+	(-)-Epiafzelechin	Flavanols	24808-04-6	A	1178500	998720	1441000	398020	410270	223510	1.71518	0.285168	-1.81012	down
mws1068	[M-H]-	Kaempferol	Flavonols	520-18-3	A	5462.5	21461	6310.7	62098	21885	9437	1.26562	2.81096	1.49106	up
pmp001127	[M+H]+	Chrysoeriol	Flavone	491-71-4	B	9	9	9	3779.6	4931.1	3434	3.87671	449.804	8.81315	up
Lmyp004617	[M+H]+	Pinocembrin 7-O-β-D-glucoside(Pinocembroside)	Flavone	75829-43-5	B	48347	97025	455250	60223	72587	16816	1.26316	0.249118	-2.0051	down
mws1434	[M-H]-	Isovitexin	Flavone carbonoside	29702-25-8	A	24603000	3210400	3959100	2865000	1138700	3544800	1.3122	0.23758	-2.07352	down
pmp000413	[M+H]+	Genistein 8-C-glucoside	Flavone carbonoside	66026-80-0	A	23522000	4937000	6547000	3960700	1921400	4846400	1.3318	0.306476	-1.70615	down
mws0072	[M+H]+	Apigenin 5-O-glucoside	Flavone	28757-27-9	B	1106700	243140	329670	211020	93685	314310	1.20016	0.368569	-1.43999	down
pmp000116	[M+H]+	Apigenin-8-C-glucoside	Flavone carbonoside	3681-93-4	A	11887000	1968600	3015100	1946000	900560	2277900	1.25003	0.303749	-1.71905	down
Zmhn003099	[M-H]-	Kaempferol 3-O-α-L-rhamnoside(X)	Flavonols	-	B	5948100	593140	693450	598610	257250	685420	1.21948	0.21304	-2.2308	down
Lmlp003201	[M+H]+	5,7,4'-Trihydroxy-8-C-β-D-glucopyranosylflavone	Flavone carbonoside	-	A	21641000	4194200	6825700	3492000	1370900	3748100	1.48248	0.263649	-1.92331	down
pme3392	[M]+	Pelargonidin 3-O-glucoside	Anthocyanins	47684-27-5	A	2177200	736200	411410	7829400	2367400	6792000	1.8822	5.10971	2.35324	up
pmp000573	[M+H]+	Acacetin-7-O-galactoside	Flavone	-	B	45583	52807	20876	91353	101660	78817	1.41168	2.27919	1.18852	up
pmb0550	[M]+	Cyanidin 3-O-glucoside (Kuromanin)	Anthocyanins	47705-70-4	A	10178000	5506100	3274800	46957000	27290000	58096000	2.14142	6.98052	2.80333	up
Zmhn001257	[M-H]-	Catechin-5-O-glucoside	Anthraquinone	-	B	9	29600	9	35086	9	25964	1.60969	2.06155	1.04373	up
pmb2992	[M-H]-	Acacetin-O-glucuronic acid	Flavone	-	B	448850	74525	1036200	142460	95077	25708	1.59403	0.168793	-2.56667	down
pmp000120	[M+H]+	Diosmetin-6-C-glucoside	Flavone	-	A	125000	17603	32727	6871.1	10703	50070	1.21653	0.38581	-1.37404	down
mws2210	[M]+	Peonidin 3-O-glucoside	Anthocyanins	6906-39-4	B	250740	48923	65778	250890	519490	636100	1.70227	3.84872	1.94438	up
pme1398	[M]+	Delphinidin 3-O-glucoside (Mirtillin)	Anthocyanins	50986-17-9	A	12190000	6337200	3741100	60991000	28741000	84598000	2.15556	7.82862	2.96876	up
pmb2957	[M-2H]-	Cyanidin O-syringic acid	Anthocyanins	-	B	303040	166600	95796	1879200	885970	2380400	2.25991	9.10018	3.1859	up
pmb2962	[M-2H]-	Pelargonidin 3-O-(6''-acetylglucoside)	Anthocyanins	-	B	7134	9810.5	8010.4	36349	13933	7359	1.00089	2.30981	1.20777	up
pmb3007	[M-H]-	Chrysoeriol O-glucuronic acid	Flavone	-	B	143430	524580	2325100	299160	312060	142240	1.00396	0.251731	-1.99004	down
pme3391	[M]+	Petunidin 3-O-glucoside	Anthocyanins	6988-81-4	B	2207000	349030	276460	2591500	3160900	10294000	1.9216	5.66512	2.50211	up
HmLp001270	[M+H]+	2,3-Di-O-galloyl-β-D-glucose	Tannin	-	B	363860	547930	1472400	524040	410460	75432	1.10611	0.423595	-1.23924	down
pmn001642	[M-H]-	Kaempferol 3-O-β-(2''-O-acetyl-β-D-glucuronide)	Flavonols	-	B	20159	46310	33484	107520	32347	438800	1.36776	5.78939	2.53341	up
pmb3026	[M-H]-	Quercetin O-acetylhexoside	Flavone	-	B	3040000	1800300	1433400	1269700	685620	1033300	1.17148	0.476373	-1.06984	down
pmn001644	[M-H]-	Quercetin 3-O-β-(2''-O-acetylβ-D-glucuronide)	Flavonols	-	B	64457	27978	41289	26345	14543	16054	1.29746	0.425817	-1.23169	down
pmp000236	[M+H]+	Apigenin-6-C-glucose-8-xylcose	Flavone carbonoside	-	B	19928	60716	9	28928	24968	243700	2.11943	3.68983	1.88356	up
mws1660	[M+H]+	Schaftoside	Flavone carbonoside	51938-32-0	A	58686	25530	37965	30203	24149	9	1.751	0.444922	-1.16838	down
pmp000411	[M+H]+	Genistein 8-C-apiosyl(1→6)glucoside	Flavone carbonoside	-	B	9	490230	253560	154880	181370	1253300	1.91429	2.13707	1.09563	up
pme0368	[M+H]+	Apigenin 7-rutinoside(Isorhoifolin)	Flavone	552-57-8	A	2307900	1496700	626460	23534000	9980100	10350000	2.35516	9.89923	3.30732	up
mws1066	[M-H]-	Narirutin	Dihydroflavone	14259-46-2	B	498300	295050	164920	103010	168960	91490	1.27367	0.379288	-1.39864	down
mws0046	[M-H]-	Naringin	Dihydroflavone	10236-47-2	B	878380	586640	361210	223880	264160	202640	1.36119	0.3782	-1.40278	down
pmp001106	[M+H]+	Vitexin-2-O-D-glucopyranoside	Flavone carbonoside	-	A	2809500	630950	960890	754500	485180	454010	1.113	0.384812	-1.37777	down
pmn001713	[M-H]-	Luteolin-7-O-β-D-rutinoside	Flavone	-	B	4988000	779570	1307200	434000	236580	316350	1.87171	0.1395	-2.84166	down
mws1073	[M+H]+	Apigenin 6,8-C-diglucoside	Flavone	23666-13-9	A	14871000	3959500	5507900	3433800	2940000	2485300	1.24199	0.363997	-1.458	down
Lmyp003500	[M+H]+	Kampferol 3-O-(2″-galloyl)-β-D-galactopyranoside	Flavonols	-	A	20782	2380100	3377000	3581200	2395400	7303700	1.55255	2.29847	1.20068	up
Lmyp004052	[M+H]+	Quercetin 3-O-(6''-trans-p-Coumaroyl)-β-D-galactopyranoside	Flavonols	-	B	1080400	1721800	1994800	3086100	4894400	2592800	1.27985	2.20415	1.14022	up
Lnrp002462	[M+H]+	quercetin galactoside-rhamnoside	Flavonols	-	A	840020	474140	349340	1543200	995190	2304600	1.47533	2.91133	1.54168	up
Lmbp002592	[M+H]+	Kaempferol-3,7-di-O-β-D-glucopyranoside	Flavonols	-	B	9	44195	57267	254120	483380	212410	2.69974	9.36139	3.22672	up
pmb2965	[M-2H]-	"Cyanidin 3-O-(3"",6""-diacetylhexoside)-O-glyceric acid"	Anthocyanins	-	B	9	8016.3	8099.2	16480	8082.5	7805.1	1.74413	2.00736	1.0053	up
pmp000241	[M+H]+	Luteolin-6-C-2-glucuronylglucoside	Flavone	-	B	10202	7056	36983	3969	4827.5	17498	1.00935	0.484772	-1.04462	down
pme1540	[M+H]+	Isorhamnetin 3-O-neohesperidoside	Flavonols	55033-90-4	A	2709500	1211800	1066500	9817100	17527000	23811000	2.32491	10.256	3.3584	up
Lnrp002670	[M+H]+	Isorhamnetin glc-rha	Flavonols	-	B	160730	9	9	124540	212000	545870	3.48145	5.4894	2.45665	up
Lmmp002963	[M+H]+	Methylquercetin glu-rha	Flavonols	-	A	3178500	1239600	1031200	8860000	15529000	21984000	2.2249	8.5099	3.08914	up
HmLn001743	[M-H]-	1,3,6-Tri-O-galloyl-β-glucopyranoside	Tannin	-	B	83834	614940	256260	13360000	591580	1881700	2.11429	16.5788	4.05126	up
pmb3043	[M-H]-	Tricin 5-O-rutinoside	Flavone	-	B	103200	15883	13154	12868	14365	6591	1.12436	0.255783	-1.96701	down
pmb0713	[M+H]+	Tricin 7-O-hexosyl-O-hexoside	Flavone	-	B	61058	12709	14934	4403.3	6554	29219	1.11642	0.452941	-1.14261	down
mws1295	[M+H]+	Theaflavin-3'-Gallate	Proanthocyanidins	28543-07-9	B	12550	28011	10119	14551	55750	107000	1.267	3.49844	1.80671	up
Lnrp002597	[M+H]+	Kaempferol rha-glc-rha	Flavonols	-	B	9	9	9	429330	132190	9	3.60839	20797.4	14.3441	up
pmb2976	[M-H]-	Chrysoeriol C-pentosyl-O-hexosyl-O-hexoside	Flavone	-	B	154030	20905	61273	10793	12213	47212	1.42209	0.297272	-1.75015	down
pmp000101	[M+H]+	Arecatannin C1	Proanthocyanidins	87727-69-3	A	98685	129540	153430	85615	74753	22185	1.17246	0.478319	-1.06395	down
mws1296	[M-H]-	Theaflavin 3,3'-Digallate	Proanthocyanidins	30462-35-2	A	13709	129250	38507	139420	171000	319570	1.7293	3.47167	1.79563	up

## Sheet: Table S2.2 BTSC_vs_MYC
Table S2.2 Identification of the differentially accumulated metabolites batween 'BTSC' and 'MYC' group.
Index	Formula	Compounds	Class II	CAS	Level	BJSC-1	SYBSC-1	TPSC-1	MYC-1	MYC-2	MYC-3	VIP	Fold_Change	LogFC	Type
pmp000571	[M+H]+	Apigenin	Flavone	520-36-5	A	8852.1	6379.2	24815	9	9	9	1.44439	0.00067422	-10.5345	down
pme1201	[M-H]-	Phloretin	Chalcones	60-82-2	B	20692	20908	41292	2136900	1272600	691090	1.05542	49.4691	5.62845	up
pmp001127	[M+H]+	Chrysoeriol	Flavone	491-71-4	B	9	9	9	5808.9	4897.6	8561.4	1.38791	713.626	9.47902	up
pmn001581	[M-H]-	Sexangularetin	Flavonols	571-74-4	B	8669.5	5355.3	1761.5	9	9	9	1.34174	0.00171034	-9.1915	down
Lmmn004912	[M-H]-	Quercetin 3-O-methyl ether	Flavonols	1486-70-0	B	108300	54347	23031	9	9	9	1.59241	0.000145413	-12.7476	down
pmp000008	[M+H]+	5-Hydroxy-6,7,3',4'-tetramethoxyflavone	Flavone	21763-80-4	B	6963800	3757200	2559300	9	9	9	1.958	2.03309e-06	-18.9079	down
pmb0681	[M+H]+	Apigenin 8-C-pentoside	Flavone	-	B	201010	162980	322260	4748.5	9	2499.8	1.22827	0.0105753	-6.56316	down
mws0071	[M-H]-	Apigenin 4-O-rhamnoside	Flavone	133538-77-9	B	2424	4407.5	87688	9	9	9	1.40159	0.000285655	-11.7734	down
mws1434	[M-H]-	Isovitexin	Flavone carbonoside	29702-25-8	A	3959100	3210400	24603000	17209	10743	17211	1.32897	0.00142145	-9.45842	down
pmp000413	[M+H]+	Genistein 8-C-glucoside	Flavone carbonoside	66026-80-0	A	6547000	4937000	23522000	24134	20413	60196	1.28116	0.00299214	-8.3846	down
mws0072	[M+H]+	Apigenin 5-O-glucoside	Flavone	28757-27-9	B	329670	243140	1106700	9	9	9	1.78179	1.60761e-05	-15.9247	down
pmp000116	[M+H]+	Apigenin-8-C-glucoside	Flavone carbonoside	3681-93-4	A	3015100	1968600	11887000	22785	10575	17532	1.26373	0.00301659	-8.37287	down
Zmhn003099	[M-H]-	Kaempferol 3-O-α-L-rhamnoside(X)	Flavonols	-	B	693450	593140	5948100	3011.4	9	3586	1.44071	0.000913156	-10.0969	down
Lmlp003201	[M+H]+	5,7,4'-Trihydroxy-8-C-β-D-glucopyranosylflavone	Flavone carbonoside	-	A	6825700	4194200	21641000	19750	28476	32865	1.29482	0.00248282	-8.65381	down
pme1611	[M-H]-	Isohemiphloin	Flavone carbonoside	3682-02-8	A	5533600	3817300	6534900	29286	18195	33536	1.24535	0.00509996	-7.6153	down
mws2118	[M-H]-	Phloretin 2'-O-glucoside	Isoflavones	60-81-1	B	458780	307990	469760	11785000	9335300	22692000	1.01049	35.4317	5.14697	up
pmp000573	[M+H]+	Acacetin-7-O-galactoside	Flavone	-	B	20876	52807	45583	9	9	9	1.56447	0.000226385	-12.1089	down
mws0045	[M+H]+	Quercitrin	Flavonols	522-12-3	B	174760	3562800	3414800	22900	56857	9	1.16988	0.0111524	-6.4865	down
pmb3024	[M-H]-	Luteolin C-hexoside	Flavone	-	B	440880	253410	334790	9625.8	9	5090.6	1.19972	0.0143093	-6.1269	down
mws1299	[M+H]+	Orientin	Flavone carbonoside	28608-75-5	A	2898500	1524800	3345600	9	9	8341.8	1.66035	0.00107606	-9.86003	down
mws1608	[M-H]-	HoMoorientin	Flavone carbonoside	4261-42-1	B	511460	320110	335280	9	9	9	1.77148	2.31392e-05	-15.3993	down
Hmcp002316	[M+H]+	Isorhamnetin-O-Pentoside	Flavonols	-	B	16083	21892	12551	9	9	9	1.48725	0.000534378	-10.8699	down
pmn001415	[M-H]-	Catechin-(7,8-bc)-4β-(3,4-dihydroxyphenyl)-dihydro-2-(3H)-pyranone	Flavanols	-	B	20520	16230	19130	9	9	9	1.49959	0.000483178	-11.0152	down
mws0034	[M-H]-	Epigallocatechin gallate	Flavanols	989-51-5	A	8810000	9340000	6282900	9	9	9	2.00961	1.10507e-06	-19.7874	down
mws0351	[M-H]-	Gallate catechin gallate	Flavanols	4233-96-9	B	6570800	8026200	6158000	9	9	9	1.99834	1.30089e-06	-19.5521	down
pmb2992	[M-H]-	Acacetin-O-glucuronic acid	Flavone	-	B	1036200	74525	448850	24981	9935.3	9	1.08378	0.0223941	-5.48074	down
pmp000120	[M+H]+	Diosmetin-6-C-glucoside	Flavone	-	A	32727	17603	125000	9	9	9	1.56959	0.000153995	-12.6648	down
Lmnp002845	[M+H]+	5,7,4'-Trihydroxy-6-methoxyflavone-8-C-β-D-glucoside	Flavone carbonoside	-	B	58605	31668	134620	9	9	9	1.61164	0.000120057	-13.024	down
mws0091	[M-H]-	Isoquercitrin	Flavonols	482-35-9	A	21997000	29277000	21188000	163400	392450	788780	1.09592	0.0185563	-5.75194	down
mws0856	[M-H]-	Spiraeoside	Flavonols	20229-56-5	B	14561000	27887000	15265000	124800	244170	640610	1.10047	0.0174931	-5.83707	down
mws0061	[M-H]-	Hyperin	Flavonols	482-36-0	A	2207000	4040000	1879000	8241.9	35707	71006	1.13277	0.0141466	-6.14341	down
pmp001309	[M+H]+	6-Hydroxykaempferol-7-O-glucoside	Flavonols	-	A	646420	703990	877030	4963.2	34109	20226	1.04918	0.0266217	-5.23125	down
mws1329	[M-H]-	Quercetin-7-O-Glucoside	Flavonols	491-50-9	A	10242000	18222000	9780500	80217	153760	396150	1.10865	0.0164763	-5.92347	down
Hmcn001884	[M-H]-	6-Hydroxyluteolin 5-glucoside	Flavone	-	B	14247000	25088000	15650000	121400	261890	591180	1.09923	0.0177225	-5.81828	down
Zmhn003162	[M-H]-	Quercetin-O-glucoside	Flavonols	-	B	18454000	31175000	20487000	150500	393210	917200	1.08124	0.0208356	-5.5848	down
pme1598	[M-H]-	Hesperetin 5-O-glucoside	Dihydroflavonol	69651-80-5	A	13122000	26048000	15503000	99064	301820	591570	1.09544	0.0181525	-5.78368	down
pmb2962	[M-2H]-	Pelargonidin 3-O-(6''-acetylglucoside)	Anthocyanins	-	B	8010.4	9810.5	7134	9	9	9	1.4178	0.00108195	-9.85215	down
pmb3007	[M-H]-	Chrysoeriol O-glucuronic acid	Flavone	-	B	2325100	524580	143430	3491	10796	3611.2	1.13708	0.0059798	-7.38569	down
Lmmp003783	[M+H]+	Quercetin glucuronic acid	Flavonols	-	B	4254.9	37136	25978	9	9	9	1.47446	0.000400778	-11.2849	down
pmn001629	[M-H]-	Digalloylglucose	Tannin	-	B	2558.7	3675.9	1448.2	3555800	2501600	1833600	1.43001	1027.1	10.0044	up
HmLp001270	[M+H]+	2,3-Di-O-galloyl-β-D-glucose	Tannin	-	B	1472400	547930	363860	17198	19479	13597	1.02913	0.0210864	-5.56754	down
pme0444	[M]+	Malvidin 3-O-glucoside (Oenin)	Anthocyanins	18470-06-9	B	18814	23910	35951	9	9	9590.1	1.12968	0.122124	-3.03358	down
pmb3000	[M-H]-	Chrysoeriol O-acetylhexoside	Flavone	-	B	16764	12864	28338	9	9	3014.5	1.17509	0.0523152	-4.25663	down
Hmcp002399	[M+H]+	Limocitrin 3-glucoside	Flavone	-	A	108650	189630	112550	1536.6	7263.7	4065.9	1.01553	0.0313176	-4.99688	down
pmp001110	[M+H]+	Apigenin-6-C-β-D-xyloside-8-C-β-Darabinoside	Flavone carbonoside	-	A	247800	483100	156020	9	9	9	1.74033	3.04424e-05	-15.0036	down
Li512112	[M-H]-	Isorhamnetin hexose-malonate	Flavonols	-	B	11509	37018	14615	9	9	13639	1.05317	0.21629	-2.20896	down
mws1292	[M+H]+	Isoschaftoside	Flavone carbonoside	52012-29-0	B	7340200	4728600	10470000	9	9	31066	1.69289	0.00137913	-9.50202	down
pmp000236	[M+H]+	Apigenin-6-C-glucose-8-xylcose	Flavone carbonoside	-	B	9	60716	19928	9	9	9	1.0728	0.000334767	-11.5446	down
mws1660	[M+H]+	Schaftoside	Flavone carbonoside	51938-32-0	A	37965	25530	58686	9	9	9	1.56841	0.000220984	-12.1438	down
pmb0652	[M+H]+	C-Hexosyl-apigenin O-pentoside	Flavone carbonoside	-	B	217730	571900	50099	9	9	13098	1.355	0.0156193	-6.00052	down
pmp000237	[M+H]+	Apigenin-6-C-2-glucuronylxyloside	Flavone carbonoside	-	B	1191700	2194800	341790	20047	9	9	1.51192	0.00538182	-7.53769	down
pme0368	[M+H]+	Apigenin 7-rutinoside(Isorhoifolin)	Flavone	552-57-8	A	626460	1496700	2307900	16445000	9	9	1.10455	3.71131	1.89193	up
pmn001614	[M-H]-	Kaempferol-3,7-O-α-L-rhamnoside	Flavonols	-	B	8578.5	19203	2668.5	9	9	9	1.39995	0.0008867	-10.1393	down
pme3227	[M+H]+	Vitexin 2''-O-β-L-rhamnoside	Flavone carbonoside	64820-99-1	A	2514000	4341800	609440	9	9	9	1.89629	3.61676e-06	-18.0769	down
Lnrp002852	[M+H]+	Kaempferol rha-rha	Flavonols	-	B	2716.8	153950	712170	9	9	9	1.57024	3.1076e-05	-14.9738	down
pmb0566	[M+H]+	Luteolin O-hexosyl-O-pentoside	Flavone	-	B	35050	84496	97627	9	9	9	1.61818	0.000124325	-12.9736	down
pmb0653	[M+H]+	Di-C,C-hexosyl-apigenin	Flavone	-	A	5594200	1824600	126600	9	9	9	1.84057	3.57834e-06	-18.0923	down
pmp001106	[M+H]+	Vitexin-2-O-D-glucopyranoside	Flavone carbonoside	-	A	960890	630950	2809500	13131	6174.3	20287	1.14921	0.00899551	-6.79658	down
pmn001713	[M-H]-	Luteolin-7-O-β-D-rutinoside	Flavone	-	B	1307200	779570	4988000	9	9	2911.8	1.67636	0.000414119	-11.2377	down
mws1073	[M+H]+	Apigenin 6,8-C-diglucoside	Flavone	23666-13-9	A	5507900	3959500	14871000	73649	62651	132650	1.12574	0.0110504	-6.49975	down
pme1773	[M]+	Cyanidin 3-O-rutinoside (Keracyanin)	Anthocyanins	28338-59-2	B	1982500	3262300	4362800	9	9	9	1.93683	2.81028e-06	-18.4409	down
Hmcp001447	[M+H]+	Quercetin-O-Hexoside-O-Pentoside	Flavonols	-	B	20561	38618	5966.4	9	9	9	1.48263	0.000414458	-11.2365	down
Lmlp002975	[M+H]+	Quercetin-3-O-β-D-xylopyranosyl-(1→2)-β-D-galactopyranoside	Flavonols	-	B	227650	157350	106720	9	9	10430	1.358	0.0212479	-5.55654	down
Hmdp002415	[M+H]+	Kaemferol-3-O-(2''-O-galloyl)-β-D-glucoside	Flavonols	-	A	21065	21974	5396.8	9	9	4377.6	1.09975	0.0907511	-3.46194	down
pmb0588	[M+H]+	Luteolin 3',7-di-O-glucoside	Flavone	52187-80-1	B	103100	19763	12525	9	9	9	1.53454	0.000199427	-12.2919	down
GQ512006	[M+H]+	Quercetin-3-O-glucoside-7-O-rhamnoside	Flavonols	-	B	1168500	1886800	2761200	14911	63945	32095	1.08077	0.0190752	-5.71216	down
pmb0624	[M+H]+	6-C-Hexosyl-luteolin O-hexoside	Flavone carbonoside	-	A	354390	69976	9	9	9	9	1.16223	6.3623e-05	-13.9401	down
pmp000595	[M+H]+	Luteolin-7,3'-Di-O-β-D-Glucoside	Flavone	257-724-7	B	789300	205180	364650	9	9	9	1.77118	1.98656e-05	-15.6194	down
pmp000126	[M+H]+	Luteolin-6,8-di-C-glucoside	Flavone	29428-58-8	B	31583	18101	34421	9	9	9	1.5351	0.000321027	-11.605	down
pmb0665	[M+H]+	Luteolin 8-C-hexosyl-O-hexoside	Flavone	-	B	1232500	2368000	3216400	14145	76461	29422	1.0945	0.0176074	-5.82767	down
mws0059	[M-H]-	Rutin	Flavonols	153-18-4	B	596520	924460	1418600	10185	19871	7616.1	1.12834	0.0128155	-6.28597	down
pmn001583	[M-H]-	Bioquercetin	Flavonols	52525-35-6	B	3469000	6648700	8973600	60478	128020	70525	1.11631	0.0135676	-6.20369	down
Lmyp004052	[M+H]+	Quercetin 3-O-(6''-trans-p-Coumaroyl)-β-D-galactopyranoside	Flavonols	-	B	1994800	1721800	1080400	9	9	9	1.88473	5.62852e-06	-17.4388	down
Lmmp000897	[M+H]+	Gallocatechin-Gallocatechin	Flavanols	-	B	213950	231310	128140	9	5609.3	9	1.41963	0.00981392	-6.67096	down
Hmpp002612	[M+H]+	Luteolin-7-O-β-D-gentiobioside	Flavone	-	B	425570	184380	146280	111860	9	9	1.23147	0.147942	-2.7569	down
Hmmp002336	[M+H]+	Quercetin-O-feruloyl-Pentoside	Flavonols	-	B	880870	1356300	1978800	12606	43474	25210	1.07711	0.0192814	-5.69664	down
Zmhp002409	[M+H]+	Isoluteolin-6,8-di-C-glucoside	Flavone	-	B	201460	57315	9	9	9	9	1.14041	0.000104334	-13.2265	down
Zmhp002574	[M+H]+	Iso-8-C-hexosyl-luteolin O-hexoside	Flavone carbonoside	-	B	532390	107610	5336.3	9	9	9	1.58622	4.18387e-05	-14.5448	down
Lmmp003091	[M+H]+	Quercetin glucoside-rhamnoside	Flavonols	-	B	828990	1476800	1965500	9	46643	29418	1.1918	0.0178096	-5.8112	down
Hmcp001598	[M+H]+	Isorhamnetin-O-Hexoside-O-Pentoside	Flavonols	-	B	17541	24100	28636	9	9	9	1.52029	0.000384194	-11.3459	down
pmb0628	[M+H]+	Eriodictiol C-hexosyl-O-hexoside	Dihydroflavone	-	B	213920	46330	10952	9	9	9	1.57403	9.95568e-05	-13.2941	down
Lmyp003349	[M+H]+	Quercetin 3-O-(6″-galloyl)-β-D-glucopyranoside	Flavonols	56316-75-7	B	2260000	1630400	9	9	9	9	1.30633	6.94014e-06	-17.1366	down
Hmdp001872	[M+H]+	Quercetin-3-O-(2''-O-galloyl)-β-D-glucoside	Flavonols	-	A	2210300	1726000	4177.8	4752	9	23222	1.03481	0.00710142	-7.13768	down
pmp000241	[M+H]+	Luteolin-6-C-2-glucuronylglucoside	Flavone	-	B	36983	7056	10202	9	9	9	1.46351	0.000497778	-10.9722	down
pme1540	[M+H]+	Isorhamnetin 3-O-neohesperidoside	Flavonols	55033-90-4	A	1066500	1211800	2709500	1100300	14619	9	1.02849	0.223531	-2.16145	down
pmb0623	[M+H]+	6-C-Hexosyl chrysoeriol O-hexoside	Flavone carbonoside	-	B	8540.9	6763.6	22135	9	9	9	1.44232	0.000721163	-10.4374	down
Zmhp002897	[M+H]+	Isochrysoeriol C-hexosyl-O-hexoside	Flavone	-	B	269680	52240	9	9	9	9	1.14502	8.38694e-05	-13.5415	down
Lmmp002963	[M+H]+	Methylquercetin glu-rha	Flavonols	-	A	1031200	1239600	3178500	1061300	9	9	1.31718	0.194762	-2.36021	down
Hmcp001859	[M+H]+	Isorhamnetin-O-rutinoside	Flavonols	-	A	252430	47994	9	9	9	9	1.14032	8.98703e-05	-13.4418	down
pmp000596	[M+H]+	Quercetin 3,7-bis-O-β-D-glucoside	Flavonols	-	B	402240	592330	239730	9	7914.1	9866.7	1.19683	0.0144129	-6.1165	down
pmp001310	[M+H]+	6-Hydroxykaempferol-3,6-O-Diglucoside	Flavonols	-	B	812390	561530	228880	20476	8096	13376	1.0112	0.0261717	-5.25585	down
Lmmp002796	[M+H]+	Gossypetin-rutinoside	Flavonols	-	B	6786800	5478200	2560900	58069	140730	24676	1.1139	0.0150733	-6.05186	down
Lmmp002859	[M+H]+	Quercetin glucoside-glucoside	Flavonols	-	B	671100	590980	240970	20347	11734	9821.5	1.0089	0.0278783	-5.16471	down
Lmhp002613	[M+H]+	Myricetin-O-glucoside-rhamnoside	Flavonols	-	B	7279200	5386800	2609800	87552	131380	28476	1.09682	0.0161961	-5.94821	down
Lmln001801	[M-H]-	Myricetin-3,7-O-dirhamnoside	Flavone	-	B	1086300	791490	389140	9	9	9	1.82002	1.19104e-05	-16.3574	down
mws1294	[M+H]+	Theaflavin-3-gallate	Proanthocyanidins	30462-34-1	B	9713.6	24082	5513.1	9	9	9	1.44174	0.000686871	-10.5077	down
mws1295	[M+H]+	Theaflavin-3'-Gallate	Proanthocyanidins	28543-07-9	B	10119	28011	12550	9	9	9	1.47847	0.000532755	-10.8742	down
Lmmp002130	[M+H]+	Kaempferol-rhamnoside-pentaoside-hexaoside	Flavonols	-	B	641080	238590	29920	9	4645.6	2204.3	1.18778	0.00754065	-7.0511	down
Hmqp002870	[M+H]+	Luteolin-O-Hexoside-O-Hexoside-O-Pentoside	Flavone	-	B	9	9	9	822450	9	469090	1.24782	47835.1	15.5458	up
pmb2976	[M-H]-	Chrysoeriol C-pentosyl-O-hexosyl-O-hexoside	Flavone	-	B	61273	20905	154030	9	9	9	1.60098	0.000114306	-13.0948	down
Hmcp001757	[M+H]+	Quercetin-O-rhamnoside-O-Hexoside-O-rhamnoside	Flavonols	-	B	2176300	944310	9	9	9	9	1.29002	8.65213e-06	-16.8185	down
Lnrp102163	[M+H]+	Quercetin rha-galactoside-rhamnoside	Flavonols	-	B	4208900	1304900	9	9	9	9	1.31564	4.8968e-06	-17.6397	down
Lmmp002334	[M+H]+	Quercetin glucoside-glucoside-rhamnoside	Flavonols	-	B	73830	214750	239970	9	21383	9480.2	1.00263	0.0584092	-4.09766	down
pmn001632	[M-H]-	Tetragalloylglucose	Tannin	-	B	127010	95329	27345	27134000	20594000	19033000	1.29446	267.382	8.06276	up
pmn001634	[M-H]-	Pentagalloylglucose	Tannin	14937-32-7	B	9	15399	10498	119420	501620	283310	1.08523	34.9089	5.12552	up

## Sheet: Table S2.3 BTZY_vs_MYC
Table S2.3 Identification of the differentially accumulated metabolites batween 'BTZY' and 'MYC' group.
Index	Formula	Compounds	Class II	CAS	Level	BJZY-2	SYBZY-2	TPZY-2	MYC-1	MYC-2	MYC-3	VIP	Fold_Change	LogFC	Type
pmp000571	[M+H]+	Apigenin	Flavone	520-36-5	A	10599	10929	13846	9	9	9	1.43166	0.000763272	-10.3555	down
pme3285	[M+H]+	Afzelechin(3,5,7,4'-Tetrahydroxyflavan)	Isoflavones	2545-00-8	B	12127	17488	22798	1913200	1504400	385120	1.06721	72.553	6.18096	up
pme1201	[M-H]-	Phloretin	Chalcones	60-82-2	B	13165	24904	35294	2136900	1272600	691090	1.05703	55.8945	5.80464	up
pmn001581	[M-H]-	Sexangularetin	Flavonols	571-74-4	B	2979.4	2743.4	3445.4	9	9	9	1.29017	0.00294496	-8.40754	down
Lmmn004912	[M-H]-	Quercetin 3-O-methyl ether	Flavonols	1486-70-0	B	39144	40833	35766	9	9	9	1.54622	0.000233275	-12.0657	down
pmp000008	[M+H]+	5-Hydroxy-6,7,3',4'-tetramethoxyflavone	Flavone	21763-80-4	B	3973900	6802700	2489500	9	9	9	1.92865	2.03526e-06	-18.9064	down
pmb0681	[M+H]+	Apigenin 8-C-pentoside	Flavone	-	B	64347	131850	169540	4748.5	9	2499.8	1.12268	0.0198429	-5.65523	down
mws0071	[M-H]-	Apigenin 4-O-rhamnoside	Flavone	133538-77-9	B	1915	12628	9116.4	9	9	9	1.35357	0.0011412	-9.77524	down
mws1434	[M-H]-	Isovitexin	Flavone carbonoside	29702-25-8	A	3544800	2865000	1138700	17209	10743	17211	1.19316	0.00598304	-7.3849	down
pmp000413	[M+H]+	Genistein 8-C-glucoside	Flavone carbonoside	66026-80-0	A	4846400	3960700	1921400	24134	20413	60196	1.14664	0.00976306	-6.67845	down
mws0072	[M+H]+	Apigenin 5-O-glucoside	Flavone	28757-27-9	B	314310	211020	93685	9	9	9	1.68244	4.36177e-05	-14.4847	down
pmp000116	[M+H]+	Apigenin-8-C-glucoside	Flavone carbonoside	3681-93-4	A	2277900	1946000	900560	22785	10575	17532	1.1381	0.00993119	-6.65382	down
Zmhn003099	[M-H]-	Kaempferol 3-O-α-L-rhamnoside(X)	Flavonols	-	B	685420	598610	257250	3011.4	9	3586	1.31143	0.00428631	-7.86605	down
Lmlp003201	[M+H]+	5,7,4'-Trihydroxy-8-C-β-D-glucopyranosylflavone	Flavone carbonoside	-	A	3748100	3492000	1370900	19750	28476	32865	1.13949	0.00941714	-6.7305	down
pme1611	[M-H]-	Isohemiphloin	Flavone carbonoside	3682-02-8	A	2766000	2900700	3070400	29286	18195	33536	1.15891	0.00927276	-6.75279	down
mws2118	[M-H]-	Phloretin 2'-O-glucoside	Isoflavones	60-81-1	B	472490	230590	290310	11785000	9335300	22692000	1.02844	44.1038	5.46283	up
pmp000573	[M+H]+	Acacetin-7-O-galactoside	Flavone	-	B	78817	91353	101660	9	9	9	1.62281	9.93268e-05	-13.2975	down
mws0045	[M+H]+	Quercitrin	Flavonols	522-12-3	B	317130	1454100	3827900	22900	56857	9	1.1508	0.0142461	-6.13328	down
pmb3024	[M-H]-	Luteolin C-hexoside	Flavone	-	B	425150	316960	153040	9625.8	9	5090.6	1.15677	0.0164502	-5.92575	down
mws1299	[M+H]+	Orientin	Flavone carbonoside	28608-75-5	A	2364800	1150400	953490	9	9	8341.8	1.57934	0.00187075	-9.06217	down
mws1608	[M-H]-	HoMoorientin	Flavone carbonoside	4261-42-1	B	468210	323370	209820	9	9	9	1.72928	2.69623e-05	-15.1787	down
Hmcp002316	[M+H]+	Isorhamnetin-O-Pentoside	Flavonols	-	B	14840	18745	24157	9	9	9	1.47827	0.000467597	-11.0624	down
pmn001415	[M-H]-	Catechin-(7,8-bc)-4β-(3,4-dihydroxyphenyl)-dihydro-2-(3H)-pyranone	Flavanols	-	B	74423	5200.5	13008	9	9	9	1.45409	0.000291478	-11.7443	down
Zmhn001257	[M-H]-	Catechin-5-O-glucoside	Anthraquinone	-	B	25964	35086	9	9	9	9	1.0465	0.000442195	-11.143	down
mws0034	[M-H]-	Epigallocatechin gallate	Flavanols	989-51-5	A	8999900	8100200	7502800	9	9	9	1.9806	1.09743e-06	-19.7974	down
mws0351	[M-H]-	Gallate catechin gallate	Flavanols	4233-96-9	B	8161600	7880000	6989300	9	9	9	1.97588	1.17234e-06	-19.7022	down
pmp000120	[M+H]+	Diosmetin-6-C-glucoside	Flavone	-	A	50070	6871.1	10703	9	9	9	1.44985	0.000399148	-11.2908	down
Lmnp002845	[M+H]+	5,7,4'-Trihydroxy-6-methoxyflavone-8-C-β-D-glucoside	Flavone carbonoside	-	B	188940	32861	27705	9	9	9	1.57212	0.000108214	-13.1738	down
mws0091	[M-H]-	Isoquercitrin	Flavonols	482-35-9	A	16521000	25889000	30027000	163400	392450	788780	1.07437	0.0185628	-5.75145	down
mws0856	[M-H]-	Spiraeoside	Flavonols	20229-56-5	B	14400000	22571000	22560000	124800	244170	640610	1.09157	0.0169589	-5.88181	down
mws0061	[M-H]-	Hyperin	Flavonols	482-36-0	A	1808600	2906100	3318700	8241.9	35707	71006	1.11698	0.0143096	-6.12687	down
pmp001309	[M+H]+	6-Hydroxykaempferol-7-O-glucoside	Flavonols	-	A	1043700	972390	487720	4963.2	34109	20226	1.03924	0.0236832	-5.39999	down
mws1329	[M-H]-	Quercetin-7-O-Glucoside	Flavonols	491-50-9	A	7786200	12733000	15135000	80217	153760	396150	1.08211	0.0176733	-5.82229	down
Hmcn001884	[M-H]-	6-Hydroxyluteolin 5-glucoside	Flavone	-	B	12110000	21341000	24908000	121400	261890	591180	1.08689	0.0166979	-5.90419	down
Zmhn003162	[M-H]-	Quercetin-O-glucoside	Flavonols	-	B	16616000	28962000	30515000	150500	393210	917200	1.07314	0.019199	-5.70282	down
pme1598	[M-H]-	Hesperetin 5-O-glucoside	Dihydroflavonol	69651-80-5	A	14925000	18883000	21720000	99064	301820	591570	1.08585	0.017873	-5.80607	down
pmb2962	[M-2H]-	Pelargonidin 3-O-(6''-acetylglucoside)	Anthocyanins	-	B	7359	36349	13933	9	9	9	1.45414	0.000468417	-11.0599	down
pmb3007	[M-H]-	Chrysoeriol O-glucuronic acid	Flavone	-	B	142240	299160	312060	3491	10796	3611.2	1.03241	0.0237547	-5.39564	down
Lmmp003783	[M+H]+	Quercetin glucuronic acid	Flavonols	-	B	9777.9	22295	31629	9	9	9	1.47656	0.000423849	-11.2042	down
pmn001629	[M-H]-	Digalloylglucose	Tannin	-	B	923.73	6673.7	3038.6	3555800	2501600	1833600	1.3899	741.912	9.5351	up
pme0444	[M]+	Malvidin 3-O-glucoside (Oenin)	Anthocyanins	18470-06-9	B	36008	22647	41476	9	9	9590.1	1.14535	0.0959553	-3.38149	down
pmb3000	[M-H]-	Chrysoeriol O-acetylhexoside	Flavone	-	B	13663	10489	6362.7	9	9	3014.5	1.06805	0.0993783	-3.33092	down
pmp001110	[M+H]+	Apigenin-6-C-β-D-xyloside-8-C-β-Darabinoside	Flavone carbonoside	-	A	9	430450	842930	9	9	9	1.22338	2.12033e-05	-15.5254	down
Li512112	[M-H]-	Isorhamnetin hexose-malonate	Flavonols	-	B	74238	8385.8	111080	9	9	13639	1.13899	0.0705046	-3.82614	down
mws1292	[M+H]+	Isoschaftoside	Flavone carbonoside	52012-29-0	B	158790	5115000	6656700	9	9	31066	1.51392	0.00260543	-8.58427	down
pmp000236	[M+H]+	Apigenin-6-C-glucose-8-xylcose	Flavone carbonoside	-	B	243700	28928	24968	9	9	9	1.5695	9.0727e-05	-13.4281	down
mws1660	[M+H]+	Schaftoside	Flavone carbonoside	51938-32-0	A	9	30203	24149	9	9	9	1.03882	0.00049668	-10.9754	down
pmb0652	[M+H]+	C-Hexosyl-apigenin O-pentoside	Flavone carbonoside	-	B	1260600	163170	172070	9	9	13098	1.39968	0.00821887	-6.92684	down
pmp000411	[M+H]+	Genistein 8-C-apiosyl(1→6)glucoside	Flavone carbonoside	-	B	1253300	154880	181370	9	9	6282.2	1.44395	0.00396351	-7.97901	down
pmp000237	[M+H]+	Apigenin-6-C-2-glucuronylxyloside	Flavone carbonoside	-	B	6626400	907560	966010	20047	9	9	1.55371	0.0023606	-8.72663	down
pme0368	[M+H]+	Apigenin 7-rutinoside(Isorhoifolin)	Flavone	552-57-8	A	10350000	23534000	9980100	16445000	9	9	1.37169	0.374908	-1.41539	down
pmn001614	[M-H]-	Kaempferol-3,7-O-α-L-rhamnoside	Flavonols	-	B	51223	6105	9888.3	9	9	9	1.44268	0.000401688	-11.2816	down
pme3227	[M+H]+	Vitexin 2''-O-β-L-rhamnoside	Flavone carbonoside	64820-99-1	A	13270000	2081800	1874600	9	9	9	1.91845	1.56736e-06	-19.2832	down
Lnrp002852	[M+H]+	Kaempferol rha-rha	Flavonols	-	B	36334	254840	161800	9	9	9	1.63755	5.96061e-05	-14.0342	down
pmb0566	[M+H]+	Luteolin O-hexosyl-O-pentoside	Flavone	-	B	75068	37620	39165	9	9	9	1.56538	0.000177804	-12.4574	down
pmb0653	[M+H]+	Di-C,C-hexosyl-apigenin	Flavone	-	A	3563400	625190	659390	9	9	9	1.82834	5.56933e-06	-17.4541	down
pmp001106	[M+H]+	Vitexin-2-O-D-glucopyranoside	Flavone carbonoside	-	A	454010	754500	485180	13131	6174.3	20287	1.0379	0.0233764	-5.41881	down
pmn001713	[M-H]-	Luteolin-7-O-β-D-rutinoside	Flavone	-	B	316350	434000	236580	9	9	2911.8	1.49232	0.0029686	-8.396	down
mws1073	[M+H]+	Apigenin 6,8-C-diglucoside	Flavone	23666-13-9	A	2485300	3433800	2940000	73649	62651	132650	1.00132	0.0303586	-5.04175	down
pme1773	[M]+	Cyanidin 3-O-rutinoside (Keracyanin)	Anthocyanins	28338-59-2	B	3503300	2947800	4047800	9	9	9	1.91764	2.5717e-06	-18.5688	down
Hmcp001447	[M+H]+	Quercetin-O-Hexoside-O-Pentoside	Flavonols	-	B	9	31829	42263	9	9	9	1.05841	0.000364368	-11.4223	down
Lmlp002975	[M+H]+	Quercetin-3-O-β-D-xylopyranosyl-(1→2)-β-D-galactopyranoside	Flavonols	-	B	106800	64171	91725	9	9	10430	1.26512	0.0397722	-4.6521	down
Hmdp002415	[M+H]+	Kaemferol-3-O-(2''-O-galloyl)-β-D-glucoside	Flavonols	-	A	22074	27319	21811	9	9	4377.6	1.16362	0.0617325	-4.01783	down
Lmyp003500	[M+H]+	Kampferol 3-O-(2″-galloyl)-β-D-galactopyranoside	Flavonols	-	A	7303700	3581200	2395400	9522.4	8221.7	11005	1.30948	0.00216479	-8.85156	down
Lmyp003348	[M+H]+	Kampferol 3-O-(6″-galloyl)-β-D-galactopyranoside	Flavonols	-	A	6969800	3466000	2185100	13623	3330.2	10937	1.31682	0.00220984	-8.82184	down
pmb0588	[M+H]+	Luteolin 3',7-di-O-glucoside	Flavone	52187-80-1	B	111480	14290	24018	9	9	9	1.52527	0.000180255	-12.4377	down
GQ512006	[M+H]+	Quercetin-3-O-glucoside-7-O-rhamnoside	Flavonols	-	B	2090400	1541600	1052400	14911	63945	32095	1.03754	0.0236852	-5.39987	down
pmb0624	[M+H]+	6-C-Hexosyl-luteolin O-hexoside	Flavone carbonoside	-	A	108430	50311	56235	9	9	9	1.59602	0.000125595	-12.9589	down
pmp000595	[M+H]+	Luteolin-7,3'-Di-O-β-D-Glucoside	Flavone	257-724-7	B	539250	84950	166400	9	9	9	1.68538	3.41513e-05	-14.8377	down
pmp000126	[M+H]+	Luteolin-6,8-di-C-glucoside	Flavone	29428-58-8	B	14902	16849	41785	9	9	9	1.49043	0.000367167	-11.4113	down
pmb0665	[M+H]+	Luteolin 8-C-hexosyl-O-hexoside	Flavone	-	B	2406800	1564000	1158200	14145	76461	29422	1.04321	0.0234018	-5.41723	down
mws0059	[M-H]-	Rutin	Flavonols	153-18-4	B	1047800	965310	585700	10185	19871	7616.1	1.10038	0.0144959	-6.10821	down
pmn001583	[M-H]-	Bioquercetin	Flavonols	52525-35-6	B	7089100	5602800	4180900	60478	128020	70525	1.09233	0.0153515	-6.02548	down
Lmyp004052	[M+H]+	Quercetin 3-O-(6''-trans-p-Coumaroyl)-β-D-galactopyranoside	Flavonols	-	B	2592800	3086100	4894400	9	9	9	1.91569	2.5536e-06	-18.579	down
Lmmp000897	[M+H]+	Gallocatechin-Gallocatechin	Flavanols	-	B	56584	193050	206850	9	5609.3	9	1.35455	0.0123275	-6.34198	down
Hmpp002612	[M+H]+	Luteolin-7-O-β-D-gentiobioside	Flavone	-	B	145810	228540	322190	111860	9	9	1.21526	0.16062	-2.63828	down
Hmmp002336	[M+H]+	Quercetin-O-feruloyl-Pentoside	Flavonols	-	B	1731700	1074700	712380	12606	43474	25210	1.03221	0.0231018	-5.43585	down
Zmhp002409	[M+H]+	Isoluteolin-6,8-di-C-glucoside	Flavone	-	B	77606	29668	54509	9	9	9	1.56858	0.00016689	-12.5488	down
Lnrp002462	[M+H]+	quercetin galactoside-rhamnoside	Flavonols	-	A	2304600	1543200	995190	2203100	9	9	1.24911	0.454909	-1.13635	down
Zmhp002574	[M+H]+	Iso-8-C-hexosyl-luteolin O-hexoside	Flavone carbonoside	-	B	254990	45893	94865	9	9	9	1.63047	6.82252e-05	-13.8393	down
Lmbp002592	[M+H]+	Kaempferol-3,7-di-O-β-D-glucopyranoside	Flavonols	-	B	212410	254120	483380	174450	9	9	1.22102	0.183668	-2.44483	down
Lmmp003091	[M+H]+	Quercetin glucoside-rhamnoside	Flavonols	-	B	1803500	1186600	831250	9	46643	29418	1.15637	0.0199066	-5.65061	down
Hmcp001598	[M+H]+	Isorhamnetin-O-Hexoside-O-Pentoside	Flavonols	-	B	23616	30910	31021	9	9	9	1.51724	0.000315616	-11.6295	down
pmb0628	[M+H]+	Eriodictiol C-hexosyl-O-hexoside	Dihydroflavone	-	B	75348	39647	40985	9	9	9	1.56861	0.000173099	-12.4961	down
Lmyp003139	[M+H]+	Quercetin 3-O-(6′′-galloyl)-β-D-galactopyranoside	Flavonols	53171-28-1	A	2717100	1470600	2253800	6317.5	9	16864	1.36388	0.00360017	-8.11772	down
Hmdp001872	[M+H]+	Quercetin-3-O-(2''-O-galloyl)-β-D-glucoside	Flavonols	-	A	2973500	1350900	2279300	4752	9	23222	1.36018	0.00423747	-7.88258	down
pmb2965	[M-2H]-	"Cyanidin 3-O-(3"",6""-diacetylhexoside)-O-glyceric acid"	Anthocyanins	-	B	7805.1	16480	8082.5	9	9	4306.1	1.04464	0.133593	-2.90408	down
pmp000241	[M+H]+	Luteolin-6-C-2-glucuronylglucoside	Flavone	-	B	17498	3969	4827.5	9	9	9	1.37211	0.00102683	-9.92759	down
pme1540	[M+H]+	Isorhamnetin 3-O-neohesperidoside	Flavonols	55033-90-4	A	23811000	9817100	17527000	1100300	14619	9	1.32046	0.0217951	-5.51986	down
Zmhp002897	[M+H]+	Isochrysoeriol C-hexosyl-O-hexoside	Flavone	-	B	111220	9508.8	22406	9	9	9	1.5069	0.000188633	-12.3721	down
Lnrp002670	[M+H]+	Isorhamnetin glc-rha	Flavonols	-	B	545870	124540	212000	14418	9	9	1.36434	0.0163597	-5.93371	down
Lmmp002963	[M+H]+	Methylquercetin glu-rha	Flavonols	-	A	21984000	8860000	15529000	1061300	9	9	1.54212	0.0228866	-5.44936	down
Hmcp001859	[M+H]+	Isorhamnetin-O-rutinoside	Flavonols	-	A	92530	9	15855	9	9	9	1.05631	0.000249091	-11.971	down
pmp000596	[M+H]+	Quercetin 3,7-bis-O-β-D-glucoside	Flavonols	-	B	149620	679870	426480	9	7914.1	9866.7	1.16017	0.0141642	-6.14161	down
pmp001310	[M+H]+	6-Hydroxykaempferol-3,6-O-Diglucoside	Flavonols	-	B	541180	568050	768060	20476	8096	13376	1.04452	0.022345	-5.48391	down
Lmmp002796	[M+H]+	Gossypetin-rutinoside	Flavonols	-	B	8504500	6856300	5256700	58069	140730	24676	1.15113	0.0108391	-6.52761	down
Lmmp002859	[M+H]+	Quercetin glucoside-glucoside	Flavonols	-	B	459880	460860	573770	20347	11734	9821.5	1.01309	0.0280376	-5.15649	down
Lmhp002613	[M+H]+	Myricetin-O-glucoside-rhamnoside	Flavonols	-	B	8772900	5900800	5876600	87552	131380	28476	1.1324	0.0120391	-6.37612	down
Lmln001801	[M-H]-	Myricetin-3,7-O-dirhamnoside	Flavone	-	B	1456700	1140700	717740	9	9	9	1.82668	8.14445e-06	-16.9058	down
mws1294	[M+H]+	Theaflavin-3-gallate	Proanthocyanidins	30462-34-1	B	35616	7386	44171	9	9	9	1.48854	0.000309729	-11.6567	down
mws1295	[M+H]+	Theaflavin-3'-Gallate	Proanthocyanidins	28543-07-9	B	107000	14551	55750	9	9	9	1.5516	0.000152283	-12.681	down
Lnrp002597	[M+H]+	Kaempferol rha-glc-rha	Flavonols	-	B	9	429330	132190	9	9	9	1.17026	4.8083e-05	-14.3441	down
Hmqp002870	[M+H]+	Luteolin-O-Hexoside-O-Hexoside-O-Pentoside	Flavone	-	B	9	9	9	822450	9	469090	1.22515	47835.1	15.5458	up
pmb0660	[M+H]+	C-Hexosyl-luteolin O-p-coumaroylhexoside	Flavone carbonoside	-	B	16971	47832	60759	9	53061	9	1.02647	0.422731	-1.24219	down
pmb2976	[M-H]-	Chrysoeriol C-pentosyl-O-hexosyl-O-hexoside	Flavone	-	B	47212	10793	12213	9	9	9	1.47067	0.000384517	-11.3447	down
Hmcp001757	[M+H]+	Quercetin-O-rhamnoside-O-Hexoside-O-rhamnoside	Flavonols	-	B	9	1699900	1844200	9	9	9	1.28183	7.61828e-06	-17.0021	down
Lnrp102163	[M+H]+	Quercetin rha-galactoside-rhamnoside	Flavonols	-	B	26768	2187100	2385800	9	9	9	1.73946	5.86999e-06	-17.3782	down
CWJP001501	[M+H]+	Cyanidin-3-O-caffeoylsophoroside	Anthocyanins	-	B	3205.9	4420.5	5559.7	9	9	9	1.3269	0.00204761	-8.93184	down
pmn001632	[M-H]-	Tetragalloylglucose	Tannin	-	B	40266	186330	174820	27134000	20594000	19033000	1.22012	166.314	7.37776	up
pmn001634	[M-H]-	Pentagalloylglucose	Tannin	14937-32-7	B	7643.4	6827.2	6111.2	119420	501620	283310	1.00509	43.9393	5.45744	up
