# Supplementary material for: Metabolomic and Transcriptomic Analyses Reveal the Characteristics of Tea Flavonoids and Caffeine Accumulation and Regulation between Chinese Varieties (Camellia sinensis var. sinensis) and Assam Varieties (C. sinensis var. assamica)
Source: Genes (Basel). 2022 Oct 31;13(11):1994. doi: 10.3390/genes13111994 (PMC9690216; doi:10.3390/genes13111994)
Supplement: Supplementary file 1 [file genes-13-01994-s001.zip › Table S3.xlsx]

## Sheet: Sheet1
Table S3 The quality control of RNA_seq
Sample	Raw reads	total bases	clean reads	clean bases	Q20 rate (%)	Q30 rate (%)	GC (%)	Total_mapped (%)	Multiple_mapped (%)	Uniquely_mapped (%)
BTSC-1	53110978	7966646700	52986544	7864430620	97.12	91.43	45.07	71133271 (87.88%)	4957695 (6.13%)	66175576 (81.76%)
BTSC-2	55054624	8258193600	54875326	8181732972	97.5	92.15	44.58	49092152 (89.46%)	3111192 (5.67%)	45980960 (83.79%)
BTSC-3	67268662	10090299300	67035070	9962375212	97.55	92.48	44.6	59326732 (88.50%)	4095492 (6.11%)	55231240 (82.39%)
BTZY-1	46424408	6963661200	46322128	6879875566	96.67	90.04	45.13	52303225 (87.11%)	3615330 (6.02%)	48687895 (81.09%)
BTZY-2	61622702	9243405300	61483758	9132127112	96.69	90.14	45.16	74206799 (87.64%)	5209282 (6.15%)	68997517 (81.49%)
BTZY-3	62906166	9435924900	62761556	9338100516	97.02	91.1	45.17	73815230 (87.47%)	5268269 (6.24%)	68546961 (81.23%)
MYC_1	64606652	9690997800	64572904	9593393466	97.82	93.22	44.67	56178938 (87.00%)	3588102 (5.56%)	52590836 (81.44%)
MYC_2	44526814	6679022100	44376606	6599313780	97.66	92.72	45.2	38117717 (85.90%)	2413570 (5.44%)	35704147 (80.46%)
MYC_3	71260234	10689035100	71032038	10562105944	97.18	91.38	45.18	61104770 (86.02%)	7039993 (9.91%)	54064777 (76.11%)
