# Supplementary material for: Metabolomic and Transcriptomic Analyses Reveal the Characteristics of Tea Flavonoids and Caffeine Accumulation and Regulation between Chinese Varieties (Camellia sinensis var. sinensis) and Assam Varieties (C. sinensis var. assamica)
Source: Genes (Basel). 2022 Oct 31;13(11):1994. doi: 10.3390/genes13111994 (PMC9690216; doi:10.3390/genes13111994)
Supplement: Supplementary file 1 [file genes-13-01994-s001.zip › Table S4.xlsx]

## Sheet: Table S4
Table S4 Identification of genes among 'BTSC', 'BTZY', and 'MYC' group by transcriptomic analyses
gene_id	chromosome	strand	start	end	BTSC-1	BTSC-2	BTSC-3	BTZY-1	BTZY-2	BTZY-3	MYC_1	MYC_2	MYC_3	KeggOrtholog	GO:BiologicalProcess	GO:CellularComponent	GO:MolecularFunction	NR_annotion	Swissprot_Protein	Swissprot_Annotation
CSS0000001	Chr15	-	105378288	105380179	0.702523	0.257597	1.80558	0.650873	0.370061	0.907019	0.10226	0.177044	0.205624	-	-	-	-	PREDICTED: transcription factor DICHOTOMA [Vitis vinifera]	A1YKT1|TCP18_ARATH	Transcription factor TCP18 OS=Arabidopsis thaliana OX=3702 GN=TCP18 PE=1 SV=1
CSS0000002	Chr8	-	118280629	118284176	0.618981	0.799486	1.00094	1.47503	0.948555	0.603914	0.17241	0.106851	0.119184	-	-	-	-	PREDICTED: disease resistance protein At4g27190-like [Populus euphratica]	-	-
CSS0000003	Chr8	+	131980606	131988350	53.2525	62.3907	96.0929	53.0647	45.1859	51.1339	43.9435	43.9198	42.3831	-	-	GO:0005829(cytosol)	-	hypothetical protein JCGZ_21501 [Jatropha curcas]	Q13442|HAP28_HUMAN	28 kDa heat- and acid-stable phosphoprotein OS=Homo sapiens OX=9606 GN=PDAP1 PE=1 SV=1
CSS0000004	Chr11	+	16967813	16978922	0.006298	0.008872	0.004034	0	0	0.00148	0.001391	0.001423	0.002478	-	GO:0006259(DNA metabolic process)	-	GO:0003676(nucleic acid binding)	Gag-protease-integrase-RT-RNaseH polyprotein [Glycine max]	P10978|POLX_TOBAC	Retrovirus-related Pol polyprotein from transposon TNT 1-94 OS=Nicotiana tabacum OX=4097 PE=2 SV=1
CSS0000005	Chr1	-	188334867	188356961	24.5303	24.227	18.9303	32.8603	24.4484	24.2827	6.34849	8.80633	8.25196	-	-	-	-	PREDICTED: uncharacterized protein ycf36 [Vitis vinifera]	Q9FN15|GLD27_ARATH	Protein CONSERVED IN THE GREEN LINEAGE AND DIATOMS 27, chloroplastic OS=Arabidopsis thaliana OX=3702 GN=CGLD27 PE=2 SV=1
CSS0000006	Chr2	-	213135631	213140059	2.24324	2.75319	2.16056	2.75664	2.83446	2.26038	2.32467	2.63879	2.92453	K01866 YARS, tyrS; tyrosyl-tRNA synthetase [EC:6.1.1.1]	GO:0006437(tyrosyl-tRNA aminoacylation),GO:0006655(phosphatidylglycerol biosynthetic process),GO:0009658(chloroplast organization),GO:0009793(embryo development ending in seed dormancy),GO:0010027(thylakoid membrane organization),GO:0010228(vegetative to reproductive phase transition of meristem),GO:0016226(iron-sulfur cluster assembly),GO:0048481(plant ovule development)	GO:0005739(mitochondrion),GO:0009570(chloroplast stroma)	GO:0003723(RNA binding),GO:0004831(tyrosine-tRNA ligase activity),GO:0005524(ATP binding)	Tyrosyl-tRNA synthetase, class Ib, bacterial/mitochondrial isoform 3 [Theobroma cacao]	Q9M876|SYYM_ARATH	Tyrosine--tRNA ligase, chloroplastic/mitochondrial OS=Arabidopsis thaliana OX=3702 GN=EMB2768 PE=2 SV=1
CSS0000007	Chr10	+	164884530	164889987	2.15872	3.53912	3.85028	2.03146	2.38294	2.39186	3.53913	3.50935	3.01938	-	-	-	-	PREDICTED: uncharacterized protein LOC100241826 [Vitis vinifera]	Q9M2G8|IQM6_ARATH	IQ domain-containing protein IQM6 OS=Arabidopsis thaliana OX=3702 GN=IQM6 PE=2 SV=1
CSS0000008	Chr7	+	145983762	145986845	0	0	0	0	0	0	0	0	0	-	GO:0043170(macromolecule metabolic process),GO:0044238(primary metabolic process)	-	GO:0005488(binding)	PREDICTED: uncharacterized protein LOC104417177 [Eucalyptus grandis]	P04323|POL3_DROME	Retrovirus-related Pol polyprotein from transposon 17.6 OS=Drosophila melanogaster OX=7227 GN=pol PE=4 SV=1
CSS0000009	Chr15	-	114045959	114049848	0	0	0	0.093487	0.050695	0.105633	0	0	0	-	-	-	-	unnamed protein product [Coffea canephora]	Q9AWU4|LPR1_ORYSJ	Multicopper oxidase LPR1 homolog 1 OS=Oryza sativa subsp. japonica OX=39947 GN=LPR1 PE=2 SV=1
CSS0000010	Chr10	+	159127726	159130152	3.49855	3.32071	2.57357	4.79772	6.21789	4.60124	3.77153	2.90998	3.53516	-	-	-	-	PREDICTED: pentatricopeptide repeat-containing protein At1g79540 [Vitis vinifera]	Q9SAJ5|PP133_ARATH	Pentatricopeptide repeat-containing protein At1g79540 OS=Arabidopsis thaliana OX=3702 GN=At1g79540 PE=2 SV=1
CSS0000011	Chr8	-	112374766	112375443	0.086112	0.109376	0.200212	0	0	0	0	0	0	-	-	-	-	-	-	-
CSS0000012	Chr4	+	162886485	162900596	0.637937	0.030011	0.792488	0.353929	0.230054	0.337818	0	0	0	K00232 E1.3.3.6, ACOX1, ACOX3; acyl-CoA oxidase [EC:1.3.3.6]	GO:0006623(protein targeting to vacuole),GO:0006635(fatty acid beta-oxidation),GO:0007030(Golgi organization),GO:0007033(vacuole organization),GO:0009793(embryo development ending in seed dormancy),GO:0016192(vesicle-mediated transport),GO:0016558(protein import into peroxisome matrix),GO:0044265(cellular macromolecule catabolic process),GO:0046459(short-chain fatty acid metabolic process)	GO:0005777(peroxisome)	GO:0003995(acyl-CoA dehydrogenase activity),GO:0003997(acyl-CoA oxidase activity),GO:0050660(flavin adenine dinucleotide binding)	PREDICTED: acyl-coenzyme A oxidase 4, peroxisomal isoform X1 [Nicotiana tomentosiformis]	Q96329|ACOX4_ARATH	Acyl-coenzyme A oxidase 4, peroxisomal OS=Arabidopsis thaliana OX=3702 GN=ACX4 PE=1 SV=1
CSS0000013	Chr2	-	47671466	47678959	4.88922	3.79148	7.4008	7.27333	5.84471	8.86075	6.49531	6.34741	9.87867	-	-	-	GO:0008233(peptidase activity)	PREDICTED: aspartic proteinase-like protein 1 [Eucalyptus grandis]	Q8VYV9|APF1_ARATH	Aspartyl protease family protein 1 OS=Arabidopsis thaliana OX=3702 GN=APF1 PE=2 SV=1
CSS0000014	Chr6	+	137715771	137718597	1.02758	2.04056	1.16392	0	0.155659	0.255364	0.183794	0.071043	0.36407	-	-	-	GO:0030554(adenyl nucleotide binding)	Cystathionine beta-synthase family protein [Theobroma cacao]	Q9LEV3|CBSX3_ARATH	CBS domain-containing protein CBSX3, mitochondrial OS=Arabidopsis thaliana OX=3702 GN=CBSX3 PE=1 SV=1
CSS0000015	Contig810	-	453914	464355	18.0511	20.3257	21.2496	20.8822	18.1312	18.2729	16.8699	16.4463	17.4605	K10696 BRE1; E3 ubiquitin-protein ligase BRE1 [EC:2.3.2.27]	GO:0007346(regulation of mitotic cell cycle),GO:0009965(leaf morphogenesis),GO:0010162(seed dormancy process),GO:0010228(vegetative to reproductive phase transition of meristem),GO:0010390(histone monoubiquitination),GO:0033523(histone H2B ubiquitination),GO:0043687(post-translational protein modification),GO:0045893(positive regulation of transcription, DNA-templated)	-	GO:0008270(zinc ion binding),GO:0016874(ligase activity),GO:0042803(protein homodimerization activity)	PREDICTED: E3 ubiquitin-protein ligase BRE1-like 2 isoform X1 [Vitis vinifera]	Q9C895|BRE1B_ARATH	E3 ubiquitin-protein ligase BRE1-like 2 OS=Arabidopsis thaliana OX=3702 GN=HUB2 PE=1 SV=2
CSS0000016	Chr12	+	154491807	154493346	0	0.659829	0.358459	0.999616	0	0.368209	1.06596	1.38527	0.676627	-	-	-	-	-	-	-
CSS0000017	Chr4	+	74314175	74316935	1.16384	0.591022	3.97033	1.64809	1.91971	2.00699	7.50857	3.52042	7.07514	-	-	-	GO:0016491(oxidoreductase activity)	Leucine-rich repeat/extensin 2 [Theobroma cacao]	O48809|LRX2_ARATH	Leucine-rich repeat extensin-like protein 2 OS=Arabidopsis thaliana OX=3702 GN=LRX2 PE=1 SV=1
CSS0000018	Chr4	-	183219485	183221879	2.98914	2.0823	2.58772	3.87344	3.90114	3.82582	3.31856	3.58747	3.49001	-	GO:0006813(potassium ion transport),GO:0051260(protein homooligomerization)	GO:0008076(voltage-gated potassium channel complex)	GO:0005249(voltage-gated potassium channel activity)	PREDICTED: BTB/POZ domain-containing protein At3g09030 [Vitis vinifera]	Q9S7R7|EAP3_ARATH	Protein ENDOPLASMIC RETICULUM-ARRESTED PEN3 OS=Arabidopsis thaliana OX=3702 GN=EAP3 PE=1 SV=1
CSS0000019	Chr14	+	45724125	45724976	11.0072	15.9316	15.9178	12.6548	12.6146	9.56629	14.3911	16.1795	13.014	-	-	-	-	PREDICTED: uncharacterized protein LOC104598566 [Nelumbo nucifera]	-	-
CSS0000020	Chr7	-	52292813	52296046	0.526152	0.819131	0.63834	1.50806	1.34723	1.4279	1.74879	1.83719	1.67183	-	GO:0015031(protein transport)	GO:0016021(integral component of membrane)	-	hypothetical protein VITISV_031421 [Vitis vinifera]	Q9C9U0|PP118_ARATH	Pentatricopeptide repeat-containing protein At1g73710 OS=Arabidopsis thaliana OX=3702 GN=At1g73710 PE=2 SV=1
CSS0000021	Chr7	-	42654022	42660418	5.31405	5.79066	5.98818	6.35342	6.36818	6.35587	7.56084	4.98758	6.81801	-	-	GO:0005774(vacuolar membrane),GO:0005886(plasma membrane)	GO:0008289(lipid binding)	Lipid-binding serum glycoprotein family protein isoform 1 [Theobroma cacao]	Q9MAU5|Y1049_ARATH	Putative BPI/LBP family protein At1g04970 OS=Arabidopsis thaliana OX=3702 GN=At1g04970 PE=2 SV=1
CSS0000022	Chr11	-	4819512	4822300	2.93934	2.50853	2.6827	3.23335	2.75738	3.32207	4.54462	3.74452	4.71348	-	-	-	-	PREDICTED: pentatricopeptide repeat-containing protein At1g02370, mitochondrial-like [Nicotiana tomentosiformis]	Q9FZ24|PPR4_ARATH	Pentatricopeptide repeat-containing protein At1g02370, mitochondrial OS=Arabidopsis thaliana OX=3702 GN=At1g02370 PE=2 SV=1
CSS0000023	Chr9	+	104635304	104637744	0.073198	0.179552	0.105221	0.211451	0.232575	0.224308	0	0.092685	0.11335	-	-	-	-	PREDICTED: uncharacterized protein LOC105043294 isoform X1 [Elaeis guineensis]	-	-
CSS0000024	Chr12	+	110641583	110642345	7.01492	7.23441	12.536	8.25941	8.61599	9.73362	3.81142	5.37224	5.55137	K09286 EREBP; EREBP-like factor	GO:0006351(transcription, DNA-templated)	-	-	Integrase-type DNA-binding superfamily protein [Theobroma cacao]	Q9LYD3|DREB3_ARATH	Dehydration-responsive element-binding protein 3 OS=Arabidopsis thaliana OX=3702 GN=DREB3 PE=2 SV=1
CSS0000025	Chr11	-	57747480	57747704	0	0	0	0	0	0	0	0	0	-	-	-	-	-	-	-
CSS0000026	Chr7	+	70054416	70058241	3.57409	4.36714	4.90098	4.3535	5.07186	5.33688	7.32552	6.97035	7.99274	-	-	-	-	PREDICTED: zinc finger BED domain-containing protein RICESLEEPER 1-like isoform X2 [Vitis vinifera]	Q6AVI0|RSLE2_ORYSJ	Zinc finger BED domain-containing protein RICESLEEPER 2 OS=Oryza sativa subsp. japonica OX=39947 GN=Os03g0733400 PE=2 SV=1
CSS0000027	Chr6	+	7308256	7311212	4.51712	4.57984	5.60549	4.50406	4.46607	4.0484	4.22641	5.44517	4.7506	-	GO:0008152(metabolic process)	-	GO:0050253(retinyl-palmitate esterase activity),GO:0080030(methyl indole-3-acetate esterase activity),GO:0080031(methyl salicylate esterase activity),GO:0080032(methyl jasmonate esterase activity)	CXE carboxylesterase [Actinidia deliciosa]	Q8LED9|CXE16_ARATH	Probable carboxylesterase 16 OS=Arabidopsis thaliana OX=3702 GN=CXE16 PE=2 SV=1
CSS0000028	Chr7	+	151242852	151243252	13.2883	15.2364	20.5284	10.162	13.3262	11.323	29.909	34.7052	30.0784	-	-	-	-	Uncharacterized protein isoform 3, partial [Theobroma cacao]	-	-
CSS0000029	Chr8	+	155749367	155759512	20.0747	21.5754	17.1381	21.7246	20.727	20.3174	22.9957	21.1823	18.8009	K03549 kup; KUP system potassium uptake protein	GO:0071805(potassium ion transmembrane transport)	GO:0016020(membrane)	GO:0015079(potassium ion transmembrane transporter activity)	hypothetical protein MIMGU_mgv1a001579mg [Erythranthe guttata]	O64769|POT11_ARATH	Potassium transporter 11 OS=Arabidopsis thaliana OX=3702 GN=POT11 PE=2 SV=1
CSS0000030	Chr5	+	79091916	79095884	0	0	0	0	0	0	0	0	0	-	-	-	-	hypothetical protein PRUPE_ppa012485mg [Prunus persica]	-	-
CSS0000031	Chr1	+	63641241	63641639	0	0	0	0	0	0	0	0	0	-	-	-	GO:0003824(catalytic activity)	PREDICTED: uncharacterized protein LOC104213303 [Nicotiana sylvestris]	-	-
CSS0000032	Chr2	+	9616475	9620396	7.12204	9.39358	6.97029	6.82472	7.29701	6.66143	7.40537	5.91467	6.34791	-	-	-	-	hypothetical protein MIMGU_mgv11b009377mg [Erythranthe guttata]	-	-
CSS0000033	Chr15	-	89203582	89204910	11.6511	10.1683	10.587	16.0845	13.2171	12.9435	10.9585	12.8847	13.9607	-	GO:0006623(protein targeting to vacuole),GO:0006888(endoplasmic reticulum to Golgi vesicle-mediated transport)	GO:0005829(cytosol),GO:0042406(extrinsic component of endoplasmic reticulum membrane)	-	hypothetical protein VITISV_022021 [Vitis vinifera]	Q9CA63|FBK29_ARATH	F-box/kelch-repeat protein At1g74510 OS=Arabidopsis thaliana OX=3702 GN=At1g74510 PE=2 SV=1
CSS0000034	Chr15	-	2270739	2278763	4.00099	7.16822	5.11269	3.57716	3.80576	3.89105	6.58836	5.05863	5.68446	-	GO:0000280(nuclear division),GO:0000911(cytokinesis by cell plate formation),GO:0006084(acetyl-CoA metabolic process),GO:0006412(translation),GO:0007000(nucleolus organization),GO:0008283(cell population proliferation),GO:0009909(regulation of flower development),GO:0009957(epidermal cell fate specification),GO:0016458(gene silencing),GO:0034968(histone lysine methylation),GO:0045010(actin nuclea…	GO:0005840(ribosome)	GO:0003735(structural constituent of ribosome)	hypothetical protein VITISV_007011 [Vitis vinifera]	-	-
CSS0000035	Contig807	-	383512	383742	0	0	0	0	0	0.153363	0	0	0	K03063 PSMC4, RPT3; 26S proteasome regulatory subunit T3	GO:0016043(cellular component organization),GO:0051603(proteolysis involved in cellular protein catabolic process)	GO:0044424(obsolete intracellular part)	GO:0005524(ATP binding),GO:0016787(hydrolase activity)	26S protease regulatory subunit 6B-like protein [Aegilops tauschii]	P54778|PRS6B_SOLTU	26S proteasome regulatory subunit 6B homolog OS=Solanum tuberosum OX=4113 PE=2 SV=1
CSS0000036	Chr4	-	145814164	145817052	0	0	0	0	0	0	0	0	0	-	-	-	-	PREDICTED: uncharacterized protein YraH-like [Fragaria vesca subsp. vesca]	-	-
CSS0000037	Chr7	+	150992232	150993081	0	1.07376	0.950455	3.16288	3.55739	2.75492	4.2135	1.69052	3.24739	K08876 SCYL1; SCY1-like protein 1	GO:0000910(cytokinesis),GO:0006409(tRNA export from nucleus),GO:0006468(protein phosphorylation),GO:0007017(microtubule-based process)	-	GO:0000049(tRNA binding),GO:0004672(protein kinase activity),GO:0005524(ATP binding)	PREDICTED: LOW QUALITY PROTEIN: probable inactive serine/threonine-protein kinase scy1 [Prunus mume]	-	-
CSS0000038	Chr2	-	158496256	158499399	0	0.131595	0	0	0	0	0	0	0	-	GO:0006952(defense response),GO:0007165(signal transduction),GO:0015074(DNA integration)	-	GO:0003676(nucleic acid binding),GO:0008270(zinc ion binding),GO:0043531(ADP binding)	hypothetical protein PRUPE_ppa025086mg [Prunus persica]	-	-
CSS0000039	Chr10	-	81050731	81052875	0	0.069451	0.043004	0	0	0	0.719531	0	1.01041	-	GO:0005975(carbohydrate metabolic process)	-	GO:0004553(hydrolase activity, hydrolyzing O-glycosyl compounds)	Glucan endo-1,3-beta-glucosidase, basic isoform [Morus notabilis]	P52408|E13B_PRUPE	Glucan endo-1,3-beta-glucosidase, basic isoform OS=Prunus persica OX=3760 GN=GNS1 PE=3 SV=1
CSS0000040	Chr14	-	22463159	22463543	40.6063	34.5406	37.2969	37.438	36.6896	36.3855	21.8154	27.463	29.9224	-	GO:0006979(response to oxidative stress)	GO:0005739(mitochondrion)	-	PREDICTED: uncharacterized protein LOC101246482 [Solanum lycopersicum]	-	-
CSS0000041	Chr14	+	79616940	79617396	11.2375	3.62027	8.41205	6.06272	5.68751	7.49029	15.5049	14.8821	15.2518	-	-	-	-	conserved hypothetical protein [Ricinus communis]	-	-
CSS0000042	Chr10	+	84430162	84432999	8.52389	5.82169	13.8225	2.63271	2.4949	3.38946	61.1801	34.0206	87.5237	-	GO:0005975(carbohydrate metabolic process)	-	GO:0004553(hydrolase activity, hydrolyzing O-glycosyl compounds)	Glucan endo-1,3-beta-glucosidase, basic isoform [Morus notabilis]	P52408|E13B_PRUPE	Glucan endo-1,3-beta-glucosidase, basic isoform OS=Prunus persica OX=3760 GN=GNS1 PE=3 SV=1
CSS0000043	Chr3	-	4454228	4454796	2.24491	12.61	3.18718	6.32495	0.127597	0.055086	25.989	38.6795	21.5143	-	-	-	-	PREDICTED: dirigent protein 21-like [Nicotiana sylvestris]	Q84TH6|DIR23_ARATH	Dirigent protein 23 OS=Arabidopsis thaliana OX=3702 GN=DIR23 PE=2 SV=1
CSS0000044	Chr10	-	140586254	140590305	20.5679	14.6096	14.8139	21.0345	20.8108	23.443	20.9318	19.9129	19.8994	-	-	-	GO:0051087(chaperone binding)	PREDICTED: BAG family molecular chaperone regulator 4 [Phoenix dactylifera]	Q8RX71|BAG4_ARATH	BAG family molecular chaperone regulator 4 OS=Arabidopsis thaliana OX=3702 GN=BAG4 PE=1 SV=1
CSS0000045	Chr4	+	91126401	91126592	0	0	0	0	0	0	0	0	0	-	-	-	-	-	-	-
CSS0000046	Chr1	-	26815924	26822084	10.2509	14.7935	8.16423	9.61362	13.185	11.8656	11.8618	8.58448	9.67481	-	GO:0008152(metabolic process),GO:0009744(response to sucrose),GO:0009750(response to fructose)	-	GO:0016597(amino acid binding)	PREDICTED: uncharacterized protein LOC104241112 [Nicotiana sylvestris]	O80644|ACR9_ARATH	ACT domain-containing protein ACR9 OS=Arabidopsis thaliana OX=3702 GN=ACR9 PE=2 SV=1
CSS0000047	Chr4	+	146607556	146613003	67.2974	74.0488	37.4224	54.7756	63.5825	65.5117	100.828	98.3221	68.46	K02918 RP-L35e, RPL35; large subunit ribosomal protein L35e	GO:0006412(translation)	GO:0022625(cytosolic large ribosomal subunit)	GO:0003735(structural constituent of ribosome)	ribosomal protein L35 [Camellia sinensis]	Q9M5L0|RL35_EUPES	60S ribosomal protein L35 OS=Euphorbia esula OX=3993 GN=RPL35 PE=2 SV=1
CSS0000048	Chr7	+	107843090	107843311	0	0	0	0	0	0	0	0	0	-	-	-	-	-	-	-
CSS0000049	Chr8	+	122346490	122353696	6.78806	6.97079	14.8175	1.36673	2.16632	14.1314	14.8374	1.41407	5.9762	-	GO:0008152(metabolic process)	-	GO:0000287(magnesium ion binding),GO:0010333(terpene synthase activity),GO:0034007(S-linalool synthase activity)	bifunctional terpenoid synthase [Camellia sinensis]	P0CV94|NES1_FRAAN	(3S,6E)-nerolidol synthase 1 OS=Fragaria ananassa OX=3747 PE=1 SV=1
CSS0000050	Chr1	-	181109168	181109767	1.98192	1.41391	4.10573	1.50723	0.979659	1.09081	2.05088	1.93199	1.66833	-	-	-	-	PREDICTED: uncharacterized protein At5g65660-like [Citrus sinensis]	Q9LSK9|Y5566_ARATH	Uncharacterized protein At5g65660 OS=Arabidopsis thaliana OX=3702 GN=At5g65660 PE=2 SV=1
CSS0000051	Contig930	+	334316	346071	20.3823	22.762	18.4582	18.8844	16.8293	16.3421	13.2622	15.5032	13.1287	-	-	-	-	PREDICTED: uncharacterized protein At5g03900, chloroplastic [Nicotiana tomentosiformis]	Q8GW20|Y5390_ARATH	Uncharacterized protein At5g03900, chloroplastic OS=Arabidopsis thaliana OX=3702 GN=At5g03900 PE=2 SV=2
CSS0000052	Chr14	+	1381629	1389306	0	0	0	0	0	0	0	0	0	-	-	-	-	EF-hand calcium-binding domain-containing protein 4A [Theobroma cacao]	-	-
CSS0000053	Chr4	-	76615382	76617494	27.8157	60.0336	40.6581	31.7924	34.3122	28.0154	15.6789	18.7831	14.0684	-	-	-	-	PREDICTED: protein CHLOROPLAST IMPORT APPARATUS 2-like isoform 2 [Fragaria vesca subsp. vesca]	Q9LU68|CIA2_ARATH	Protein CHLOROPLAST IMPORT APPARATUS 2 OS=Arabidopsis thaliana OX=3702 GN=CIA2 PE=1 SV=1
CSS0000054	Chr6	+	68203187	68211835	29.486	21.5725	17.7516	23.2911	21.8268	23.1908	23.419	16.9573	19.9335	K08145 SLC2A8, GLUT8; MFS transporter, SP family, solute carrier family 2 (facilitated glucose transporter), member 8	GO:0034219(carbohydrate transmembrane transport),GO:0055114(obsolete oxidation-reduction process)	GO:0016021(integral component of membrane)	GO:0005351(carbohydrate:proton symporter activity),GO:0032440(2-alkenal reductase [NAD(P)+] activity)	sugar transporter ERD6-like protein [Camellia sinensis]	Q3ECP7|ERDL5_ARATH	Sugar transporter ERD6-like 5 OS=Arabidopsis thaliana OX=3702 GN=At1g54730 PE=2 SV=2
CSS0000055	Chr13	+	65353565	65354426	2.38674	1.5487	3.40825	1.66983	1.51996	1.48559	13.2764	17.1622	14.7025	-	-	-	-	hypothetical protein JCGZ_05516 [Jatropha curcas]	-	-
CSS0000056	Chr4	+	127155808	127156305	0	0.030167	0	0.220914	0	0	0	0	0.303498	-	-	-	-	PREDICTED: uncharacterized protein LOC105043294 isoform X2 [Elaeis guineensis]	-	-
CSS0000057	Chr4	-	26644468	26652807	0.523167	1.21418	0.556078	1.92244	2.57815	1.9681	1.11952	1.62311	1.86482	-	GO:0008152(metabolic process)	GO:0005773(vacuole),GO:0016020(membrane)	GO:0004553(hydrolase activity, hydrolyzing O-glycosyl compounds)	PREDICTED: probable beta-D-xylosidase 6 [Nelumbo nucifera]	Q9LXA8|BXL6_ARATH	Probable beta-D-xylosidase 6 OS=Arabidopsis thaliana OX=3702 GN=BXL6 PE=2 SV=1
CSS0000058	Chr10	+	66204431	66209129	0	0	0	0	0	0	0.123592	0	0	-	-	-	-	PREDICTED: uncharacterized protein LOC104878615, partial [Vitis vinifera]	-	-
CSS0000059	Chr7	+	36484195	36488267	58.0092	26.0046	50.1796	21.7513	18.9941	21.3677	55.4038	57.5479	62.9707	-	GO:0006949(syncytium formation)	GO:0005886(plasma membrane),GO:0016021(integral component of membrane)	-	PREDICTED: CASP-like protein 2A1 [Vitis vinifera]	A7QBZ2|CSPLA_VITVI	CASP-like protein 2A1 OS=Vitis vinifera OX=29760 GN=VIT_01s0010g01870 PE=2 SV=1
CSS0000060	Chr4	+	105190858	105194146	0	0	0.069979	0.048801	0.039953	0	0	0	0.210542	-	-	-	-	-	-	-
CSS0000061	Chr14	+	23122109	23133491	3.63197	3.55889	3.83796	4.80911	5.29666	5.44445	3.68991	3.84379	3.25818	-	-	GO:0016020(membrane)	GO:0008375(acetylglucosaminyltransferase activity)	PREDICTED: uncharacterized protein LOC104588211 [Nelumbo nucifera]	Q65XS5|BC10_ORYSJ	Glycosyltransferase BC10 OS=Oryza sativa subsp. japonica OX=39947 GN=BC10 PE=1 SV=1
CSS0000062	Chr13	+	27263512	27264141	0	0	0	0	0	0	0	0	0	-	GO:0043170(macromolecule metabolic process),GO:0044238(primary metabolic process)	-	GO:0016787(hydrolase activity),GO:0043167(ion binding)	hypothetical protein VITISV_026900 [Vitis vinifera]	P10978|POLX_TOBAC	Retrovirus-related Pol polyprotein from transposon TNT 1-94 OS=Nicotiana tabacum OX=4097 PE=2 SV=1
CSS0000063	Chr7	-	33218430	33220733	23.6425	25.0551	28.654	12.1485	10.1259	9.10355	39.0358	30.6298	41.6592	-	-	-	GO:0016491(oxidoreductase activity),GO:0046872(metal ion binding)	PREDICTED: cytochrome P450 CYP72A219-like [Vitis vinifera]	H2DH21|C7A29_PANGI	Cytochrome P450 CYP72A219 OS=Panax ginseng OX=4054 PE=2 SV=1
CSS0000064	Chr9	-	57486278	57486664	10.7273	13.0157	11.0423	11.513	9.99709	10.0712	18.1723	14.1171	19.4816	-	-	-	-	hypothetical protein VITISV_004902 [Vitis vinifera]	-	-
CSS0000065	Chr1	-	14119570	14124262	8.40747	10.4233	9.69322	10.299	10.051	10.0684	7.73719	8.28259	8.43593	-	-	-	GO:0003676(nucleic acid binding)	Single-stranded nucleic acid binding R3H protein isoform 1 [Theobroma cacao]	A0JNC2|R3HD2_BOVIN	R3H domain-containing protein 2 OS=Bos taurus OX=9913 GN=R3HDM2 PE=2 SV=1
CSS0000066	Chr5	+	106169268	106170035	0	0	0	0	0	0	0	0	0	-	-	-	-	-	-	-
CSS0000067	Chr14	-	83836943	83837785	0	0	0.026173	0.073109	0.041448	0.016737	0.159262	0.161762	0.123463	-	GO:0016310(phosphorylation)	GO:0016020(membrane)	GO:0000166(nucleotide binding),GO:0004672(protein kinase activity)	PREDICTED: receptor-like protein kinase HSL1 [Sesamum indicum]	Q7FZR1|RLP52_ARATH	Receptor-like protein 52 OS=Arabidopsis thaliana OX=3702 GN=RLP52 PE=2 SV=1
CSS0000068	Chr2	-	70341741	70346433	23.5146	29.4703	32.5981	24.2062	22.418	21.7408	18.2114	19.5297	21.246	-	-	-	GO:0046872(metal ion binding)	PREDICTED: uncharacterized protein LOC100245764 [Vitis vinifera]	Q9FMM4|RHG1A_ARATH	Probable E3 ubiquitin-protein ligase RHG1A OS=Arabidopsis thaliana OX=3702 GN=RHG1A PE=2 SV=1
CSS0000069	Chr12	+	152338808	152339913	1.61771	1.50092	2.17077	1.80942	1.92842	2.95037	0.657928	0.412364	0.849282	-	-	-	-	hypothetical protein CICLE_v10024134mg [Citrus clementina]	-	-
CSS0000070	Chr1	-	4225351	4226941	0.080274	0.040295	0.048913	0.212552	0	0.065727	0.267198	0.187121	0.218042	-	GO:0005975(carbohydrate metabolic process)	-	GO:0008810(cellulase activity)	PREDICTED: endoglucanase 12 [Eucalyptus grandis]	Q7XUK4|GUN12_ORYSJ	Endoglucanase 12 OS=Oryza sativa subsp. japonica OX=39947 GN=GLU3 PE=2 SV=2
CSS0000071	Contig8	+	63641	65458	0.155925	0.162158	0.121616	0	0	0	0.613972	0.437273	0.298999	-	-	-	-	PREDICTED: uncharacterized protein LOC105108935 [Populus euphratica]	-	-
CSS0000072	Chr3	-	143559787	143560484	0	0	0	0	0	0	0	0	0	-	-	-	-	-	-	-
CSS0000073	Chr14	+	27668334	27672231	0.03769	0.036495	0	0	0	0	0.046844	0	0	-	-	-	-	PREDICTED: protein NLP6-like isoform X2 [Nicotiana tomentosiformis]	Q8RWY4|NLP6_ARATH	Protein NLP6 OS=Arabidopsis thaliana OX=3702 GN=NLP6 PE=2 SV=2
CSS0000074	Chr5	-	129870376	129870971	0.28678	0.133953	0.362535	0	0	0	0	0	0	-	-	-	-	-	-	-
CSS0000075	Chr11	+	83042987	83049049	13.0509	14.0645	17.0297	12.2133	12.4075	11.9746	12.5362	11.8319	11.3736	-	GO:0008152(metabolic process)	-	GO:0003824(catalytic activity)	hypothetical protein PRUPE_ppa003801mg [Prunus persica]	-	-
CSS0000076	Chr6	+	83727688	83734031	80.9569	77.5645	81.8534	106.082	121.108	125.052	52.2992	44.6516	34.3662	-	GO:0006629(lipid metabolic process)	-	GO:0016788(hydrolase activity, acting on ester bonds)	hypothetical protein CISIN_1g016356mg [Citrus sinensis]	Q9M153|GDL61_ARATH	GDSL esterase/lipase At4g01130 OS=Arabidopsis thaliana OX=3702 GN=At4g01130 PE=2 SV=1
CSS0000077	Contig381	+	405093	405548	0	0	0	0	0	0	0	0	0	-	-	-	-	PREDICTED: uncharacterized protein LOC104446739 [Eucalyptus grandis]	-	-
CSS0000078	Contig1006	+	65628	72103	22.554	26.7408	27.892	24.0629	20.0732	20.9269	19.1894	15.4215	20.0815	-	-	-	GO:0003677(DNA binding)	BEL1-like homeodomain protein 6 isoform 1 [Theobroma cacao]	O65685|BLH6_ARATH	BEL1-like homeodomain protein 6 OS=Arabidopsis thaliana OX=3702 GN=BLH6 PE=1 SV=1
CSS0000079	Chr9	+	138268300	138268901	0	0	0	0	0	0	0	0	0	-	-	-	-	-	-	-
CSS0000080	Chr6	+	171195877	171200372	0	0	0	0	0	0	0	0	0.029303	-	-	-	GO:0008171(O-methyltransferase activity)	RS-norcoclaurine 6-O-methyltransferase [Theobroma cacao]	Q9T003|ASMT_ARATH	Acetylserotonin O-methyltransferase OS=Arabidopsis thaliana OX=3702 GN=ASMT PE=1 SV=1
CSS0000081	Chr1	+	193296676	193313127	6.07355	6.4959	7.08081	7.54349	7.04054	6.02495	8.59613	7.6006	7.23273	-	GO:0006486(protein glycosylation),GO:0006623(protein targeting to vacuole),GO:0016192(vesicle-mediated transport)	-	-	PREDICTED: uncharacterized protein LOC100244129 isoform X1 [Vitis vinifera]	Q54X16|GID8_DICDI	Glucose-induced degradation protein 8 homolog OS=Dictyostelium discoideum OX=44689 GN=DDB_G0279265 PE=3 SV=2
CSS0000082	Contig1132	+	356430	383276	3.54662	5.83148	4.97424	4.29809	4.14944	3.79112	7.75636	6.4538	6.2553	-	GO:0008284(positive regulation of cell population proliferation),GO:0009793(embryo development ending in seed dormancy)	-	-	PREDICTED: myosin-10 isoform X1 [Vitis vinifera]	-	-
CSS0000083	Chr7	+	122359545	122359765	0	0	0	0	0	0	0	0	0	-	-	-	-	-	-	-
CSS0000084	Chr5	+	176907862	176909689	0.770333	1.07226	0.932777	0.822853	1.17173	0.866652	0.907331	1.04247	1.4923	-	-	-	-	PREDICTED: pentatricopeptide repeat-containing protein At3g22670, mitochondrial [Vitis vinifera]	Q9LUJ4|PP248_ARATH	Pentatricopeptide repeat-containing protein At3g22670, mitochondrial OS=Arabidopsis thaliana OX=3702 GN=At3g22670 PE=2 SV=1
CSS0000085	Chr5	+	66929129	66929575	3.71102	5.65516	3.38044	3.73621	4.25634	4.52479	5.39112	4.55416	5.68433	-	-	-	-	-	-	-
CSS0000086	Chr8	+	31598699	31601293	0.687879	0.204844	0.396664	0.75321	0.578626	0.423793	0.177039	0.181968	0.383402	K07204 RAPTOR; regulatory associated protein of mTOR	-	-	-	PREDICTED: regulatory-associated protein of TOR 1-like isoform X4 [Nelumbo nucifera]	C7J8E5|RTOR1_ORYSJ	Regulatory-associated protein of TOR 1 OS=Oryza sativa subsp. japonica OX=39947 GN=RAPTOR1 PE=2 SV=2
CSS0000087	Contig770	-	55018	62620	3.71407	5.51086	3.67318	4.5225	4.06036	4.44125	6.55058	5.39882	5.28684	K17613 CABIN1; calcineurin-binding protein cabin-1	-	-	-	PREDICTED: uncharacterized protein LOC100254195 isoform X1 [Vitis vinifera]	F4JV59|CABIN_ARATH	Calcineurin-binding protein 1 OS=Arabidopsis thaliana OX=3702 GN=CABIN1 PE=1 SV=1
CSS0000088	Contig299	-	21030	23188	0.855892	0	0.226265	0.62827	0.672216	0.817661	0.23836	0.454337	0.793276	-	-	-	GO:0016787(hydrolase activity)	PREDICTED: probable strigolactone esterase D14 homolog [Prunus mume]	Q10QA5|D14_ORYSJ	Strigolactone esterase D14 OS=Oryza sativa subsp. japonica OX=39947 GN=D14 PE=1 SV=1
CSS0000089	Chr5	+	180272853	180282086	7.36099	13.3391	8.9245	3.5233	2.61453	1.78769	2.83768	1.8902	1.71733	K00975 glgC; glucose-1-phosphate adenylyltransferase [EC:2.7.7.27]	GO:0006139(nucleobase-containing compound metabolic process),GO:0009058(biosynthetic process),GO:0009416(response to light stimulus),GO:0044260(cellular macromolecule metabolic process),GO:0071840(cellular component organization or biogenesis)	GO:0009507(chloroplast)	GO:0016740(transferase activity)	ADP glucose pyrophosphorylase [Actinidia chinensis]	P55229|GLGL1_ARATH	Glucose-1-phosphate adenylyltransferase large subunit 1, chloroplastic OS=Arabidopsis thaliana OX=3702 GN=ADG2 PE=1 SV=3
CSS0000090	Chr11	-	98555415	98559390	0	0	0	0	0	0	0.017493	0	0.014233	-	-	-	-	PREDICTED: pentatricopeptide repeat-containing protein At4g02750-like [Nelumbo nucifera]	Q9LXY5|PP284_ARATH	Pentatricopeptide repeat-containing protein At3g56550 OS=Arabidopsis thaliana OX=3702 GN=PCMP-H80 PE=2 SV=1
CSS0000091	Chr7	+	84618912	84623109	30.656	25.2542	23.8878	30.5611	31.4919	30.8296	33.2842	33.9241	35.0927	K10743 RNASEH2A; ribonuclease H2 subunit A [EC:3.1.26.4]	GO:0016070(RNA metabolic process),GO:0090305(nucleic acid phosphodiester bond hydrolysis)	-	GO:0003723(RNA binding),GO:0004523(RNA-DNA hybrid ribonuclease activity)	PREDICTED: ribonuclease H2 subunit A [Nelumbo nucifera]	Q9SEZ6|RNH2A_ARATH	Ribonuclease H2 subunit A OS=Arabidopsis thaliana OX=3702 GN=At2g25100 PE=2 SV=2
CSS0000092	Chr7	+	71846679	71847444	7.44626	9.01144	3.48603	9.32929	8.38396	5.24209	3.15212	4.47051	3.78369	-	-	-	GO:0003677(DNA binding)	PREDICTED: putative DNA-binding protein ESCAROLA [Prunus mume]	Q9SJG4|AHL16_ARATH	AT-hook motif nuclear-localized protein 16 OS=Arabidopsis thaliana OX=3702 GN=AHL16 PE=1 SV=1
CSS0000093	Chr6	+	85281077	85283392	1.44442	1.94579	2.0489	1.75188	1.7232	1.80682	3.02941	3.83137	3.81153	-	-	-	-	pentatricopeptide repeat-containing protein [Camellia sinensis]	Q9M316|PP292_ARATH	Pentatricopeptide repeat-containing protein At3g61520, mitochondrial OS=Arabidopsis thaliana OX=3702 GN=At3g61520 PE=2 SV=1
CSS0000094	Contig751	+	271307	280783	6.65665	7.48625	5.50213	4.76352	4.28448	5.19703	9.83378	12.0902	10.612	K01663 HIS7; imidazole glycerol-phosphate synthase [EC:4.3.2.10]	GO:0000105(histidine biosynthetic process)	GO:0005737(cytoplasm)	GO:0000107(imidazoleglycerol-phosphate synthase activity),GO:0016833(oxo-acid-lyase activity),GO:0016853(isomerase activity)	PREDICTED: imidazole glycerol phosphate synthase hisHF, chloroplastic [Sesamum indicum]	Q9SZ30|HIS4_ARATH	Imidazole glycerol phosphate synthase hisHF, chloroplastic OS=Arabidopsis thaliana OX=3702 GN=HISN4 PE=2 SV=1
CSS0000095	Chr2	+	18093120	18095283	2.97419	6.19613	3.0445	1.20321	2.63283	1.99762	16.5574	15.2428	16.583	-	-	-	-	unnamed protein product [Coffea canephora]	-	-
CSS0000096	Chr6	-	105068399	105090908	2.74502	3.73302	3.29357	6.74645	6.68109	6.1976	10.1747	4.69461	4.19748	K15292 STXBP1, MUNC18-1; syntaxin-binding protein 1	-	-	-	PREDICTED: protein transport Sec1a isoform X3 [Vitis vinifera]	Q9C5X3|KEULE_ARATH	SNARE-interacting protein KEULE OS=Arabidopsis thaliana OX=3702 GN=KEU PE=1 SV=2
CSS0000097	Chr2	+	9902090	9911540	0.011553	0	0.01362	0	0.024425	0.010035	0.026867	0	0.01244	-	-	-	-	PREDICTED: uncharacterized protein LOC103329980 [Prunus mume]	P77931|PVADH_PSESP	Polyvinylalcohol dehydrogenase OS=Pseudomonas sp. OX=306 GN=pvaA PE=1 SV=1
CSS0000098	Chr3	-	180509057	180511958	0	0	0	0	0	0	0	0	0	K04730 IRAK1; interleukin-1 receptor-associated kinase 1 [EC:2.7.11.1]	GO:0050896(response to stimulus)	-	GO:0016301(kinase activity)	PREDICTED: putative proline-rich receptor-like protein kinase PERK11-like [Citrus sinensis]	Q9CAL8|PEK13_ARATH	Proline-rich receptor-like protein kinase PERK13 OS=Arabidopsis thaliana OX=3702 GN=PERK13 PE=1 SV=1
CSS0000099	Chr4	-	30504055	30528471	0.04966	0	0.030139	0.03571	0.096218	0.249347	0.399045	0.069582	0.186158	K00121 frmA, ADH5, adhC; S-(hydroxymethyl)glutathione dehydrogenase / alcohol dehydrogenase [EC:1.1.1.284 1.1.1.1]	GO:0055114(obsolete oxidation-reduction process)	-	GO:0008270(zinc ion binding),GO:0016491(oxidoreductase activity)	unnamed protein product [Coffea canephora]	Q9SK86|ADHL1_ARATH	Alcohol dehydrogenase-like 1 OS=Arabidopsis thaliana OX=3702 GN=At1g22430 PE=2 SV=1
CSS0000100	Chr7	-	180328541	180334911	0	0	0	0	0	0	0.259728	0	0.054652	-	-	-	-	PREDICTED: nephrocystin-3 isoform X1 [Vitis vinifera]	Q07866|KLC1_HUMAN	Kinesin light chain 1 OS=Homo sapiens OX=9606 GN=KLC1 PE=1 SV=2
CSS0000101	Chr6	-	123946300	123956979	4.83412	5.94543	2.98886	5.1158	6.53084	6.28857	6.49273	6.06598	7.14644	K02906 RP-L3, MRPL3, rplC; large subunit ribosomal protein L3	GO:0006364(rRNA processing),GO:0006412(translation),GO:0010207(photosystem II assembly),GO:0015995(chlorophyll biosynthetic process),GO:0019288(isopentenyl diphosphate biosynthetic process, methylerythritol 4-phosphate pathway),GO:0045036(protein targeting to chloroplast)	GO:0005840(ribosome),GO:0009570(chloroplast stroma),GO:0009941(chloroplast envelope),GO:0016020(membrane)	GO:0003735(structural constituent of ribosome)	PREDICTED: 50S ribosomal protein L3, chloroplastic [Populus euphratica]	P82191|RK3_SPIOL	50S ribosomal protein L3, chloroplastic OS=Spinacia oleracea OX=3562 GN=RPL3 PE=1 SV=2
CSS0000102	Contig882	+	73614	78096	0.100905	0	0.026866	0.06877	0.117876	0.163797	0.19991	0.147078	0.391064	-	-	-	-	hypothetical protein VITISV_013822 [Vitis vinifera]	F4IN58|PIEZO_ARATH	Piezo-type mechanosensitive ion channel homolog OS=Arabidopsis thaliana OX=3702 GN=At2g48060/At2g48040/At2g48050 PE=2 SV=1
CSS0000103	Chr11	-	58296856	58314661	8.48335	10.1148	9.83524	9.22835	8.85922	10.3249	7.55933	7.31668	7.28262	K01955 carB, CPA2; carbamoyl-phosphate synthase large subunit [EC:6.3.5.5]	GO:0006094(gluconeogenesis),GO:0006342(chromatin silencing),GO:0006526(arginine biosynthetic process),GO:0007010(cytoskeleton organization),GO:0010498(proteasomal protein catabolic process),GO:0051567(histone H3-K9 methylation)	GO:0005951(carbamoyl-phosphate synthase complex),GO:0009570(chloroplast stroma),GO:0016020(membrane)	GO:0004088(carbamoyl-phosphate synthase (glutamine-hydrolyzing) activity),GO:0005524(ATP binding),GO:0046872(metal ion binding)	unnamed protein product [Coffea canephora]	Q42601|CARB_ARATH	Carbamoyl-phosphate synthase large chain, chloroplastic OS=Arabidopsis thaliana OX=3702 GN=CARB PE=1 SV=1
CSS0000104	Chr8	+	117185579	117186889	0.079728	0.013223	0.073266	0.040111	0.014117	0	0.017661	0.039317	0.050128	-	-	-	-	PREDICTED: probable F-box protein At4g22030 [Vitis vinifera]	O65451|FB333_ARATH	Probable F-box protein At4g22030 OS=Arabidopsis thaliana OX=3702 GN=At4g22030 PE=4 SV=1
CSS0000105	Chr10	-	97882238	97893580	5.02174	10.3169	7.72664	1.13117	0.402818	0.343403	0.740546	0.761527	0.97822	-	-	-	GO:0005488(binding)	PREDICTED: zinc finger CCCH domain-containing protein 23 isoform X2 [Solanum lycopersicum]	Q10M00|C3H22_ORYSJ	Zinc finger CCCH domain-containing protein 22 OS=Oryza sativa subsp. japonica OX=39947 GN=Os03g0328900 PE=2 SV=2
CSS0000106	Chr5	+	11435697	11438979	3.26314	6.07715	2.15821	0.174482	0.270093	0.239595	0	0	0	K12462 ARHGDI, RHOGDI; Rho GDP-dissociation inhibitor	GO:0007015(actin filament organization),GO:0009932(cell tip growth),GO:0010053(root epidermal cell differentiation)	GO:0005737(cytoplasm)	GO:0005094(Rho GDP-dissociation inhibitor activity),GO:0005515(protein binding)	hypothetical protein MIMGU_mgv1a013465mg [Erythranthe guttata]	Q9SFC6|GDIR_ARATH	Rho GDP-dissociation inhibitor 1 OS=Arabidopsis thaliana OX=3702 GN=GDI1 PE=1 SV=1
CSS0000107	Chr10	-	96006944	96008499	0	0	0	0	0	0	0	0	0	K20618 CYP76A26; nepetalactol monooxygenase [EC:1.14.14.161]	GO:0055114(obsolete oxidation-reduction process)	-	GO:0005506(iron ion binding),GO:0009055(electron transfer activity),GO:0020037(heme binding),GO:0033772(flavonoid 3',5'-hydroxylase activity)	hypothetical protein EUGRSUZ_B012101, partial [Eucalyptus grandis]	W8JIS5|IO_CATRO	Iridoid oxidase OS=Catharanthus roseus OX=4058 GN=IO PE=1 SV=1
CSS0000108	Chr13	+	8759192	8761668	0	0	0	0	0	0	0	0	0	-	GO:0006278(RNA-dependent DNA biosynthetic process),GO:0015074(DNA integration)	-	GO:0003723(RNA binding),GO:0003964(RNA-directed DNA polymerase activity)	PREDICTED: uncharacterized protein LOC102664856 [Glycine max]	-	-
CSS0000109	Chr6	-	172239300	172239824	6.90294	5.55286	5.32117	6.0401	8.15319	6.31111	7.16872	6.11352	5.22471	-	-	-	-	expressed protein, putative [Ricinus communis]	-	-
CSS0000110	Chr7	-	100408861	100410136	0.157056	0.25128	0.196126	0	0	0	0.531493	0.471559	0.688052	K04523 UBQLN, DSK2; ubiquilin	-	-	-	unnamed protein product [Vitis vinifera]	Q9SII9|DSK2A_ARATH	Ubiquitin domain-containing protein DSK2a OS=Arabidopsis thaliana OX=3702 GN=DSK2A PE=1 SV=2
CSS0000111	Chr11	-	109727459	109739483	14.5244	24.4237	25.3301	21.011	18.3253	20.0878	25.5252	19.4952	23.5984	-	-	-	-	PREDICTED: uncharacterized protein LOC100264970 [Vitis vinifera]	A0A178VBJ0|APSR1_ARATH	Protein ALTERED PHOSPHATE STARVATION RESPONSE 1 OS=Arabidopsis thaliana OX=3702 GN=APSR1 PE=2 SV=1
CSS0000112	Chr6	+	22536455	22537767	0	0	0	0	0	0	0	0	0	K00799 GST, gst; glutathione S-transferase [EC:2.5.1.18]	-	-	-	PREDICTED: glutathione S-transferase U17 [Vitis vinifera]	Q9FUS8|GSTUH_ARATH	Glutathione S-transferase U17 OS=Arabidopsis thaliana OX=3702 GN=GSTU17 PE=2 SV=1
CSS0000113	Chr11	+	83411720	83417454	13.8783	12.6069	13.0604	12.1522	11.7358	12.1063	11.2894	8.65	8.87339	-	-	-	-	PREDICTED: ankyrin repeat and SAM domain-containing protein 6 [Vitis vinifera]	Q9Y6Y8|S23IP_HUMAN	SEC23-interacting protein OS=Homo sapiens OX=9606 GN=SEC23IP PE=1 SV=1
CSS0000114	Chr8	+	16362517	16365997	1.01861	0.243996	0.427019	0.973771	1.05172	0.859108	2.87602	2.07031	1.45978	-	-	-	-	PREDICTED: LOW QUALITY PROTEIN: G-type lectin S-receptor-like serine/threonine-protein kinase At1g11280 [Vitis vinifera]	Q9SY95|Y1155_ARATH	G-type lectin S-receptor-like serine/threonine-protein kinase At1g61550 OS=Arabidopsis thaliana OX=3702 GN=At1g61550 PE=2 SV=1
CSS0000115	Chr12	+	16733546	16734177	3.19218	2.40463	2.14804	3.08194	3.03774	3.96845	3.59276	2.33887	2.52973	K15170 MED27; mediator of RNA polymerase II transcription subunit 27	GO:0046482(para-aminobenzoic acid metabolic process)	GO:0016592(mediator complex)	-	PREDICTED: mediator of RNA polymerase II transcription subunit 27 [Nicotiana sylvestris]	Q8RWM3|MED27_ARATH	Mediator of RNA polymerase II transcription subunit 27 OS=Arabidopsis thaliana OX=3702 GN=MED27 PE=1 SV=1
CSS0000116	Chr1	+	13424203	13424967	6.6519	15.5641	9.42962	1.42976	0.895771	0.838196	5.00756	2.73933	6.81352	-	-	-	-	HXXXD-type acyl-transferase family protein, putative [Theobroma cacao]	A0A2P1GIW7|SAT_CATRO	Stemmadenine O-acetyltransferase OS=Catharanthus roseus OX=4058 GN=SAT PE=1 SV=1
CSS0000117	Chr4	+	119682302	119684907	42.7628	46.7095	53.0419	31.0404	29.9298	29.6394	27.505	27.1049	22.3537	-	GO:0016567(protein ubiquitination)	GO:0000151(ubiquitin ligase complex)	GO:0004842(ubiquitin-protein transferase activity)	PREDICTED: U-box domain-containing protein 9-like [Sesamum indicum]	Q9SRT0|PUB9_ARATH	U-box domain-containing protein 9 OS=Arabidopsis thaliana OX=3702 GN=PUB9 PE=1 SV=1
CSS0000118	Chr8	+	110209794	110214497	172.787	141.107	112.232	68.5731	76.3342	81.0229	87.319	117.093	68.9458	-	-	-	-	PREDICTED: mavicyanin-like isoform X1 [Nicotiana tomentosiformis]	O82081|UCC1_ARATH	Uclacyanin 1 OS=Arabidopsis thaliana OX=3702 GN=UCC1 PE=1 SV=1
CSS0000119	Chr14	-	102062020	102068980	0	0	0	0	0	0	0	0	0	-	-	-	-	PREDICTED: uncharacterized protein LOC102586202 [Solanum tuberosum]	-	-
CSS0000120	Chr4	-	31376457	31376786	0.246661	0.106517	0	0	0.095472	0.052148	0.616411	0.622898	0.525057	-	-	-	-	PREDICTED: uncharacterized protein LOC101494177 [Cicer arietinum]	O82161|PHI1_TOBAC	Protein PHOSPHATE-INDUCED 1 OS=Nicotiana tabacum OX=4097 GN=PHI-1 PE=2 SV=1
CSS0000121	Chr7	-	9938033	9946217	11.9464	13.3662	14.6693	10.536	10.3717	10.5602	13.6415	12.4901	15.7141	-	GO:0006096(glycolytic process),GO:0006857(oligopeptide transport),GO:0009060(aerobic respiration),GO:0046686(response to cadmium ion)	GO:0005739(mitochondrion),GO:0009507(chloroplast),GO:0016020(membrane)	-	PREDICTED: uncharacterized protein LOC100241265 [Vitis vinifera]	-	-
CSS0000122	Chr8	+	127517539	127519292	0	0	0	0	0	0	0	0	0	-	-	-	-	unnamed protein product [Coffea canephora]	I1GTC2|TIR_BRADI	TIR-only protein OS=Brachypodium distachyon OX=15368 GN=BRADI_1g24377v3 PE=1 SV=1
CSS0000123	Chr2	-	86173152	86186034	0	0	0	0.113793	0.071301	0.107759	0	0	0	-	-	-	GO:0016772(transferase activity, transferring phosphorus-containing groups)	hypothetical protein PRUPE_ppa026766mg, partial [Prunus persica]	C0LGP4|Y3475_ARATH	Probable LRR receptor-like serine/threonine-protein kinase At3g47570 OS=Arabidopsis thaliana OX=3702 GN=At3g47570 PE=2 SV=1
CSS0000124	Chr11	+	1070146	1106303	15.299	19.1355	19.0284	12.9998	12.5866	13.2495	9.27709	7.78297	11.0208	-	-	GO:0005829(cytosol)	-	unnamed protein product [Vitis vinifera]	Q9ULE6|PALD_HUMAN	Paladin OS=Homo sapiens OX=9606 GN=PALD1 PE=1 SV=3
CSS0000125	Chr2	-	134586323	134590798	0.506507	1.39577	0.63389	0	0	0	4.64351	2.9987	5.1374	K01887 RARS, argS; arginyl-tRNA synthetase [EC:6.1.1.19]	GO:0006412(translation)	GO:0005737(cytoplasm)	GO:0016874(ligase activity)	arginyl-tRNA synthetase-like protein [Camellia sinensis]	O23247|SYRM_ARATH	Arginine--tRNA ligase, chloroplastic/mitochondrial OS=Arabidopsis thaliana OX=3702 GN=EMB1027 PE=1 SV=1
CSS0000126	Contig811	-	65996	67959	15.3508	19.1758	31.8393	16.9102	17.6392	19.3143	4.22547	2.98541	5.17453	-	-	-	GO:0016787(hydrolase activity)	PREDICTED: protein ASPARTIC PROTEASE IN GUARD CELL 2 [Vitis vinifera]	Q8S9J6|ASPA_ARATH	Aspartyl protease family protein At5g10770 OS=Arabidopsis thaliana OX=3702 GN=At5g10770 PE=2 SV=1
CSS0000127	Chr9	+	3180533	3181740	1.78065	2.24069	1.73861	1.14731	1.06273	1.36645	3.04883	3.2031	3.00404	-	-	-	-	hypothetical protein POPTR_0010s15890g [Populus trichocarpa]	Q9FGY4|FB341_ARATH	F-box protein At5g49610 OS=Arabidopsis thaliana OX=3702 GN=At5g49610 PE=1 SV=1
CSS0000128	Chr9	+	16897621	16902869	8.03507	12.3815	9.4364	12.7185	13.7857	12.8337	23.8106	22.303	22.9433	-	-	-	-	PREDICTED: protein tesmin/TSO1-like CXC 2 isoform X1 [Vitis vinifera]	Q9LUI3|TSO1_ARATH	CRC domain-containing protein TSO1 OS=Arabidopsis thaliana OX=3702 GN=TSO1 PE=1 SV=1
CSS0000129	Chr15	+	111318937	111320689	5.76991	7.135	5.68433	3.805	2.10227	4.47614	0.626887	0.781296	0.606023	-	-	-	-	PREDICTED: reticulon-like protein B9-like [Solanum tuberosum]	Q9LJQ5|RTNLI_ARATH	Reticulon-like protein B9 OS=Arabidopsis thaliana OX=3702 GN=RTNLB9 PE=2 SV=1
CSS0000130	Chr14	-	52329465	52331693	106.612	136.807	149.822	115.415	125.762	120.029	147.716	144.865	145.108	K02896 RP-L24e, RPL24; large subunit ribosomal protein L24e	GO:0001510(RNA methylation),GO:0006412(translation),GO:0009734(auxin-activated signaling pathway),GO:0042254(ribosome biogenesis),GO:0048467(gynoecium development)	GO:0005730(nucleolus),GO:0005886(plasma membrane),GO:0009507(chloroplast),GO:0022625(cytosolic large ribosomal subunit)	GO:0003735(structural constituent of ribosome)	hypothetical protein POPTR_0012s13380g [Populus trichocarpa]	Q42347|RL241_ARATH	60S ribosomal protein L24-1 OS=Arabidopsis thaliana OX=3702 GN=RPL24A PE=1 SV=2
CSS0000131	Chr11	+	11579748	11580419	0	0	0	0	0	0	0	0	0	-	GO:0006278(RNA-dependent DNA biosynthetic process),GO:0015074(DNA integration)	-	GO:0003723(RNA binding),GO:0003964(RNA-directed DNA polymerase activity)	gag-pol, partial [Camellia sinensis]	Q9UR07|TF211_SCHPO	Transposon Tf2-11 polyprotein OS=Schizosaccharomyces pombe (strain 972 / ATCC 24843) OX=284812 GN=Tf2-11 PE=3 SV=1
CSS0000132	Chr6	-	64942338	64972160	0.407404	0.849011	0.326702	0.265074	0.34652	0.293122	0	0	0	-	-	-	-	hypothetical protein PRUPE_ppa008094mg [Prunus persica]	C6TBN2|AKR1_SOYBN	Probable aldo-keto reductase 1 OS=Glycine max OX=3847 GN=AKR1 PE=2 SV=1
CSS0000133	Chr2	-	168018026	168025249	0.110633	0	0	0.157776	0.122417	0.114944	0.093125	0	0.338536	-	-	-	-	PREDICTED: formin-like protein 18 [Solanum lycopersicum]	Q9SK28|FH18_ARATH	Formin-like protein 18 OS=Arabidopsis thaliana OX=3702 GN=FH18 PE=2 SV=3
CSS0000134	Chr6	-	6488833	6497544	8.60073	9.3149	9.73265	10.1827	10.7428	10.1037	17.8053	16.8753	16.0189	-	-	-	-	PREDICTED: microtubule-associated protein futsch [Vitis vinifera]	-	-
CSS0000135	Chr1	+	162498230	162498882	13.6104	11.2013	8.66738	11.5174	11.045	9.44471	12.3471	8.31447	9.32712	-	GO:0000712(resolution of meiotic recombination intermediates),GO:0006265(DNA topological change),GO:0006268(DNA unwinding involved in DNA replication),GO:0006270(DNA replication initiation),GO:0006275(regulation of DNA replication),GO:0006281(DNA repair),GO:0006306(DNA methylation),GO:0006342(chromatin silencing),GO:0031047(gene silencing by RNA),GO:0048451(petal formation),GO:0048453(sepal forma…	GO:0005694(chromosome)	GO:0003677(DNA binding),GO:0003917(DNA topoisomerase type I (single strand cut, ATP-independent) activity),GO:0008270(zinc ion binding)	hypothetical protein PRUPE_ppb010436mg [Prunus persica]	Q9LVP1|TOP3A_ARATH	DNA topoisomerase 3-alpha OS=Arabidopsis thaliana OX=3702 GN=TOP3A PE=1 SV=1
CSS0000136	Chr3	+	25013418	25017127	104.893	136.689	150.148	138.49	167.265	134.679	139.997	180.2	159.948	K07374 TUBA; tubulin alpha	GO:0006184(obsolete GTP catabolic process),GO:0007017(microtubule-based process),GO:0051258(protein polymerization)	GO:0005737(cytoplasm),GO:0005874(microtubule)	GO:0003924(GTPase activity),GO:0005200(structural constituent of cytoskeleton),GO:0005525(GTP binding)	PREDICTED: tubulin alpha chain isoform X2 [Prunus mume]	P33629|TBA_PRUDU	Tubulin alpha chain OS=Prunus dulcis OX=3755 GN=TUBA PE=2 SV=1
CSS0000137	Chr7	+	57103781	57114187	6.78877	5.50675	10.5281	1.24273	1.0592	0.795649	11.7606	5.7815	5.75845	K00815 TAT; tyrosine aminotransferase [EC:2.6.1.5]	GO:0006520(cellular amino acid metabolic process),GO:0009058(biosynthetic process)	-	GO:0008483(transaminase activity),GO:0030170(pyridoxal phosphate binding)	PREDICTED: tyrosine aminotransferase [Vitis vinifera]	Q9FN30|TAT2_ARATH	Probable aminotransferase TAT2 OS=Arabidopsis thaliana OX=3702 GN=At5g53970 PE=2 SV=1
CSS0000138	Contig790	+	112503	112956	9.45777	9.17611	7.13047	7.10911	6.65912	6.51352	5.96259	4.5579	5.56489	K01056 PTH1, pth, spoVC; peptidyl-tRNA hydrolase, PTH1 family [EC:3.1.1.29]	-	-	-	PREDICTED: peptidyl-tRNA hydrolase, chloroplastic-like isoform X1 [Nelumbo nucifera]	Q9FKN4|CRS2A_ARATH	Chloroplastic group IIB intron splicing facilitator CRS2-A, chloroplastic OS=Arabidopsis thaliana OX=3702 GN=CRS2A PE=2 SV=1
CSS0000139	Chr10	-	106461373	106462292	9.14534	9.09852	10.1367	7.95267	10.1621	9.32455	6.09622	9.1101	8.00479	-	-	-	-	PREDICTED: uncharacterized protein LOC104223854 isoform X5 [Nicotiana sylvestris]	F4KFB3|PTST3_ARATH	Protein PTST homolog 3, chloroplastic OS=Arabidopsis thaliana OX=3702 GN=PTST PE=1 SV=1
CSS0000140	Chr6	+	142239885	142240646	0	0	0	0	0	0	0.481646	0.821737	0.709174	-	-	-	-	PREDICTED: uncharacterized protein LOC103697979 [Phoenix dactylifera]	-	-
CSS0000141	Chr14	-	89866948	89875419	2.56295	3.76884	4.34535	4.18507	5.06217	4.74075	3.56895	2.90698	3.303	K10393 KIF2_24, MCAK; kinesin family member 2/24	GO:0007018(microtubule-based movement)	GO:0005871(kinesin complex),GO:0005874(microtubule)	GO:0003777(microtubule motor activity),GO:0005524(ATP binding),GO:0008017(microtubule binding)	PREDICTED: kinesin-13A-like [Nelumbo nucifera]	Q940Y8|KN13B_ARATH	Kinesin-like protein KIN-13B OS=Arabidopsis thaliana OX=3702 GN=KIN13B PE=1 SV=1
CSS0000142	Chr14	-	74100758	74101099	1.01288	0.722771	0.794952	0.286207	0.285093	0.248901	0.365592	1.3085	1.05964	-	-	-	-	Density-regulated-like protein [Morus notabilis]	-	-
CSS0000143	Chr6	-	124282748	124312909	1.60562	1.12099	2.41153	1.35031	1.43347	2.03591	2.57303	1.48555	3.56579	K10357 MYO5; myosin V	-	GO:0016459(myosin complex)	GO:0003774(motor activity),GO:0003779(actin binding),GO:0005524(ATP binding)	PREDICTED: myosin-12 isoform X2 [Vitis vinifera]	F4IRU3|MYO12_ARATH	Myosin-12 OS=Arabidopsis thaliana OX=3702 GN=XI-F PE=2 SV=1
CSS0000144	Chr15	+	111726562	111734001	0.292691	0.09274	0.3416	0.898608	0.426952	0.765325	0.23879	0.354914	0.362512	-	-	-	-	hypothetical protein CISIN_1g011961mg [Citrus sinensis]	Q9C9T2|SARD1_ARATH	Protein SAR DEFICIENT 1 OS=Arabidopsis thaliana OX=3702 GN=SARD1 PE=1 SV=1
CSS0000145	Chr10	-	72925166	72926291	0	0	0	0	0	0	0	0	0	-	-	-	-	-	-	-
CSS0000146	Chr3	-	108366908	108416759	5.13169	4.91189	4.56475	4.64363	5.07857	5.58716	8.53707	6.00808	7.1369	-	-	-	-	PREDICTED: F-box/WD-40 repeat-containing protein At3g52030 [Vitis vinifera]	Q9SV01|FBW4_ARATH	F-box/WD-40 repeat-containing protein At3g52030 OS=Arabidopsis thaliana OX=3702 GN=At3g52030 PE=4 SV=2
CSS0000147	Chr9	+	44572239	44575080	3.38943	5.53179	3.4839	4.80167	7.16801	5.9062	7.04227	7.76812	7.10183	-	GO:0006468(protein phosphorylation)	-	GO:0004674(protein serine/threonine kinase activity),GO:0005524(ATP binding)	unnamed protein product [Coffea canephora]	Q9LX29|ACR4L_ARATH	Serine/threonine-protein kinase-like protein ACR4 OS=Arabidopsis thaliana OX=3702 GN=ACR4 PE=1 SV=1
CSS0000148	Chr2	-	1043608	1044984	0	0	0	0	0	0	0.780956	0.522018	0.885918	-	GO:0008152(metabolic process)	-	GO:0016597(amino acid binding)	hypothetical protein POPTR_0017s10950g [Populus trichocarpa]	Q9S702|AK3_ARATH	Aspartokinase 3, chloroplastic OS=Arabidopsis thaliana OX=3702 GN=AK3 PE=1 SV=1
CSS0000149	Chr15	+	34495760	34496073	0	0	0	0	0	0	0	0	0	-	-	-	-	-	-	-
CSS0000150	Chr14	-	69069171	69069499	0	0	0	0	0	0	0	0	0	K09490 HSPA5, BIP; endoplasmic reticulum chaperone BiP [EC:3.6.4.10]	-	-	GO:0005524(ATP binding)	glucose-regulated protein 78, partial [Solanum lycopersicum]	Q6Z7B0|BIP1_ORYSJ	Heat shock 70 kDa protein BIP1 OS=Oryza sativa subsp. japonica OX=39947 GN=BIP1 PE=1 SV=1
CSS0000151	Contig19	-	390701	393768	7.82305	6.88238	5.57477	11.158	11.2914	11.4729	11.0339	14.1953	12.1886	-	GO:0006661(phosphatidylinositol biosynthetic process)	GO:0005739(mitochondrion)	-	PREDICTED: uncharacterized protein LOC100262706 [Vitis vinifera]	-	-
CSS0000152	Chr6	-	78661271	78662765	0.218994	0.649405	0.466023	0.373089	0	0.235438	5.37241	5.68465	2.8121	K02942 RP-LP1, RPLP1; large subunit ribosomal protein LP1	GO:0006414(translational elongation)	GO:0022626(cytosolic ribosome)	GO:0003735(structural constituent of ribosome)	PREDICTED: 60S acidic ribosomal protein P1-like [Tarenaya hassleriana]	O23095|RLA12_ARATH	60S acidic ribosomal protein P1-2 OS=Arabidopsis thaliana OX=3702 GN=RPP1B PE=1 SV=2
CSS0000153	Chr8	+	41769093	41772067	6.22121	7.54969	7.18049	6.0612	3.70878	5.07542	3.09131	4.13368	3.77654	K09510 DNAJB4; DnaJ homolog subfamily B member 4	GO:0006457(protein folding)	-	GO:0051082(unfolded protein binding)	PREDICTED: dnaJ homolog subfamily B member 13-like [Sesamum indicum]	Q80Y75|DJB13_MOUSE	DnaJ homolog subfamily B member 13 OS=Mus musculus OX=10090 GN=Dnajb13 PE=1 SV=1
CSS0000154	Chr11	+	12088225	12090735	0.123916	0.177588	0.150257	0.337827	0.310518	0.197438	0.124185	0.099922	0.637019	-	-	-	-	hypothetical protein VITISV_039055 [Vitis vinifera]	-	-
CSS0000155	Contig1141	+	348250	355563	3.96763	4.76309	4.61928	5.49744	8.27877	5.37264	7.2918	7.03769	8.70822	-	-	-	-	PREDICTED: U11/U12 small nuclear ribonucleoprotein 59 kDa protein isoform X1 [Populus euphratica]	Q8VYD3|U1159_ARATH	U11/U12 small nuclear ribonucleoprotein 59 kDa protein OS=Arabidopsis thaliana OX=3702 GN=SNRNP59 PE=2 SV=1
CSS0000156	Chr11	-	85989842	85998163	8.55952	9.4134	8.11999	9.48009	6.58355	5.56773	1.21275	1.79031	1.30181	-	-	-	-	PREDICTED: transcription factor PIF1-like [Nicotiana tomentosiformis]	Q8GZM7|PIF1_ARATH	Transcription factor PIF1 OS=Arabidopsis thaliana OX=3702 GN=PIF1 PE=1 SV=1
CSS0000157	Chr4	-	171629853	171633315	4.20988	5.66518	4.89535	5.90842	5.37961	4.96846	6.00462	5.63789	6.92539	-	-	-	-	PREDICTED: uncharacterized protein LOC104880050 [Vitis vinifera]	Q9LYZ0|PDP5_ARATH	PWWP domain-containing protein 5 OS=Arabidopsis thaliana OX=3702 GN=PDP5 PE=2 SV=1
CSS0000158	Chr3	-	51164758	51170524	31.4059	24.9799	33.146	39.1455	34.7363	39.2047	30.6211	25.7539	27.7827	K12126 PIF3; phytochrome-interacting factor 3	-	-	-	PREDICTED: transcription factor PIF3-like isoform X1 [Vitis vinifera]	O80536|PIF3_ARATH	Transcription factor PIF3 OS=Arabidopsis thaliana OX=3702 GN=PIF3 PE=1 SV=1
CSS0000159	Chr1	-	164761452	164775702	24.6809	18.619	20.7119	26.8537	28.3332	30.3089	26.3459	26.1194	27.7002	K17362 ACOT13; acyl-coenzyme A thioesterase 13 [EC:3.1.2.-]	-	-	-	hypothetical protein JCGZ_25867 [Jatropha curcas]	Q9CQR4|ACO13_MOUSE	Acyl-coenzyme A thioesterase 13 OS=Mus musculus OX=10090 GN=Acot13 PE=1 SV=1
CSS0000160	Contig705	-	484302	485061	0	0	0	0.054989	0	0	0.296619	0	0	-	-	-	-	PREDICTED: pentatricopeptide repeat-containing protein At1g07590, mitochondrial [Vitis vinifera]	Q940Q2|PPR19_ARATH	Pentatricopeptide repeat-containing protein At1g07590, mitochondrial OS=Arabidopsis thaliana OX=3702 GN=At1g07590 PE=2 SV=1
CSS0000161	Chr6	+	156602322	156602735	0	0	0	0	0	0	0.035952	0	0	-	-	-	-	-	-	-
CSS0000162	Contig810	+	61754	67171	2.80533	4.44221	2.4732	2.29579	2.12425	2.37235	3.24294	3.51273	3.79699	K19892 GN4; glucan endo-1,3-beta-glucosidase 4 [EC:3.2.1.39]	GO:0005975(carbohydrate metabolic process)	GO:0046658(anchored component of plasma membrane)	GO:0004553(hydrolase activity, hydrolyzing O-glycosyl compounds),GO:0043169(cation binding)	hypothetical protein F383_22096 [Gossypium arboreum]	Q94CD8|E134_ARATH	Glucan endo-1,3-beta-glucosidase 4 OS=Arabidopsis thaliana OX=3702 GN=At3g13560 PE=2 SV=1
CSS0000163	Chr2	-	2282815	2284672	0	0	0	0	0	0.019331	0.046044	0	0	K00430 E1.11.1.7; peroxidase [EC:1.11.1.7]	-	-	-	Peroxidase 55 precursor, putative [Ricinus communis]	Q9SZE7|PER51_ARATH	Peroxidase 51 OS=Arabidopsis thaliana OX=3702 GN=PER51 PE=2 SV=1
CSS0000164	Chr10	-	4127444	4132409	7.82269	9.06027	10.2935	7.8126	6.22661	6.41519	6.63663	6.7811	6.34755	K13430 PBS1; serine/threonine-protein kinase PBS1 [EC:2.7.11.1]	GO:0046777(protein autophosphorylation)	-	GO:0004674(protein serine/threonine kinase activity),GO:0004715(non-membrane spanning protein tyrosine kinase activity),GO:0005524(ATP binding)	hypothetical protein JCGZ_18014 [Jatropha curcas]	Q9FE20|PBS1_ARATH	Serine/threonine-protein kinase PBS1 OS=Arabidopsis thaliana OX=3702 GN=PBS1 PE=1 SV=1
CSS0000165	Contig638	-	329976	330605	0	0	0	0	0	0	0	0	0	-	-	-	-	PREDICTED: uncharacterized protein LOC104882181 [Vitis vinifera]	Q6DST1|Y1465_ARATH	Late embryogenesis abundant protein At1g64065 OS=Arabidopsis thaliana OX=3702 GN=At1g64065 PE=2 SV=1
CSS0000166	Chr2	+	178764981	178765466	0.027907	0.257172	0.240666	0.69812	0.26356	0.230676	0.298524	0.318775	0.659124	-	-	-	-	hypothetical protein POPTR_0011s128502g, partial [Populus trichocarpa]	-	-
CSS0000167	Chr6	+	53735211	53742380	20.8223	20.4611	15.8278	21.5327	21.1857	21.3912	19.8802	17.8531	17.56	-	-	-	-	TATA-binding protein-associated factor 2N [Morus notabilis]	Q92804|RBP56_HUMAN	TATA-binding protein-associated factor 2N OS=Homo sapiens OX=9606 GN=TAF15 PE=1 SV=1
CSS0000168	Chr9	+	6265888	6270298	10.3812	7.47374	10.7328	5.2028	4.37036	5.64471	30.9114	30.8899	20.5119	-	GO:0010215(cellulose microfibril organization),GO:0016049(cell growth)	GO:0005794(Golgi apparatus),GO:0046658(anchored component of plasma membrane)	-	COBRA-like protein 7 [Gossypium arboreum]	Q8GZ17|COBL7_ARATH	COBRA-like protein 7 OS=Arabidopsis thaliana OX=3702 GN=COBL7 PE=2 SV=2
CSS0000169	Chr1	+	13850237	13851311	0.416439	0.282509	0	0	0.113317	0	0	0	0	K13628 iscA; iron-sulfur cluster assembly protein	GO:0016226(iron-sulfur cluster assembly)	-	GO:0005198(structural molecule activity),GO:0051536(iron-sulfur cluster binding)	hypothetical protein CISIN_1g032819mg [Citrus sinensis]	Q8LBM4|ISAM1_ARATH	Iron-sulfur assembly protein IscA-like 1, mitochondrial OS=Arabidopsis thaliana OX=3702 GN=At2g16710 PE=2 SV=2
CSS0000170	Contig605	+	107781	108567	0	0	0	0	0	0	0	0	0	-	-	-	-	-	-	-
CSS0000171	Chr12	-	121498066	121498500	2.04698	2.5834	1.47957	12.6499	13.2766	11.89	0.187268	0.079246	0.178238	K19589 N6AMT1; release factor glutamine methyltransferase [EC:2.1.1.297]	GO:0006479(protein methylation)	-	GO:0003676(nucleic acid binding),GO:0008276(protein methyltransferase activity)	PREDICTED: hemK methyltransferase family member 2-like [Cucumis sativus]	Q9Y5N5|N6MT1_HUMAN	Methyltransferase N6AMT1 OS=Homo sapiens OX=9606 GN=N6AMT1 PE=1 SV=4
CSS0000172	Chr11	+	71939860	71946723	1.44917	1.41059	1.36053	1.02793	1.45108	1.37111	2.85025	3.35756	2.82163	K03549 kup; KUP system potassium uptake protein	GO:0071805(potassium ion transmembrane transport)	GO:0016020(membrane)	GO:0015079(potassium ion transmembrane transporter activity)	Potassium transporter 1 isoform 1 [Theobroma cacao]	O22397|POT1_ARATH	Potassium transporter 1 OS=Arabidopsis thaliana OX=3702 GN=POT1 PE=1 SV=2
CSS0000173	Chr14	+	52820869	52822482	0.082625	0	0	0	0	0.094756	1.93954	2.20656	1.92772	K11000 CALS; callose synthase [EC:2.4.1.-]	GO:0006075((1->3)-beta-D-glucan biosynthetic process)	GO:0000148(1,3-beta-D-glucan synthase complex)	GO:0003843(1,3-beta-D-glucan synthase activity)	transferase, transferring glycosyl groups, putative [Ricinus communis]	-	-
CSS0000174	Chr7	+	140423544	140440342	5.24345	5.59196	4.12921	8.35548	8.54037	7.64695	8.7947	6.947	7.24212	-	-	-	-	PREDICTED: uncharacterized protein At2g39910 [Vitis vinifera]	Q8GXP4|Y2991_ARATH	Uncharacterized protein At2g39910 OS=Arabidopsis thaliana OX=3702 GN=At2g39910 PE=2 SV=2
CSS0000175	Chr8	-	14631718	14640456	8.2927	8.9807	4.89529	11.0717	13.016	10.7414	13.2749	10.3585	7.13371	-	GO:0046786(viral replication complex formation and maintenance)	GO:0005774(vacuolar membrane),GO:0005886(plasma membrane)	-	conserved hypothetical protein [Ricinus communis]	Q402F4|TOM1_TOBAC	Tobamovirus multiplication protein 1 OS=Nicotiana tabacum OX=4097 GN=TOM1 PE=1 SV=1
CSS0000176	Chr14	-	9203028	9208847	98.2944	72.9182	70.7636	90.292	94.2235	96.5048	94.2224	85.9547	90.1445	K02738 PSMB6; 20S proteasome subunit beta 1 [EC:3.4.25.1]	GO:0006096(glycolytic process),GO:0006635(fatty acid beta-oxidation),GO:0006833(water transport),GO:0006972(hyperosmotic response),GO:0007030(Golgi organization),GO:0009266(response to temperature stimulus),GO:0009407(toxin catabolic process),GO:0009651(response to salt stress),GO:0010043(response to zinc ion),GO:0010363(regulation of plant-type hypersensitive response),GO:0043161(proteasome-medi…	GO:0005634(nucleus),GO:0005774(vacuolar membrane),GO:0005829(cytosol),GO:0005839(proteasome core complex)	GO:0004298(threonine-type endopeptidase activity)	N-terminal nucleophile aminohydrolases (Ntn hydrolases) superfamily protein isoform 1 [Theobroma cacao]	Q8LD27|PSB6_ARATH	Proteasome subunit beta type-6 OS=Arabidopsis thaliana OX=3702 GN=PBA1 PE=1 SV=2
CSS0000177	Chr3	+	144600600	144602167	0	0	0	0	0	0	0	0	0	-	-	-	-	PREDICTED: pentatricopeptide repeat-containing protein At4g14050, mitochondrial-like [Vitis vinifera]	O23266|PP308_ARATH	Pentatricopeptide repeat-containing protein At4g14050, mitochondrial OS=Arabidopsis thaliana OX=3702 GN=PCMP-H13 PE=1 SV=3
CSS0000178	Chr8	+	32375273	32377068	3.4312	1.07154	2.91155	2.68646	1.87952	1.90156	0.480709	0.76926	0.836383	-	-	-	-	unnamed protein product [Coffea canephora]	-	-
CSS0000179	Chr13	-	126521064	126522983	6.89855	8.46412	6.09896	4.27896	6.64413	4.76455	6.02771	2.56255	3.66258	K18167 SDHAF1; succinate dehydrogenase assembly factor 1	-	-	-	PREDICTED: succinate dehydrogenase assembly factor 1 homolog, mitochondrial-like [Fragaria vesca subsp. vesca]	Q54HG5|SDHFA_DICDI	Succinate dehydrogenase assembly factor 1A, mitochondrial OS=Dictyostelium discoideum OX=44689 GN=sdhaf1A PE=3 SV=1
CSS0000180	Chr5	+	164611783	164617398	0.392529	0.533226	0.872755	0.285996	0.221022	0.192701	0.283079	0.291578	0.402323	-	-	-	-	PREDICTED: uncharacterized protein LOC100854636 [Vitis vinifera]	-	-
CSS0000181	Chr1	-	160656349	160657502	5.02576	3.75847	6.10668	14.9053	20.1917	41.8981	64.7642	132.858	295.576	-	-	GO:0005576(extracellular region)	GO:0030145(manganese ion binding),GO:0045735(nutrient reservoir activity)	PREDICTED: putative germin-like protein 2-1 [Nelumbo nucifera]	Q6K5Q0|GL21_ORYSJ	Putative germin-like protein 2-1 OS=Oryza sativa subsp. japonica OX=39947 GN=Os02g0491600 PE=3 SV=1
CSS0000182	Contig171	-	163057	171649	10.9545	12.0048	13.552	17.8882	16.0071	15.2266	14.4267	15.2543	16.4756	K10624 RBBP6; E3 ubiquitin-protein ligase RBBP6 [EC:2.3.2.27]	-	-	GO:0005488(binding)	unnamed protein product [Coffea canephora]	B9DFV2|PQT3L_ARATH	E3 ubiquitin ligase PQT3-like OS=Arabidopsis thaliana OX=3702 GN=At5g47430 PE=1 SV=1
CSS0000183	Chr15	+	99373080	99375046	0	0	0	0	0	0	0	0	0	-	-	-	-	PREDICTED: uncharacterized protein LOC104877351 [Vitis vinifera]	-	-
CSS0000184	Chr7	-	176008001	176040415	17.6394	23.0511	28.2106	4.64177	1.27743	2.97392	2.19483	2.68208	3.30141	-	-	-	-	stress-induced receptor-like kinase, putative [Medicago truncatula]	P93604|LRK10_WHEAT	Rust resistance kinase Lr10 OS=Triticum aestivum OX=4565 GN=LRK10 PE=2 SV=1
CSS0000185	Chr14	+	78714547	78722137	39.4069	35.4778	43.2548	34.2116	27.2179	31.8224	28.904	28.0712	31.7054	K18592 GGT1_5, CD224; gamma-glutamyltranspeptidase / glutathione hydrolase / leukotriene-C4 hydrolase [EC:2.3.2.2 3.4.19.13 3.4.19.14]	GO:0006751(glutathione catabolic process)	GO:0005773(vacuole)	GO:0003840(obsolete gamma-glutamyltransferase activity),GO:0016756(glutathione gamma-glutamylcysteinyltransferase activity)	unnamed protein product [Coffea canephora]	Q9M0G0|GAGT3_ARATH	Glutathione hydrolase 3 OS=Arabidopsis thaliana OX=3702 GN=GGT3 PE=2 SV=1
CSS0000186	Chr9	+	82549418	82555184	2.92709	3.50391	3.19297	4.36949	3.69845	4.26471	2.85155	2.54604	3.13126	-	GO:0009567(double fertilization forming a zygote and endosperm),GO:0015706(nitrate transport),GO:0034219(carbohydrate transmembrane transport)	GO:0016021(integral component of membrane)	GO:0005351(carbohydrate:proton symporter activity)	PREDICTED: uncharacterized protein LOC104600132 [Nelumbo nucifera]	Q9GQQ0|SPIN_DROME	Protein spinster OS=Drosophila melanogaster OX=7227 GN=spin PE=1 SV=1
CSS0000187	Chr4	-	61109807	61126459	0.334403	0.910193	0.82186	0	0	0	0	0.112443	0.094574	K06627 CCNA; cyclin-A	GO:0000079(regulation of cyclin-dependent protein serine/threonine kinase activity),GO:0007135(meiosis II),GO:0007140(male meiotic nuclear division),GO:0009556(microsporogenesis),GO:0051301(cell division),GO:0051445(regulation of meiotic cell cycle)	GO:0005634(nucleus),GO:0005737(cytoplasm)	GO:0019901(protein kinase binding)	PREDICTED: cyclin-A1-1-like [Vitis vinifera]	Q9C6Y3|CCA11_ARATH	Cyclin-A1-1 OS=Arabidopsis thaliana OX=3702 GN=CYCA1-1 PE=1 SV=1
CSS0000188	Chr6	+	33350697	33360305	0.368011	0.420871	0.46239	0.058877	0.037679	0.193011	0.996949	0.904835	0.47718	K04733 IRAK4; interleukin-1 receptor-associated kinase 4 [EC:2.7.11.1]	-	-	GO:0016772(transferase activity, transferring phosphorus-containing groups)	PREDICTED: probable serine/threonine-protein kinase At1g18390 [Sesamum indicum]	Q9C6K9|LRL11_ARATH	LEAF RUST 10 DISEASE-RESISTANCE LOCUS RECEPTOR-LIKE PROTEIN KINASE-like 1.1 OS=Arabidopsis thaliana OX=3702 GN=LRK10L-1.1 PE=2 SV=1
CSS0000189	Chr12	+	131503597	131511114	0.101894	0	0.028099	0.118252	0.185628	0.459991	0.048862	0	0.085187	-	GO:0015743(malate transport)	-	-	Aluminum-activated malate transporter 12 [Theobroma cacao]	O49696|ALMTC_ARATH	Aluminum-activated malate transporter 12 OS=Arabidopsis thaliana OX=3702 GN=ALMT12 PE=2 SV=1
CSS0000190	Chr3	-	26442143	26442613	13.9583	3.0888	4.96242	9.09619	5.73423	5.19806	3.20772	1.22967	1.84227	K13449 PR1; pathogenesis-related protein 1	-	GO:0005576(extracellular region)	-	pathogenesis related protein [Camellia sinensis]	P04284|PR06_SOLLC	Pathogenesis-related leaf protein 6 OS=Solanum lycopersicum OX=4081 GN=PR1B1 PE=1 SV=2
CSS0000191	Chr1	+	19983991	19984394	7.00157	5.4168	3.82845	5.78917	6.66664	5.90941	4.22602	5.60142	6.08518	-	-	-	GO:0008080(N-acetyltransferase activity),GO:0050366(tyramine N-feruloyltransferase activity)	PREDICTED: probable acetyltransferase NATA1-like [Solanum lycopersicum]	Q9ZV06|NATAL_ARATH	Probable acetyltransferase NATA1-like OS=Arabidopsis thaliana OX=3702 GN=At2g39020 PE=2 SV=1
CSS0000192	Chr1	-	103183536	103184255	0	0	0	0	0	0	0	0	0	K04733 IRAK4; interleukin-1 receptor-associated kinase 4 [EC:2.7.11.1]	-	-	-	Kinase superfamily protein, putative [Theobroma cacao]	P93604|LRK10_WHEAT	Rust resistance kinase Lr10 OS=Triticum aestivum OX=4565 GN=LRK10 PE=2 SV=1
CSS0000193	Chr10	-	4644284	4645684	0	0	0	0	0	0	1.10028	0	0.075967	-	-	-	-	hypothetical protein MIMGU_mgv1a022347mg [Erythranthe guttata]	Q9M8T7|HIP8_ARATH	Heavy metal-associated isoprenylated plant protein 8 OS=Arabidopsis thaliana OX=3702 GN=HIPP08 PE=3 SV=1
CSS0000194	Chr4	-	147328959	147332705	0	0	0	0	0	0	0	0	0	-	-	-	-	hypothetical protein CICLE_v10030050mg [Citrus clementina]	Q3E991|PRK6_ARATH	Pollen receptor-like kinase 6 OS=Arabidopsis thaliana OX=3702 GN=PRK6 PE=1 SV=4
CSS0000195	Chr2	+	7396929	7397976	0.202892	0.313824	0.447191	0	0	0	0.29456	0.147022	0.294039	-	-	-	-	hypothetical protein CICLE_v10003979mg, partial [Citrus clementina]	Q9FHE1|GSTT3_ARATH	Glutathione S-transferase T3 OS=Arabidopsis thaliana OX=3702 GN=GSTT3 PE=2 SV=1
CSS0000196	Chr2	-	84780702	84792089	18.414	30.5355	18.443	14.6838	14.4641	15.2604	15.6124	18.4491	18.0396	-	-	-	-	PREDICTED: uncharacterized protein LOC100265372 [Vitis vinifera]	-	-
CSS0000197	Chr10	-	123207640	123211285	0	0	0	0	0	0	0	0	0	-	-	-	-	unnamed protein product [Coffea canephora]	Q6AVI0|RSLE2_ORYSJ	Zinc finger BED domain-containing protein RICESLEEPER 2 OS=Oryza sativa subsp. japonica OX=39947 GN=Os03g0733400 PE=2 SV=1
CSS0000198	Chr7	-	14122074	14123555	2.25984	4.17739	2.79092	2.52215	2.87982	2.71686	4.06387	2.9317	3.47498	K02115 ATPF1G, atpG; F-type H+-transporting ATPase subunit gamma	GO:0015986(ATP synthesis coupled proton transport)	GO:0045261(proton-transporting ATP synthase complex, catalytic core F(1))	GO:0046933(proton-transporting ATP synthase activity, rotational mechanism),GO:0046961(proton-transporting ATPase activity, rotational mechanism)	PREDICTED: ATP synthase gamma chain, chloroplastic [Nelumbo nucifera]	P29790|ATPG_TOBAC	ATP synthase gamma chain, chloroplastic OS=Nicotiana tabacum OX=4097 GN=ATPC PE=1 SV=1
CSS0000199	Chr9	+	162906204	162919342	6.86463	4.5894	6.2334	5.04478	4.05513	5.4999	6.8196	6.92848	6.34385	-	-	-	-	PREDICTED: uncharacterized protein LOC103319370 [Prunus mume]	-	-
CSS0000200	Contig539	+	1093969	1096334	0	0	0	0	0	0	0	0	0	-	-	-	-	PREDICTED: protein FAR1-RELATED SEQUENCE 5-like [Malus domestica]	-	-
CSS0000201	Chr13	-	43208146	43208634	0	0	0	0	0.131597	0	0	0	0.049652	K12828 SF3B1, SAP155; splicing factor 3B subunit 1	GO:0006397(mRNA processing)	GO:0005634(nucleus),GO:0005829(cytosol),GO:0009507(chloroplast)	-	PREDICTED: splicing factor 3B subunit 1 [Nelumbo nucifera]	O57683|SF3B1_XENLA	Splicing factor 3B subunit 1 OS=Xenopus laevis OX=8355 GN=sf3b1 PE=2 SV=1
CSS0000202	Chr2	+	79642961	79644466	0	0	0	0	0	0	0	0	0	-	-	-	-	hypothetical protein JCGZ_11566 [Jatropha curcas]	Q9STS6|LBD27_ARATH	LOB domain-containing protein 27 OS=Arabidopsis thaliana OX=3702 GN=LBD27 PE=1 SV=1
CSS0000203	Chr7	+	34629776	34631980	0	0	0	0.008651	0.046621	0.007967	2.37316	1.55589	1.98652	K01866 YARS, tyrS; tyrosyl-tRNA synthetase [EC:6.1.1.1]	GO:0006418(tRNA aminoacylation for protein translation)	-	GO:0004831(tyrosine-tRNA ligase activity),GO:0005524(ATP binding)	Tyrosyl-tRNA synthetase, class Ib, bacterial/mitochondrial [Theobroma cacao]	Q8S9J2|SYYC1_ARATH	Tyrosine--tRNA ligase 1, cytoplasmic OS=Arabidopsis thaliana OX=3702 GN=At2g33840 PE=2 SV=1
CSS0000204	Chr7	-	56278913	56281573	3.37672	3.22611	2.86629	2.72488	2.33185	2.14135	0.6186	0.246995	0.289374	-	GO:0016310(phosphorylation)	-	GO:0000166(nucleotide binding),GO:0004672(protein kinase activity)	PREDICTED: G-type lectin S-receptor-like serine/threonine-protein kinase At2g19130 isoform X1 [Vitis vinifera]	O64477|Y2913_ARATH	G-type lectin S-receptor-like serine/threonine-protein kinase At2g19130 OS=Arabidopsis thaliana OX=3702 GN=At2g19130 PE=2 SV=1
CSS0000205	Chr9	-	1799697	1804889	17.5252	16.9039	20.2251	28.1938	30.0328	31.6867	24.5851	21.975	22.776	K07937 ARF1_2; ADP-ribosylation factor 1/2	GO:0007264(small GTPase mediated signal transduction)	GO:0005773(vacuole),GO:0005798(Golgi-associated vesicle),GO:0009536(plastid)	GO:0005525(GTP binding)	unnamed protein product [Vitis vinifera]	P51823|ARF2_ORYSJ	ADP-ribosylation factor 2 OS=Oryza sativa subsp. japonica OX=39947 GN=ARF PE=2 SV=2
CSS0000206	Chr14	+	105861846	105867044	17.1152	25.794	22.91	9.84985	8.18659	9.56844	8.27403	7.60146	7.86788	K00510 HMOX1; heme oxygenase 1 [EC:1.14.14.18]	GO:0006788(heme oxidation),GO:0009585(red, far-red light phototransduction),GO:0009813(flavonoid biosynthetic process),GO:0010019(chloroplast-nucleus signaling pathway),GO:0010024(phytochromobilin biosynthetic process),GO:0010075(regulation of meristem growth),GO:0016117(carotenoid biosynthetic process),GO:0071494(cellular response to UV-C)	GO:0009507(chloroplast)	GO:0004392(heme oxygenase (decyclizing) activity),GO:0020037(heme binding)	heme oxygenase 1 [Nicotiana tabacum]	O48782|HMOX1_ARATH	Heme oxygenase 1, chloroplastic OS=Arabidopsis thaliana OX=3702 GN=HO1 PE=1 SV=2
CSS0000207	Chr7	-	182993598	183005405	11.6167	11.6371	11.2843	14.9884	12.9532	13.7375	15.8109	15.3972	15.7249	-	-	-	GO:0097159(organic cyclic compound binding),GO:1901363(heterocyclic compound binding)	PREDICTED: polyadenylate-binding protein-interacting protein 12-like [Sesamum indicum]	Q9LPI5|CID11_ARATH	Polyadenylate-binding protein-interacting protein 11 OS=Arabidopsis thaliana OX=3702 GN=CID11 PE=2 SV=1
CSS0000208	Chr2	-	96531551	96534841	2.21248	1.70207	1.88098	3.30331	3.51883	3.89087	2.63922	2.75249	2.8166	K10990 RMI1, BRAP75; RecQ-mediated genome instability protein 1	GO:0048438(floral whorl development),GO:0048449(floral organ formation),GO:0048827(phyllome development)	-	-	Domain of Uncharacterized protein function, putative [Theobroma cacao]	Q5XUX6|RMI1_ARATH	RecQ-mediated genome instability protein 1 OS=Arabidopsis thaliana OX=3702 GN=RMI1 PE=1 SV=1
CSS0000209	Chr9	+	37145330	37145740	1.31293	1.23244	0.538629	1.44273	2.23173	2.72397	0.114496	0.381003	0.564757	-	-	-	-	hypothetical protein PHAVU_003G051400g [Phaseolus vulgaris]	O23262|RLF32_ARATH	Protein RALF-like 32 OS=Arabidopsis thaliana OX=3702 GN=RALFL32 PE=3 SV=1
CSS0000210	Contig619	+	89403	93350	6.25558	8.26717	4.41419	2.90729	2.89187	4.7154	3.40199	2.68438	3.89526	-	-	-	-	-	-	-
CSS0000211	Chr9	-	48134232	48141566	3.91338	5.99118	5.26455	4.61068	4.04781	4.50212	8.4117	8.22095	8.01965	-	-	-	-	PREDICTED: protein FAM133-like [Populus euphratica]	-	-
CSS0000212	Chr2	+	32540786	32545327	6.96958	7.91919	6.75634	8.713	8.96772	10.4432	10.8846	13.9509	11.5071	-	-	-	-	hypothetical protein POPTR_0007s10670g [Populus trichocarpa]	Q9STX0|WRKY7_ARATH	Probable WRKY transcription factor 7 OS=Arabidopsis thaliana OX=3702 GN=WRKY7 PE=1 SV=1
CSS0000213	Chr4	-	37682314	37684649	0.094598	0.194018	0.058337	0	0	0	0	0	0	K00891 aroK, aroL; shikimate kinase [EC:2.7.1.71]	GO:0016310(phosphorylation)	-	GO:0004765(shikimate kinase activity)	hypothetical protein VITISV_016550 [Vitis vinifera]	Q5NTH3|SK2_ORYSJ	Shikimate kinase 2, chloroplastic OS=Oryza sativa subsp. japonica OX=39947 GN=SK2 PE=1 SV=1
CSS0000214	Chr10	+	27574523	27631871	8.4528	8.99337	7.65124	10.4579	11.5244	10.975	17.9852	14.1184	12.9665	K20224 IPO9, RANBP9; importin-9	GO:0000059(obsolete protein import into nucleus, docking),GO:0000226(microtubule cytoskeleton organization),GO:0000911(cytokinesis by cell plate formation)	GO:0005643(nuclear pore),GO:0005737(cytoplasm)	GO:0008565(obsolete protein transporter activity)	PREDICTED: importin-9 [Vitis vinifera]	Q91YE6|IPO9_MOUSE	Importin-9 OS=Mus musculus OX=10090 GN=Ipo9 PE=1 SV=3
CSS0000215	Chr8	+	66219733	66220313	2.67332	0.545714	4.67613	1.20812	0.742817	0.833862	1.87763	3.04298	2.22377	-	-	-	-	hypothetical protein MIMGU_mgv1a016988mg [Erythranthe guttata]	Q52K95|PCP14_ARATH	Precursor of CEP14 OS=Arabidopsis thaliana OX=3702 GN=CEP14 PE=2 SV=1
CSS0000216	Chr2	+	60405253	60409776	0	0	0	0	0	0	0	0	0	-	-	-	GO:0016740(transferase activity)	DNA repair protein RAD50, putative [Ricinus communis]	-	-
CSS0000217	Chr5	-	191640986	191645271	0	0.015508	0	0	0	0	0	0	0.017747	K15255 PIF1; ATP-dependent DNA helicase PIF1 [EC:3.6.4.12]	-	-	-	OSJNBb0013O03.4 [Oryza sativa Japonica Group]	Q1HG60|PIF1_RAT	ATP-dependent DNA helicase PIF1 OS=Rattus norvegicus OX=10116 GN=Pif1 PE=2 SV=1
CSS0000218	Contig157	+	273501	274230	0	0.037835	0.123979	0	0.086358	0.069622	0.121469	4.81652	1.30238	-	GO:0008152(metabolic process)	-	GO:0008236(serine-type peptidase activity)	unnamed protein product [Coffea canephora]	Q9FK76|SBT56_ARATH	Subtilisin-like protease SBT5.6 OS=Arabidopsis thaliana OX=3702 GN=SBT5.6 PE=2 SV=1
CSS0000219	Chr1	-	21666205	21675841	1.29268	0.97495	1.68566	1.36197	1.13226	2.94817	6.2402	9.06173	5.91976	K16297 SCPL-II; serine carboxypeptidase-like clade II [EC:3.4.16.-]	-	-	-	unnamed protein product [Vitis vinifera]	Q9SFB5|SCP27_ARATH	Serine carboxypeptidase-like 27 OS=Arabidopsis thaliana OX=3702 GN=SCPL27 PE=2 SV=1
CSS0000220	Chr2	-	25202610	25205582	2.50201	0	6.16052	2.89359	2.17075	2.70924	0.53339	0.667103	0.313928	K16166 PAP1, MYB75; transcription factor MYB75	-	-	GO:0003677(DNA binding),GO:0003682(chromatin binding)	MYB110 [Actinidia chinensis]	A0A2R6S148|MYB1_ACTCC	Transcription factor MYB1 OS=Actinidia chinensis var. chinensis OX=1590841 GN=MYB1 PE=2 SV=1
CSS0000221	Chr2	+	74353237	74353958	6.42343	11.7437	6.48722	4.22117	4.70003	4.02822	4.90057	3.17679	3.51889	-	-	-	-	hypothetical protein JCGZ_13450 [Jatropha curcas]	Q2V4B2|PQL3_ARATH	PsbQ-like protein 3, chloroplastic OS=Arabidopsis thaliana OX=3702 GN=PQL3 PE=2 SV=1
CSS0000222	Chr3	-	176840839	176841681	0	0	0	0	0	0	0	0	0	-	-	-	-	--	-	-
CSS0000223	Chr8	+	122548703	122554096	7.48238	7.10628	12.4908	1.1685	1.56475	9.28609	12.6487	0.839141	5.26359	-	GO:0008152(metabolic process)	-	GO:0000287(magnesium ion binding),GO:0010333(terpene synthase activity),GO:0034007(S-linalool synthase activity)	bifunctional terpenoid synthase [Camellia sinensis]	P0CV94|NES1_FRAAN	(3S,6E)-nerolidol synthase 1 OS=Fragaria ananassa OX=3747 PE=1 SV=1
CSS0000224	Chr9	+	50279456	50282683	0.158566	0.178327	0.327012	0.232548	0.104149	0.423878	0.578131	0.188893	0.278768	K03921 FAB2, SSI2, desA1; acyl-[acyl-carrier-protein] desaturase [EC:1.14.19.2 1.14.19.11 1.14.19.26]	GO:0006633(fatty acid biosynthetic process),GO:0055114(obsolete oxidation-reduction process)	GO:0009507(chloroplast)	GO:0045300(acyl-[acyl-carrier-protein] desaturase activity),GO:0046914(transition metal ion binding)	PREDICTED: acyl-[acyl-carrier-protein] desaturase, chloroplastic [Nelumbo nucifera]	P22337|STAD_RICCO	Stearoyl-[acyl-carrier-protein] 9-desaturase, chloroplastic OS=Ricinus communis OX=3988 PE=1 SV=1
CSS0000225	Chr7	-	27290074	27290559	0.254911	0.06276	0.308527	0.243472	0.310257	0.366413	0.123341	0.033914	0	-	-	-	-	hypothetical protein POPTR_0005s19000g, partial [Populus trichocarpa]	-	-
CSS0000226	Chr12	+	160568945	160569770	0.115811	0.443843	0.323723	0	0	0	0	0.058226	0	-	-	-	-	PREDICTED: zinc finger BED domain-containing protein RICESLEEPER 1-like [Nicotiana tomentosiformis]	-	-
CSS0000227	Chr14	-	58582803	58583826	0	0	0	0	0	0	0	0	0	-	-	-	-	hypothetical protein PRUPE_ppa014857mg, partial [Prunus persica]	-	-
CSS0000228	Contig629	+	726927	734682	4.82507	4.34555	3.92469	4.16787	4.32165	4.2546	4.52689	4.21179	3.99198	K17866 DPH2; diphthamide biosynthesis protein 2	GO:0015824(proline transport),GO:0017183(peptidyl-diphthamide biosynthetic process from peptidyl-histidine)	GO:0005737(cytoplasm)	-	PREDICTED: diphthamide biosynthesis protein 2 isoform X1 [Vitis vinifera]	Q10206|DPH2_SCHPO	2-(3-amino-3-carboxypropyl)histidine synthase subunit 2 OS=Schizosaccharomyces pombe (strain 972 / ATCC 24843) OX=284812 GN=dph2 PE=3 SV=1
CSS0000229	Chr1	-	153578284	153588879	8.26416	10.7599	12.7899	0.546193	0.697283	1.08336	5.36891	3.61321	5.56979	-	-	-	GO:0016706(2-oxoglutarate-dependent dioxygenase activity)	PREDICTED: probable 2-oxoglutarate-dependent dioxygenase AOP1 [Vitis vinifera]	Q9ZTA3|AOP1C_ARATH	Probable 2-oxoglutarate-dependent dioxygenase AOP1 OS=Arabidopsis thaliana OX=3702 GN=AOP1 PE=2 SV=1
CSS0000230	Chr8	-	28504583	28531495	0	0	0	0	0	0	0	0	0	-	-	-	-	PREDICTED: LOW QUALITY PROTEIN: G-type lectin S-receptor-like serine/threonine-protein kinase SD1-1 [Eucalyptus grandis]	P17840|SLSG3_BRAOL	S-locus-specific glycoprotein S13 OS=Brassica oleracea OX=3712 GN=SLSG PE=2 SV=2
CSS0000231	Chr13	+	90128156	90129391	8.36158	12.9279	9.28901	15.2919	17.981	18.3815	10.0914	9.20279	10.7112	-	GO:0006468(protein phosphorylation)	-	GO:0004674(protein serine/threonine kinase activity),GO:0004715(non-membrane spanning protein tyrosine kinase activity),GO:0005524(ATP binding)	hypothetical protein PRUPE_ppa007037mg [Prunus persica]	F4JTP5|STY46_ARATH	Serine/threonine-protein kinase STY46 OS=Arabidopsis thaliana OX=3702 GN=STY46 PE=1 SV=1
CSS0000232	Chr9	+	5998522	6001050	0.861777	1.16973	0.764901	1.85218	1.4064	1.7312	1.04094	1.19916	1.25409	-	-	-	-	PREDICTED: putative pentatricopeptide repeat-containing protein At3g16890, mitochondrial isoform X1 [Vitis vinifera]	Q9LSQ2|PP239_ARATH	Putative pentatricopeptide repeat-containing protein At3g16890, mitochondrial OS=Arabidopsis thaliana OX=3702 GN=PPR40 PE=3 SV=1
CSS0000233	Chr11	-	40171465	40178529	0.023876	0.011128	0.082073	0.060782	0.034013	0.040958	0	0.021011	0.025402	K14432 ABF; ABA responsive element binding factor	GO:0050794(regulation of cellular process)	-	GO:0005488(binding)	Basic-leucine zipper transcription factor family protein, putative [Theobroma cacao]	Q8RYD6|AI5L1_ARATH	ABSCISIC ACID-INSENSITIVE 5-like protein 1 OS=Arabidopsis thaliana OX=3702 GN=DPBF2 PE=1 SV=1
CSS0000234	Chr6	+	1064786	1065720	0.147514	0.300136	0.148473	0.151329	0.181844	0.267484	0.239962	0.198581	0.183512	-	GO:0007165(signal transduction),GO:0009725(response to hormone),GO:0071310(cellular response to organic substance),GO:1901701(cellular response to oxygen-containing compound)	-	-	PREDICTED: uncharacterized protein LOC100255664 [Vitis vinifera]	-	-
CSS0000235	Chr5	-	171406269	171409888	59.4845	19.8177	74.9844	63.8882	64.6496	54.7939	3.21577	6.56448	2.6495	K14484 IAA; auxin-responsive protein IAA	GO:0006355(regulation of transcription, DNA-templated),GO:0006417(regulation of translation),GO:0009414(response to water deprivation),GO:0009416(response to light stimulus),GO:0009611(response to wounding),GO:0009630(gravitropism),GO:0009734(auxin-activated signaling pathway),GO:0009753(response to jasmonic acid),GO:0010102(lateral root morphogenesis)	GO:0005634(nucleus),GO:0009536(plastid)	GO:0046983(protein dimerization activity)	PREDICTED: auxin-responsive protein IAA14 [Prunus mume]	Q38832|IAA14_ARATH	Auxin-responsive protein IAA14 OS=Arabidopsis thaliana OX=3702 GN=IAA14 PE=1 SV=2
CSS0000236	Chr1	-	160356676	160360032	0.36397	0.61651	0.803468	0.802488	0.685124	0.43288	0	0	0.020753	-	-	-	GO:0005488(binding)	PREDICTED: uncharacterized protein LOC103429605 [Malus domestica]	Q94HW2|POLR1_ARATH	Retrovirus-related Pol polyprotein from transposon RE1 OS=Arabidopsis thaliana OX=3702 GN=RE1 PE=2 SV=1
CSS0000237	Contig1239	-	342621	346871	7.64032	6.01186	8.53262	14.2954	14.562	15.4271	14.6755	14.7846	15.8014	K00850 pfkA, PFK; 6-phosphofructokinase 1 [EC:2.7.1.11]	GO:0006002(fructose 6-phosphate metabolic process),GO:0006096(glycolytic process),GO:0016310(phosphorylation)	GO:0005945(6-phosphofructokinase complex)	GO:0003872(6-phosphofructokinase activity),GO:0005524(ATP binding)	Phosphofructokinase 2 [Theobroma cacao]	Q9FIK0|PFKA2_ARATH	ATP-dependent 6-phosphofructokinase 2 OS=Arabidopsis thaliana OX=3702 GN=PFK2 PE=1 SV=1
CSS0000238	Chr10	+	40568542	40568877	0	0	0	0	0	0	0.067118	0	0.075152	-	GO:0006468(protein phosphorylation)	-	GO:0004674(protein serine/threonine kinase activity),GO:0005524(ATP binding)	PREDICTED: probable receptor-like protein kinase At1g67000 [Pyrus x bretschneideri]	P93604|LRK10_WHEAT	Rust resistance kinase Lr10 OS=Triticum aestivum OX=4565 GN=LRK10 PE=2 SV=1
CSS0000239	Chr12	-	133099019	133110785	9.5587	8.2486	8.88839	14.2006	13.4461	12.5099	10.8861	10.2856	10.2335	K13094 RBM5_10; RNA-binding protein 5/10	-	-	GO:0000166(nucleotide binding),GO:0003676(nucleic acid binding),GO:0008270(zinc ion binding)	PREDICTED: RNA-binding protein 5-B isoform X1 [Vitis vinifera]	F4JCU0|SUA_ARATH	SUPPRESSOR OF ABI3-5 OS=Arabidopsis thaliana OX=3702 GN=SUA PE=1 SV=2
CSS0000240	Chr14	+	10558443	10561310	67.6038	90.0427	68.3659	40.932	40.0232	34.7349	44.3318	41.3143	35.0726	-	GO:0006364(rRNA processing)	-	-	PREDICTED: uncharacterized protein LOC104585789 isoform X2 [Nelumbo nucifera]	-	-
CSS0000241	Chr5	+	185340606	185344807	0.242875	0.222594	0.423245	0.0472	0.106788	0.246521	0.112696	0	0.190385	K03676 grxC, GLRX, GLRX2; glutaredoxin 3	GO:0045454(cell redox homeostasis)	-	GO:0009055(electron transfer activity),GO:0015035(protein-disulfide reductase activity)	Monothiol glutaredoxin-S2 [Morus notabilis]	Q8L8Z8|GRXS2_ARATH	Monothiol glutaredoxin-S2 OS=Arabidopsis thaliana OX=3702 GN=GRXS2 PE=3 SV=1
CSS0000242	Chr14	+	66731677	66735053	0.207519	0.649604	0.34903	0.406216	0.158328	0.287382	0.587979	0.363812	0.566781	K06268 PPP3R, CNB; serine/threonine-protein phosphatase 2B regulatory subunit	GO:0005513(detection of calcium ion),GO:0010118(stomatal movement),GO:0019722(calcium-mediated signaling),GO:0030007(cellular potassium ion homeostasis),GO:0042539(hypotonic salinity response)	GO:0005737(cytoplasm),GO:0005955(calcineurin complex),GO:0016020(membrane)	GO:0004723(calcium-dependent protein serine/threonine phosphatase activity),GO:0005509(calcium ion binding)	unnamed protein product [Coffea canephora]	Q75KU4|CNBL4_ORYSJ	Calcineurin B-like protein 4 OS=Oryza sativa subsp. japonica OX=39947 GN=CBL4 PE=1 SV=1
CSS0000243	Chr14	+	97594900	97599124	0	0	0	0	0	0	0	0	0	-	-	GO:0016020(membrane)	-	PREDICTED: boron transporter 4 [Vitis vinifera]	Q9XI23|BOR4_ARATH	Boron transporter 4 OS=Arabidopsis thaliana OX=3702 GN=BOR4 PE=2 SV=1
CSS0000244	Chr3	-	127998490	128003405	0	0	0	0	0	0	0	0	0	-	-	-	-	PREDICTED: uncharacterized protein LOC105118883, partial [Populus euphratica]	Q9M2U3|ALPL_ARATH	Protein ALP1-like OS=Arabidopsis thaliana OX=3702 GN=At3g55350 PE=2 SV=1
CSS0000245	Contig186	-	178665	183788	9.52701	9.81642	6.94075	9.56512	11.135	11.0339	8.58022	8.75885	8.60747	-	GO:0010286(heat acclimation),GO:0019295(coenzyme M biosynthetic process)	-	GO:0003824(catalytic activity)	PREDICTED: uncharacterized protein LOC100854177 [Vitis vinifera]	Q8GWL1|HSA32_ARATH	Protein HEAT-STRESS-ASSOCIATED 32 OS=Arabidopsis thaliana OX=3702 GN=HSA32 PE=2 SV=1
CSS0000246	Chr1	-	22915554	22921025	14.3693	13.3805	12.9954	17.1099	18.3506	17.1048	18.8801	16.8325	16.1833	-	GO:0001510(RNA methylation)	-	-	conserved hypothetical protein [Ricinus communis]	-	-
CSS0000247	Chr7	+	15578872	15595174	12.0908	8.75831	14.0516	13.8698	12.6722	15.28	13.2502	12.9013	13.5371	-	-	-	-	PREDICTED: TBC1 domain family member 15-like isoform X2 [Nicotiana sylvestris]	Q9UUH7|GYP7_SCHPO	GTPase-activating protein gyp7 OS=Schizosaccharomyces pombe (strain 972 / ATCC 24843) OX=284812 GN=gyp7 PE=3 SV=1
CSS0000248	Chr6	-	167705338	167708801	26.4834	26.0505	30.1694	33.0596	29.8778	30.4006	16.4486	17.9593	16.272	-	-	-	-	PREDICTED: F-box protein SKIP1 [Vitis vinifera]	Q9FDX1|SKIP1_ARATH	F-box protein SKIP1 OS=Arabidopsis thaliana OX=3702 GN=SKIP1 PE=1 SV=1
CSS0000249	Chr15	+	72607596	72616726	18.0297	21.5338	21.4571	20.411	17.7486	16.9658	14.6571	13.9928	14.841	-	-	-	-	PREDICTED: uncharacterized protein LOC104593161 isoform X3 [Nelumbo nucifera]	-	-
CSS0000250	Contig216	+	1841	2660	0	0	0	0	0	0	0	0	0	-	-	-	-	-	-	-
CSS0000251	Contig953	+	173362	174617	1.8921	0.925946	2.33973	1.10649	0.789402	1.3279	3.6678	2.90564	3.41011	-	GO:0006629(lipid metabolic process),GO:0010075(regulation of meristem growth)	GO:0005576(extracellular region)	GO:0016787(hydrolase activity),GO:0045735(nutrient reservoir activity)	PREDICTED: probable inactive patatin-like protein 9 isoform X1 [Nelumbo nucifera]	Q93ZQ3|PLP9_ARATH	Probable inactive patatin-like protein 9 OS=Arabidopsis thaliana OX=3702 GN=PLP9 PE=2 SV=1
CSS0000252	Chr2	-	165682413	165683971	1.29376	0.809066	1.21163	1.29134	1.6003	1.46962	1.38739	1.0436	0.836015	-	GO:0051260(protein homooligomerization)	-	-	PREDICTED: BTB/POZ domain-containing protein At2g24240-like [Solanum tuberosum]	Q9ZUH1|Y2424_ARATH	BTB/POZ domain-containing protein At2g24240 OS=Arabidopsis thaliana OX=3702 GN=At2g24240 PE=2 SV=1
CSS0000253	Chr15	-	117509013	117526957	41.9347	38.4149	40.6671	55.9559	50.7463	52.7996	46.4425	43.0979	42.3357	-	GO:0006071(glycerol metabolic process),GO:0016310(phosphorylation)	-	GO:0004371(glycerone kinase activity),GO:0005524(ATP binding)	dihydroxyacetone kinase family protein [Populus trichocarpa]	O04059|DHBK_SOLLC	Putative 3,4-dihydroxy-2-butanone kinase OS=Solanum lycopersicum OX=4081 GN=DHBK PE=2 SV=1
CSS0000254	Chr6	+	53587764	53635493	0	0	0	0	0	0	0	0	0	-	GO:0006278(RNA-dependent DNA biosynthetic process),GO:0015074(DNA integration)	-	GO:0003723(RNA binding),GO:0003964(RNA-directed DNA polymerase activity),GO:0046872(metal ion binding)	polyprotein [Ananas comosus]	Q7LHG5|YI31B_YEAST	Transposon Ty3-I Gag-Pol polyprotein OS=Saccharomyces cerevisiae (strain ATCC 204508 / S288c) OX=559292 GN=TY3B-I PE=1 SV=2
CSS0000255	Chr6	-	172315616	172317269	0	0	0	0	0	0	0	0	0	-	-	-	-	Basic helix-loop-helix DNA-binding superfamily protein, putative [Theobroma cacao]	Q9ZVX2|AMS_ARATH	Transcription factor ABORTED MICROSPORES OS=Arabidopsis thaliana OX=3702 GN=AMS PE=1 SV=2
CSS0000256	Chr9	-	18960507	18961973	3.03652	6.16752	6.54186	5.33778	8.96529	7.61424	4.94396	5.2604	5.16591	-	-	-	-	PREDICTED: transcription initiation factor TFIID subunit 7-like [Vitis vinifera]	-	-
CSS0000257	Chr5	-	35453407	35495072	0.93657	0.820522	0.916732	1.15191	1.26504	1.30761	2.25285	1.52245	1.73703	K11000 CALS; callose synthase [EC:2.4.1.-]	-	-	-	PREDICTED: putative callose synthase 8 isoform X1 [Nicotiana tomentosiformis]	Q9LUD7|CALS8_ARATH	Putative callose synthase 8 OS=Arabidopsis thaliana OX=3702 GN=CALS8 PE=3 SV=2
CSS0000258	Chr8	-	144764845	144780678	0.147691	0	0	0	0	0	0	0	0	K13420 FLS2; LRR receptor-like serine/threonine-protein kinase FLS2 [EC:2.7.11.1]	-	-	-	PREDICTED: probable LRR receptor-like serine/threonine-protein kinase At3g47570 [Nicotiana sylvestris]	C0LGP4|Y3475_ARATH	Probable LRR receptor-like serine/threonine-protein kinase At3g47570 OS=Arabidopsis thaliana OX=3702 GN=At3g47570 PE=2 SV=1
CSS0000259	Chr7	-	4848596	4856566	10.3018	12.1282	14.7516	11.8529	11.5201	8.95295	13.0186	11.2595	10.7066	K12735 PPIL4; peptidyl-prolyl cis-trans isomerase-like 4 [EC:5.2.1.8]	-	-	-	PREDICTED: peptidyl-prolyl cis-trans isomerase CYP59 isoform X1 [Vitis vinifera]	Q6Q151|CYP59_ARATH	Peptidyl-prolyl cis-trans isomerase CYP59 OS=Arabidopsis thaliana OX=3702 GN=CYP59 PE=1 SV=1
CSS0000260	Chr6	+	17524690	17529054	42.708	32.0028	40.5402	41.8034	43.9328	48.3134	69.4375	66.8749	71.9957	K00033 PGD, gnd, gntZ; 6-phosphogluconate dehydrogenase [EC:1.1.1.44 1.1.1.343]	GO:0006098(pentose-phosphate shunt)	-	GO:0004616(phosphogluconate dehydrogenase (decarboxylating) activity),GO:0050661(NADP binding)	PREDICTED: 6-phosphogluconate dehydrogenase, decarboxylating 3 [Nelumbo nucifera]	Q9FWA3|6PGD2_ARATH	6-phosphogluconate dehydrogenase, decarboxylating 2 OS=Arabidopsis thaliana OX=3702 GN=PGD2 PE=1 SV=1
CSS0000261	Chr15	-	11187581	11190864	0	0	0	0	0	0	0	0	0	-	GO:0006811(ion transport),GO:0015074(DNA integration),GO:0035235(ionotropic glutamate receptor signaling pathway)	GO:0009536(plastid),GO:0016021(integral component of membrane)	GO:0003676(nucleic acid binding),GO:0004970(ionotropic glutamate receptor activity),GO:0005234(extracellularly glutamate-gated ion channel activity),GO:0008270(zinc ion binding)	PREDICTED: uncharacterized protein LOC104882133 [Vitis vinifera]	P0CV72|RL161_PLAVT	Secreted RxLR effector protein 161 OS=Plasmopara viticola OX=143451 GN=RXLR161 PE=2 SV=1
CSS0000262	Chr7	+	56646372	56679311	8.44324	8.70313	10.9359	7.4493	7.32212	8.76535	6.16284	6.58724	7.93189	-	-	-	GO:0008270(zinc ion binding)	protein binding protein, putative [Ricinus communis]	Q500V2|FLY2_ARATH	Transmembrane E3 ubiquitin-protein ligase FLY2 OS=Arabidopsis thaliana OX=3702 GN=FLY2 PE=2 SV=1
CSS0000263	Chr10	+	155518594	155519211	0	0.051052	0	0	0.174952	0	0	0	0	K06276 PDPK1; 3-phosphoinositide dependent protein kinase-1 [EC:2.7.11.1]	GO:0009827(plant-type cell wall modification),GO:0009860(pollen tube growth),GO:0045860(positive regulation of protein kinase activity),GO:0046777(protein autophosphorylation)	GO:0005634(nucleus),GO:0005886(plasma membrane)	GO:0004676(3-phosphoinositide-dependent protein kinase activity),GO:0005515(protein binding),GO:0005524(ATP binding),GO:0035091(phosphatidylinositol binding),GO:0070300(phosphatidic acid binding)	3&apos;-phosphoinositide-dependent protein kinase 1 [Arabidopsis thaliana]	Q9XF67|PDPK1_ARATH	3-phosphoinositide-dependent protein kinase 1 OS=Arabidopsis thaliana OX=3702 GN=PDPK1 PE=1 SV=1
CSS0000264	Chr5	-	136834443	136836641	2.74473	4.29681	5.47975	1.57558	0.937609	1.01826	0.279328	0.234219	0.273823	K20667 CYP716A; beta-amyrin 28-monooxygenase [EC:1.14.14.126]	-	-	GO:0004497(monooxygenase activity),GO:0016705(oxidoreductase activity, acting on paired donors, with incorporation or reduction of molecular oxygen),GO:0046872(metal ion binding)	Cytochrome P450 [Morus notabilis]	F6H9N6|C7A15_VITVI	Beta-amyrin 28-monooxygenase OS=Vitis vinifera OX=29760 GN=CYP716A15 PE=1 SV=1
CSS0000265	Chr8	-	67675108	67676120	0	0	0	0	0	0	0	0	0	-	-	-	-	-	-	-
CSS0000266	Chr1	-	188048174	188049663	4.15795	2.57626	1.86216	3.67758	3.58308	4.01336	7.2163	7.03368	7.73674	K10523 SPOP; speckle-type POZ protein	-	-	-	unnamed protein product [Coffea canephora]	Q9SRV1|BPM4_ARATH	BTB/POZ and MATH domain-containing protein 4 OS=Arabidopsis thaliana OX=3702 GN=BPM4 PE=1 SV=1
CSS0000267	Chr9	-	52135748	52143330	7.98516	8.55885	8.18289	6.28629	7.5777	8.24951	8.12162	9.43912	8.64387	K03246 EIF3I; translation initiation factor 3 subunit I	GO:0001731(formation of translation preinitiation complex),GO:0006446(regulation of translational initiation),GO:0009651(response to salt stress),GO:0046686(response to cadmium ion)	GO:0005852(eukaryotic translation initiation factor 3 complex),GO:0016282(eukaryotic 43S preinitiation complex),GO:0033290(eukaryotic 48S preinitiation complex),GO:0080008(Cul4-RING E3 ubiquitin ligase complex)	GO:0003743(translation initiation factor activity)	PREDICTED: eukaryotic translation initiation factor 3 subunit I-like [Cucumis sativus]	Q38884|EIF3I_ARATH	Eukaryotic translation initiation factor 3 subunit I OS=Arabidopsis thaliana OX=3702 GN=TIF3I1 PE=2 SV=2
CSS0000268	Chr11	-	65681938	65692972	8.39266	13.3102	14.3021	15.9577	8.59768	8.56944	4.9029	6.27311	4.34919	K09843 CYP707A; (+)-abscisic acid 8'-hydroxylase [EC:1.14.14.137]	GO:0009687(abscisic acid metabolic process),GO:0010114(response to red light),GO:0048838(release of seed from dormancy),GO:0055114(obsolete oxidation-reduction process)	-	GO:0005506(iron ion binding),GO:0009055(electron transfer activity),GO:0010295((+)-abscisic acid 8'-hydroxylase activity),GO:0020037(heme binding)	hypothetical protein CICLE_v10028346mg [Citrus clementina]	O81077|ABAH2_ARATH	Abscisic acid 8'-hydroxylase 2 OS=Arabidopsis thaliana OX=3702 GN=CYP707A2 PE=2 SV=1
CSS0000269	Chr3	+	104551771	104552793	0	0	0	0.132653	0.081786	0.039605	0.065256	0.055529	0.231984	-	-	-	-	unnamed protein product [Coffea canephora]	-	-
CSS0000270	Chr4	+	13577147	13581770	9.61099	9.82422	12.5261	12.3923	9.54572	10.5279	6.81516	7.35542	7.46177	-	-	-	-	PREDICTED: uncharacterized protein At1g01500-like [Nicotiana sylvestris]	Q8GUH2|Y1015_ARATH	Uncharacterized protein At1g01500 OS=Arabidopsis thaliana OX=3702 GN=At1g01500 PE=2 SV=1
CSS0000271	Chr4	-	56783133	56786268	0.575159	0.356196	0.72797	0.047077	0.105036	0.075708	1.5479	1.59069	1.2657	-	GO:0000165(MAPK cascade),GO:0006468(protein phosphorylation)	-	GO:0000166(nucleotide binding),GO:0004674(protein serine/threonine kinase activity),GO:0043167(ion binding)	PREDICTED: wall-associated receptor kinase 2-like [Vitis vinifera]	Q9LMP1|WAK2_ARATH	Wall-associated receptor kinase 2 OS=Arabidopsis thaliana OX=3702 GN=WAK2 PE=1 SV=1
CSS0000272	Contig979	+	36795	39458	0	0	0	0	0.139706	0.174598	0.23207	0.112091	0	-	-	-	-	-	-	-
CSS0000273	Chr4	+	7402406	7407692	0.328358	0.577156	1.85076	0.05064	0.106862	0.12748	0.058573	0.110469	0.071684	-	GO:0008152(metabolic process)	-	GO:0008236(serine-type peptidase activity)	PREDICTED: CO(2)-response secreted protease-like [Vitis vinifera]	Q9LNU1|CRSP_ARATH	CO(2)-response secreted protease OS=Arabidopsis thaliana OX=3702 GN=CRSP PE=2 SV=1
CSS0000274	Chr2	-	134666902	134676474	1.23338	1.07117	0.755846	0.053776	0.089002	0.02991	5.93502	5.4883	6.64485	K01887 RARS, argS; arginyl-tRNA synthetase [EC:6.1.1.19]	-	-	-	arginyl-tRNA synthetase-like protein [Camellia sinensis]	O23247|SYRM_ARATH	Arginine--tRNA ligase, chloroplastic/mitochondrial OS=Arabidopsis thaliana OX=3702 GN=EMB1027 PE=1 SV=1
CSS0000275	Chr4	-	194696506	194702621	5.48942	7.94497	4.38413	6.60516	6.80608	5.86964	3.5706	4.50624	4.42858	-	GO:0009926(auxin polar transport),GO:0055085(transmembrane transport)	GO:0016021(integral component of membrane)	GO:0009672(auxin:proton symporter activity)	auxin:hydrogen symporter, putative [Ricinus communis]	Q9LZN2|PILS6_ARATH	Protein PIN-LIKES 6 OS=Arabidopsis thaliana OX=3702 GN=PILS6 PE=2 SV=1
CSS0000276	Chr2	+	158412605	158418588	0.024161	0.026982	0.073142	0.273506	0.150318	0.063796	0.080867	0.125071	0.172679	-	-	-	-	PREDICTED: expansin-like B1 [Vitis vinifera]	O23547|EXLB1_ARATH	Expansin-like B1 OS=Arabidopsis thaliana OX=3702 GN=EXLB1 PE=2 SV=2
CSS0000277	Chr3	+	58538866	58544165	5.24482	3.48818	3.31951	6.48812	7.10149	6.55027	14.4856	12.1802	10.4819	-	GO:0008152(metabolic process),GO:0009414(response to water deprivation)	-	GO:0004721(phosphoprotein phosphatase activity)	PREDICTED: probable protein phosphatase 2C 73-like isoform X1 [Citrus sinensis]	Q0WRB2|P2C73_ARATH	Probable protein phosphatase 2C 73 OS=Arabidopsis thaliana OX=3702 GN=PPC6-7 PE=2 SV=1
CSS0000278	Chr3	-	23891161	23895810	19.956	8.70702	11.8154	16.2647	14.4722	14.5704	9.8649	11.1909	9.63448	K07955 ARL8; ADP-ribosylation factor-like protein 8	GO:0007264(small GTPase mediated signal transduction)	GO:0005622(intracellular anatomical structure)	GO:0005525(GTP binding)	PREDICTED: ADP-ribosylation factor-like protein 8B [Musa acuminata subsp. malaccensis]	Q8VY57|ARL8A_ARATH	ADP-ribosylation factor-like protein 8a OS=Arabidopsis thaliana OX=3702 GN=ARL8A PE=2 SV=1
CSS0000279	Chr4	-	23440300	23441040	0	0	0	0	0	0	0	0	0	-	-	-	-	hypothetical protein POPTR_0002s22370g, partial [Populus trichocarpa]	-	-
CSS0000280	Chr8	+	44029473	44043438	6.07093	7.99755	6.71905	5.93794	5.60473	6.37356	6.77217	8.56907	5.98511	-	-	-	-	PREDICTED: OPA3-like protein [Sesamum indicum]	Q9P7W0|OPA3_SCHPO	OPA3-like protein OS=Schizosaccharomyces pombe (strain 972 / ATCC 24843) OX=284812 GN=SPBC1703.11 PE=3 SV=1
CSS0000281	Chr15	-	41904880	41908633	214.117	229.58	253.207	163.639	177.408	198.725	193.523	234.174	233.637	K08054 CANX; calnexin	GO:0006457(protein folding)	GO:0005783(endoplasmic reticulum)	GO:0005509(calcium ion binding),GO:0051082(unfolded protein binding)	PREDICTED: calnexin homolog [Nelumbo nucifera]	P29402|CALX1_ARATH	Calnexin homolog 1 OS=Arabidopsis thaliana OX=3702 GN=CNX1 PE=1 SV=1
CSS0000282	Chr13	+	61554095	61555132	0	0	0	0	0	0	0	0	0	K15437 AIMP1, ARC1; aminoacyl tRNA synthase complex-interacting multifunctional protein 1	GO:0006431(methionyl-tRNA aminoacylation)	GO:0005737(cytoplasm)	GO:0000049(tRNA binding),GO:0004825(methionine-tRNA ligase activity),GO:0005524(ATP binding)	PREDICTED: probable methionine--tRNA ligase [Camelina sativa]	Q9SVN5|SYMC_ARATH	Methionine--tRNA ligase, cytoplasmic OS=Arabidopsis thaliana OX=3702 GN=At4g13780 PE=2 SV=1
CSS0000283	Chr1	+	47182170	47184555	1.45599	1.76806	1.1781	2.4746	2.96301	2.4219	1.92052	1.85781	2.02321	-	-	-	-	PREDICTED: putative pentatricopeptide repeat-containing protein At3g25970 [Vitis vinifera]	Q9ZUW3|PP172_ARATH	Pentatricopeptide repeat-containing protein At2g27610 OS=Arabidopsis thaliana OX=3702 GN=PCMP-H60 PE=2 SV=1
CSS0000284	Chr8	+	39226529	39226720	0.176127	0.173351	0	0.154472	0.162872	0	0.394655	0	0.28748	-	-	-	-	-	-	-
CSS0000285	Chr9	-	152993150	152998918	5.07407	3.93974	3.66308	3.41275	2.49109	4.92622	4.49995	4.00636	3.5062	-	-	-	-	NEP1-interacting 1 -like protein [Gossypium arboreum]	Q9FKX5|NIPL1_ARATH	NEP1-interacting protein-like 1 OS=Arabidopsis thaliana OX=3702 GN=ATL27 PE=2 SV=1
CSS0000286	Chr9	+	31364121	31366187	0.070294	0	0	0	0	0	0.13055	0.068179	0.02554	-	-	-	-	PREDICTED: F-box/LRR-repeat protein At3g48880-like [Vitis vinifera]	Q9M2Z5|FBL53_ARATH	F-box/LRR-repeat protein At3g48880 OS=Arabidopsis thaliana OX=3702 GN=At3g48880 PE=2 SV=1
CSS0000287	Chr1	+	203889318	203891090	0.980879	1.51416	1.18181	1.15802	1.40632	1.26708	1.0388	1.0063	0.921437	-	-	-	-	PREDICTED: pentatricopeptide repeat-containing protein At5g38730 [Vitis vinifera]	Q9FKR3|PP404_ARATH	Pentatricopeptide repeat-containing protein At5g38730 OS=Arabidopsis thaliana OX=3702 GN=At5g38730 PE=2 SV=1
CSS0000288	Chr12	-	64048636	64054928	13.6293	20.421	16.279	12.5293	11.6726	11.1531	20.4618	24.36	22.7708	-	-	-	-	PREDICTED: uncharacterized protein LOC100854642 isoform X3 [Vitis vinifera]	-	-
CSS0000289	Chr7	+	53672102	53675246	1.66442	2.21918	2.10479	2.5792	2.00946	2.01851	2.56282	2.58934	2.69764	-	-	-	-	hypothetical protein VITISV_024964 [Vitis vinifera]	Q9SKU6|PP166_ARATH	Pentatricopeptide repeat-containing protein At2g20710, mitochondrial OS=Arabidopsis thaliana OX=3702 GN=At2g20710 PE=2 SV=1
CSS0000290	Chr5	+	188826156	188827967	0.239962	0.301881	0.306302	0.044395	0.034242	0	0	0	0.022241	-	-	-	-	hypothetical protein VITISV_022914 [Vitis vinifera]	-	-
CSS0000291	Chr1	+	102418532	102419458	0	0	0	0	0	0	0	0	0	-	GO:0008152(metabolic process)	-	GO:0016846(carbon-sulfur lyase activity),GO:0030170(pyridoxal phosphate binding)	Retrovirus-related Pol polyprotein from transposon TNT 1-94, partial [Glycine soja]	-	-
CSS0000292	Contig347	+	128492	128689	0	0	0	0	0	0	0	0	0	-	-	-	-	-	-	-
CSS0000293	Chr7	-	41865125	41867139	1.93067	2.2064	2.48402	2.50033	3.5325	3.63791	0.992262	1.86036	2.08055	K00857 tdk, TK; thymidine kinase [EC:2.7.1.21]	GO:0006260(DNA replication),GO:0009165(nucleotide biosynthetic process),GO:0016310(phosphorylation)	-	GO:0004797(thymidine kinase activity),GO:0005524(ATP binding)	PREDICTED: thymidine kinase [Vitis vinifera]	Q9S750|KITHA_ARATH	Thymidine kinase a OS=Arabidopsis thaliana OX=3702 GN=TK1A PE=1 SV=1
CSS0000294	Chr15	+	54686612	54689662	36.9289	24.016	24.5035	37.3863	35.9029	40.0624	43.3852	29.974	35.068	-	GO:0006096(glycolytic process),GO:0006301(postreplication repair),GO:0006850(mitochondrial pyruvate transmembrane transport),GO:0009060(aerobic respiration),GO:0046686(response to cadmium ion)	GO:0005743(mitochondrial inner membrane),GO:0005774(vacuolar membrane),GO:0005886(plasma membrane)	-	PREDICTED: mitochondrial pyruvate carrier 1-like [Eucalyptus grandis]	Q949R9|MPC1_ARATH	Mitochondrial pyruvate carrier 1 OS=Arabidopsis thaliana OX=3702 GN=MPC1 PE=3 SV=1
CSS0000295	Contig170	+	46830	49239	1.65058	1.19291	1.49924	4.44171	3.31731	3.05531	1.8376	1.52729	1.33548	-	-	GO:0005634(nucleus)	GO:0003677(DNA binding)	hypothetical protein MIMGU_mgv1a0103541mg, partial [Erythranthe guttata]	Q0WNR6|ARID5_ARATH	AT-rich interactive domain-containing protein 5 OS=Arabidopsis thaliana OX=3702 GN=ARID5 PE=1 SV=1
CSS0000296	Chr5	+	100713461	100715953	1.58814	2.10403	1.93952	1.604	1.49766	1.32973	2.68853	2.48442	3.99899	-	-	-	-	PREDICTED: pentatricopeptide repeat-containing protein At2g26790, mitochondrial [Vitis vinifera]	O81028|PP171_ARATH	Pentatricopeptide repeat-containing protein At2g26790, mitochondrial OS=Arabidopsis thaliana OX=3702 GN=At2g26790 PE=3 SV=1
CSS0000297	Chr13	+	106506628	106516316	50.7317	63.1203	57.5115	58.8277	69.3887	68.5363	74.2588	71.5493	82.0554	K11593 ELF2C, AGO; eukaryotic translation initiation factor 2C	-	-	GO:0003676(nucleic acid binding)	PREDICTED: protein argonaute 4 [Vitis vinifera]	Q9ZVD5|AGO4_ARATH	Protein argonaute 4 OS=Arabidopsis thaliana OX=3702 GN=AGO4 PE=1 SV=2
CSS0000298	Chr8	+	1240340	1243638	0.089838	0	0	0	0	0	0.107458	0	0.065109	-	-	-	-	PREDICTED: uncharacterized protein LOC100852626 [Vitis vinifera]	Q1G3T1|TDL1_ARATH	TPD1 protein homolog 1 OS=Arabidopsis thaliana OX=3702 GN=TDL1 PE=2 SV=1
CSS0000299	Chr14	-	12143948	12146573	15.3803	20.6767	17.2696	16.8835	17.1623	17.1708	29.1182	27.9037	30.792	-	-	-	-	Ankyrin repeat family protein [Theobroma cacao]	Q9FF09|PIA1_ARATH	Phytochrome-interacting ankyrin-repeat protein 1 OS=Arabidopsis thaliana OX=3702 GN=PIA1 PE=2 SV=1
CSS0000300	Chr3	+	122091498	122091704	2.91609	4.57832	12.3282	2.01708	2.36701	1.83962	0.570874	0.528488	0.315911	-	GO:0006661(phosphatidylinositol biosynthetic process)	-	-	hypothetical protein POPTR_0009s06660g [Populus trichocarpa]	-	-
CSS0000301	Contig1122	-	165726	170202	16.1519	26.3189	33.122	12.2527	13.433	10.7049	11.9769	12.6423	10.8789	-	GO:0016998(cell wall macromolecule catabolic process)	GO:0046658(anchored component of plasma membrane)	-	PREDICTED: lysM domain-containing GPI-anchored protein 1 [Vitis vinifera]	Q93ZH0|LYM1_ARATH	LysM domain-containing GPI-anchored protein 1 OS=Arabidopsis thaliana OX=3702 GN=LYM1 PE=1 SV=1
CSS0000302	Chr4	-	169865378	169866440	0.235392	0.121724	0.386355	0.579114	1.4309	0.693585	1.01446	0	0	-	-	-	-	PREDICTED: auxilin-like protein 1-like [Glycine max]	Q9FWS1|AUL1_ARATH	Auxilin-like protein 1 OS=Arabidopsis thaliana OX=3702 GN=AUL1 PE=2 SV=2
CSS0000303	Chr10	+	13055276	13062545	66.2564	81.9681	72.324	51.9676	43.1589	40.7461	50.922	53.181	53.284	-	GO:0015996(chlorophyll catabolic process)	GO:0009535(chloroplast thylakoid membrane)	-	hypothetical protein CICLE_v10032003mg [Citrus clementina]	-	-
CSS0000304	Chr13	-	112348406	112403584	26.7947	23.301	25.1005	35.4363	36.9522	35.3718	38.8215	49.813	53.6619	-	GO:0042742(defense response to bacterium),GO:0070291(N-acylethanolamine metabolic process)	GO:0005774(vacuolar membrane),GO:0005783(endoplasmic reticulum),GO:0005794(Golgi apparatus),GO:0005886(plasma membrane)	GO:0004040(amidase activity),GO:0016740(transferase activity),GO:0016884(carbon-nitrogen ligase activity, with glutamine as amido-N-donor),GO:0047412(N-(long-chain-acyl)ethanolamine deacylase activity)	PREDICTED: fatty acid amide hydrolase-like [Nicotiana sylvestris]	G7ISB0|FAAH_MEDTR	Fatty acid amide hydrolase OS=Medicago truncatula OX=3880 GN=FAAH PE=1 SV=1
CSS0000305	Chr2	-	39739016	39741729	15.4898	16.0032	21.2027	24.6998	20.9131	21.4313	22.0419	20.8348	17.0107	-	-	-	GO:0005488(binding)	PREDICTED: zinc finger protein NUTCRACKER [Vitis vinifera]	Q9SCQ6|IDD2_ARATH	Zinc finger protein GAI-ASSOCIATED FACTOR 1 OS=Arabidopsis thaliana OX=3702 GN=GAF1 PE=1 SV=1
CSS0000306	Chr6	-	27736805	27739677	0	0	0	0	0	0	0	0	0	-	-	-	-	hypothetical protein VITISV_000588 [Vitis vinifera]	Q9LMT7|MAIN_ARATH	Protein MAINTENANCE OF MERISTEMS OS=Arabidopsis thaliana OX=3702 GN=MAIN PE=1 SV=1
CSS0000307	Contig323	+	149369	150557	0	0	0	0	0	0	0	0	0	-	GO:0006468(protein phosphorylation)	-	GO:0004674(protein serine/threonine kinase activity),GO:0005524(ATP binding)	PREDICTED: probable leucine-rich repeat receptor-like serine/threonine-protein kinase At3g14840 [Eucalyptus grandis]	C0LGG7|Y1534_ARATH	Probable LRR receptor-like serine/threonine-protein kinase At1g53420 OS=Arabidopsis thaliana OX=3702 GN=At1g53420 PE=2 SV=2
CSS0000308	Chr11	-	41549179	41550756	0	0	0	0	0	0	0	0	0	-	-	-	-	PREDICTED: uncharacterized protein LOC102619128 [Citrus sinensis]	-	-
CSS0000309	Chr3	-	92942972	92957554	7.79275	9.07094	8.86221	12.8565	11.6086	13.6407	5.28105	4.71138	6.60591	-	GO:0006635(fatty acid beta-oxidation),GO:0048573(photoperiodism, flowering)	-	-	hypothetical protein POPTR_0008s01280g [Populus trichocarpa]	-	-
CSS0000310	Chr2	-	45828823	45861839	2.70615	2.74561	3.39664	2.18169	1.91492	2.22639	1.19512	1.37263	1.43499	K18826 CAMKMT; calmodulin-lysine N-methyltransferase [EC:2.1.1.60]	-	GO:0009507(chloroplast)	-	PREDICTED: calmodulin-lysine N-methyltransferase isoform X1 [Vitis vinifera]	F4JNX3|CMKMT_ARATH	Calmodulin-lysine N-methyltransferase OS=Arabidopsis thaliana OX=3702 GN=CaMKMT PE=2 SV=1
CSS0000311	Chr2	+	186974622	186974861	0	0.067896	0	0	0	0	0	0	0.01821	-	-	-	-	-	-	-
CSS0000312	Chr9	+	15561580	15566031	4.51572	7.75001	5.99342	6.50012	6.01794	5.75456	6.15682	6.73742	6.53332	K17757 CARKD; ATP-dependent NAD(P)H-hydrate dehydratase [EC:4.2.1.93]	GO:0046496(nicotinamide nucleotide metabolic process),GO:0048573(photoperiodism, flowering)	-	GO:0005524(ATP binding),GO:0047453(ATP-dependent NAD(P)H-hydrate dehydratase activity)	PREDICTED: ATP-dependent (S)-NAD(P)H-hydrate dehydratase isoform X3 [Pyrus x bretschneideri]	F6HDM2|NNRD_VITVI	ATP-dependent (S)-NAD(P)H-hydrate dehydratase OS=Vitis vinifera OX=29760 GN=VIT_05s0020g02800 PE=3 SV=1
CSS0000313	Chr13	+	109186733	109187056	0.233301	0.660768	1.82097	0	0	0.18129	0	0	0	-	-	-	-	PREDICTED: uncharacterized protein LOC104645408 [Solanum lycopersicum]	-	-
CSS0000314	Chr14	+	75185578	75203605	10.377	9.75317	10.2911	11.8479	12.1439	11.9052	12.9953	11.2659	14.1886	-	GO:0006814(sodium ion transport),GO:0010351(lithium ion transport),GO:0071805(potassium ion transmembrane transport)	GO:0016021(integral component of membrane)	GO:0015386(potassium:proton antiporter activity)	PREDICTED: K(+) efflux antiporter 4 isoform X1 [Vitis vinifera]	Q9ZUN3|KEA4_ARATH	K(+) efflux antiporter 4 OS=Arabidopsis thaliana OX=3702 GN=KEA4 PE=2 SV=2
CSS0000315	Chr2	-	126013451	126013927	0	0	0	0	0	0	0	0	0	-	GO:0006629(lipid metabolic process)	-	GO:0016788(hydrolase activity, acting on ester bonds)	zinc finger protein, putative [Ricinus communis]	Q9LU14|APG2_ARATH	GDSL esterase/lipase APG OS=Arabidopsis thaliana OX=3702 GN=APG PE=2 SV=1
CSS0000316	Chr8	+	24706939	24709681	0.103371	0.169596	0.182249	0.191236	0.305047	0.846444	0.386	0.222201	0.322147	K04733 IRAK4; interleukin-1 receptor-associated kinase 4 [EC:2.7.11.1]	-	-	GO:0004672(protein kinase activity)	PREDICTED: putative receptor-like protein kinase At4g00960 [Vitis vinifera]	O65468|CRK8_ARATH	Cysteine-rich receptor-like protein kinase 8 OS=Arabidopsis thaliana OX=3702 GN=CRK8 PE=3 SV=2
CSS0000317	Chr14	-	58928286	58928874	0.486016	0.160423	0.216058	0.107201	0.299981	0.26142	0.608089	0.363819	0.698338	K16281 RHA1; RING-H2 zinc finger protein RHA1	-	-	GO:0046872(metal ion binding)	PREDICTED: E3 ubiquitin-protein ligase RHA1B [Nicotiana sylvestris]	Q9XF92|BRH1_ARATH	Brassinosteroid-responsive RING protein 1 OS=Arabidopsis thaliana OX=3702 GN=BRH1 PE=2 SV=1
CSS0000318	Chr6	-	85244403	85249554	2.67649	2.03371	1.54516	4.28872	5.14169	4.99129	13.2936	11.3826	12.0144	-	GO:0006508(proteolysis),GO:0019344(cysteine biosynthetic process)	GO:0005773(vacuole),GO:0005829(cytosol)	GO:0004177(aminopeptidase activity)	PREDICTED: uncharacterized protein LOC100244876 [Vitis vinifera]	P46547|PIP_AERSO	Proline iminopeptidase OS=Aeromonas sobria OX=646 GN=pip PE=1 SV=3
CSS0000319	Chr6	+	100129576	100130561	0	0	0	0	0	0	0	0	0	K06269 PPP1C; serine/threonine-protein phosphatase PP1 catalytic subunit [EC:3.1.3.16]	-	-	GO:0016787(hydrolase activity)	PREDICTED: serine/threonine-protein phosphatase PP1 isozyme 2 [Nicotiana tomentosiformis]	O04857|PP12_TOBAC	Serine/threonine-protein phosphatase PP1 isozyme 2 OS=Nicotiana tabacum OX=4097 GN=NPP2 PE=2 SV=1
CSS0000320	Contig99	-	11134	11585	1.83119	2.75073	0.476305	2.54645	2.64289	2.09928	3.52485	1.84018	3.24397	-	GO:0006281(DNA repair)	-	GO:0003684(damaged DNA binding),GO:0005524(ATP binding)	Transcription-repair-coupling factor [Morus notabilis]	F4JFJ3|Y3206_ARATH	ATP-dependent DNA helicase At3g02060, chloroplastic OS=Arabidopsis thaliana OX=3702 GN=At3g02060 PE=2 SV=1
CSS0000321	Chr14	-	56537825	56542734	0	0	0	0.106556	0.09202	0	0	0	0	K01919 gshA; glutamate--cysteine ligase [EC:6.3.2.2]	GO:0002213(defense response to insect),GO:0006094(gluconeogenesis),GO:0006096(glycolytic process),GO:0006750(glutathione biosynthetic process),GO:0009408(response to heat),GO:0009651(response to salt stress),GO:0009700(indole phytoalexin biosynthetic process),GO:0009753(response to jasmonic acid),GO:0009908(flower development),GO:0010193(response to ozone),GO:0019344(cysteine biosynthetic process…	GO:0009570(chloroplast stroma)	GO:0003676(nucleic acid binding),GO:0004357(glutamate-cysteine ligase activity),GO:0005524(ATP binding),GO:0008270(zinc ion binding)	gamma-glutamylcysteine synthetase [Agropyron cristatum]	O22493|GSH1_SOLLC	Glutamate--cysteine ligase, chloroplastic OS=Solanum lycopersicum OX=4081 GN=GSH1 PE=2 SV=1
CSS0000322	Chr11	-	80554208	80562077	0.013491	0.0524	0.034821	0	0	0.023022	0	0	0	-	-	-	-	hypothetical protein VITISV_003620 [Vitis vinifera]	-	-
CSS0000323	Chr9	-	153903021	153904786	43.3933	44.4828	54.9312	38.8601	44.1945	42.1121	34.1291	38.3965	34.3091	K08242 E2.1.1.143; 24-methylenesterol C-methyltransferase [EC:2.1.1.143]	GO:0006007(glucose catabolic process),GO:0006084(acetyl-CoA metabolic process),GO:0009825(multidimensional cell growth),GO:0010051(xylem and phloem pattern formation),GO:0016126(sterol biosynthetic process),GO:0016132(brassinosteroid biosynthetic process),GO:0019288(isopentenyl diphosphate biosynthetic process, methylerythritol 4-phosphate pathway),GO:0032259(methylation),GO:0032876(negative regu…	GO:0005783(endoplasmic reticulum),GO:0005794(Golgi apparatus),GO:0005829(cytosol)	GO:0030797(24-methylenesterol C-methyltransferase activity)	hypothetical protein PRUPE_ppa005590mg [Prunus persica]	Q39227|SMT2_ARATH	24-methylenesterol C-methyltransferase 2 OS=Arabidopsis thaliana OX=3702 GN=SMT2 PE=1 SV=2
CSS0000324	Chr1	-	149030294	149031856	0	0	0	0	0	0	0.155103	0	0	-	-	-	-	hypothetical protein VITISV_028763 [Vitis vinifera]	-	-
CSS0000325	Chr12	-	115876786	115879130	0	0	0	0	0	0	0	0	0	-	GO:0008152(metabolic process)	-	GO:0004721(phosphoprotein phosphatase activity)	PREDICTED: probable protein phosphatase 2C 72 [Vitis vinifera]	Q9XGZ9|P2C72_ARATH	Probable protein phosphatase 2C 72 OS=Arabidopsis thaliana OX=3702 GN=At5g26010 PE=2 SV=2
CSS0000326	Chr4	-	128335688	128338155	0	0	0	0	0	0	0	0	0	-	-	-	-	hypothetical protein VITISV_000588 [Vitis vinifera]	F4IFD0|MAIL2_ARATH	Protein MAIN-LIKE 2 OS=Arabidopsis thaliana OX=3702 GN=At2g04865 PE=1 SV=1
CSS0000327	Contig324	-	44148	46835	0.159173	0	0.033217	0.710227	0.516394	0.431024	4.07032	3.64618	2.47644	K13457 RPM1, RPS3; disease resistance protein RPM1	-	-	-	PREDICTED: disease resistance protein RPM1-like [Pyrus x bretschneideri]	Q39214|RPM1_ARATH	Disease resistance protein RPM1 OS=Arabidopsis thaliana OX=3702 GN=RPM1 PE=1 SV=1
CSS0000328	Contig1210	-	416601	419785	0	0	0	0.071303	0	0	0	0	0	K11000 CALS; callose synthase [EC:2.4.1.-]	GO:0000226(microtubule cytoskeleton organization),GO:0000911(cytokinesis by cell plate formation),GO:0006075((1->3)-beta-D-glucan biosynthetic process),GO:0006346(DNA methylation-dependent heterochromatin assembly),GO:0007267(cell-cell signaling),GO:0009556(microsporogenesis),GO:0009616(RNAi-mediated antiviral immune response),GO:0010267(production of ta-siRNAs involved in RNA interference),GO:00…	GO:0000148(1,3-beta-D-glucan synthase complex)	GO:0003843(1,3-beta-D-glucan synthase activity)	hypothetical protein CISIN_1g0001712mg, partial [Citrus sinensis]	Q9LXT9|CALS3_ARATH	Callose synthase 3 OS=Arabidopsis thaliana OX=3702 GN=CALS3 PE=3 SV=3
CSS0000329	Chr9	+	48091029	48091223	0.095518	0.336035	0.070153	0.381857	0.241367	0.076307	0.585959	0.588894	0.677345	-	-	-	-	-	-	-
CSS0000330	Contig1188	+	15911	18451	3.62434	7.20847	5.3026	7.80823	6.2279	7.04374	5.62268	7.66553	7.20423	-	-	-	-	hypothetical protein VITISV_032271 [Vitis vinifera]	-	-
CSS0000331	Chr1	+	139530874	139531287	0	0	0.068928	0	0	0	0.139813	0	0	-	-	-	-	hypothetical protein CISIN_1g035708mg [Citrus sinensis]	Q9LXB7|PLPK2_ARATH	Protein PELPK2 OS=Arabidopsis thaliana OX=3702 GN=PELPK2 PE=3 SV=1
CSS0000332	Chr11	+	64736461	64741034	2.68452	1.73777	2.27126	2.33521	2.31104	2.02602	3.06533	3.2054	2.302	K01803 TPI, tpiA; triosephosphate isomerase (TIM) [EC:5.3.1.1]	GO:0006094(gluconeogenesis),GO:0006096(glycolytic process),GO:0006098(pentose-phosphate shunt),GO:0006833(water transport),GO:0006972(hyperosmotic response),GO:0007030(Golgi organization),GO:0009060(aerobic respiration),GO:0009266(response to temperature stimulus),GO:0009853(photorespiration),GO:0019344(cysteine biosynthetic process),GO:0043161(proteasome-mediated ubiquitin-dependent protein cata…	GO:0005618(cell wall),GO:0005739(mitochondrion),GO:0005774(vacuolar membrane),GO:0005829(cytosol),GO:0005886(plasma membrane),GO:0009506(plasmodesma),GO:0009570(chloroplast stroma),GO:0048046(apoplast)	GO:0004807(triose-phosphate isomerase activity),GO:0005507(copper ion binding)	hypothetical protein AMTR_s00012p00219470 [Amborella trichopoda]	P48491|TPIS_ARATH	Triosephosphate isomerase, cytosolic OS=Arabidopsis thaliana OX=3702 GN=CTIMC PE=1 SV=2
CSS0000333	Chr1	+	197661083	197663007	2.87004	0.833899	4.90855	2.40281	1.24405	3.07728	6.95074	1.63472	4.98887	K09338 HD-ZIP; homeobox-leucine zipper protein	GO:0006355(regulation of transcription, DNA-templated)	GO:0005634(nucleus)	GO:0000976(transcription cis-regulatory region binding),GO:0003700(DNA-binding transcription factor activity)	unnamed protein product [Coffea canephora]	Q9ZU70|ATB21_ARATH	Homeobox-leucine zipper protein ATHB-21 OS=Arabidopsis thaliana OX=3702 GN=ATHB-21 PE=2 SV=1
CSS0000334	Chr8	-	155668767	155669268	0.11586	0	0.327937	0	0	0	0	0	0	-	GO:0008152(metabolic process)	-	GO:0016866(intramolecular transferase activity)	hypothetical protein CISIN_1g034929mg [Citrus sinensis]	A0A0S2IHL6|BASM1_KALSE	Beta-amyrin synthase 1 OS=Kalopanax septemlobus OX=228393 GN=BAS1 PE=1 SV=1
CSS0000335	Chr7	-	34743523	34746076	2.64531	1.8456	5.03822	2.07726	1.86469	3.17016	1.40882	1.86321	1.3089	K04125 E1.14.11.13; gibberellin 2beta-dioxygenase [EC:1.14.11.13]	GO:0032940(secretion by cell),GO:0045487(gibberellin catabolic process),GO:0055114(obsolete oxidation-reduction process)	-	GO:0005506(iron ion binding),GO:0052634(C-19 gibberellin 2-beta-dioxygenase activity)	gibberellin 2 oxidase 1 [Camellia lipoensis]	Q9SQ80|G2OX1_PEA	Gibberellin 2-beta-dioxygenase 1 OS=Pisum sativum OX=3888 GN=GA2OX1 PE=1 SV=1
CSS0000336	Contig494	-	20193	26341	78.6225	84.4113	76.7255	72.2604	80.2691	92.0891	178.122	241.621	197.56	K00083 CAD; cinnamyl-alcohol dehydrogenase [EC:1.1.1.195]	GO:0055114(obsolete oxidation-reduction process)	-	GO:0008270(zinc ion binding),GO:0046029(mannitol dehydrogenase activity)	putative cinnamyl alcohol dehydrogenase [Camellia sinensis]	Q7XWU3|CADH6_ORYSJ	Probable cinnamyl alcohol dehydrogenase 6 OS=Oryza sativa subsp. japonica OX=39947 GN=CAD6 PE=2 SV=2
CSS0000337	Chr15	-	35137286	35140002	70.9418	69.2709	49.5198	57.6955	71.6844	68.8485	48.338	43.1578	30.9118	K02951 RP-S12e, RPS12; small subunit ribosomal protein S12e	GO:0006412(translation),GO:0009651(response to salt stress),GO:0046686(response to cadmium ion)	GO:0005634(nucleus),GO:0022627(cytosolic small ribosomal subunit)	GO:0003735(structural constituent of ribosome)	unnamed protein product [Coffea canephora]	Q9XHS0|RS12_HORVU	40S ribosomal protein S12 OS=Hordeum vulgare OX=4513 GN=RPS12 PE=2 SV=1
CSS0000338	Chr10	+	72591382	72592116	0.911868	2.35528	1.74737	1.37762	1.78786	2.64264	0.924313	0.960947	1.2206	K13065 E2.3.1.133, HCT; shikimate O-hydroxycinnamoyltransferase [EC:2.3.1.133]	GO:0009555(pollen development),GO:0009987(cellular process)	-	GO:0016410(N-acyltransferase activity)	putative hydroxycinnamoyl-CoA:shikimate/quinate hydroxycinnamoyltransferase [Camellia sinensis]	O64470|SHT_ARATH	Spermidine hydroxycinnamoyl transferase OS=Arabidopsis thaliana OX=3702 GN=SHT PE=1 SV=1
CSS0000339	Chr1	+	2841716	2849457	8.21302	8.99941	10.2131	12.7031	12.7979	11.2317	11.5331	9.25224	10.9911	-	-	-	-	PREDICTED: putative RNA-binding protein Luc7-like 2 [Nelumbo nucifera]	Q54XQ8|LUC7L_DICDI	Luc7-like protein OS=Dictyostelium discoideum OX=44689 GN=crop PE=3 SV=1
CSS0000340	Chr9	+	124009167	124015412	0	0	0	0	0	0	0	0	0	-	-	-	-	PREDICTED: uncharacterized protein LOC103422324 [Malus domestica]	Q94HW2|POLR1_ARATH	Retrovirus-related Pol polyprotein from transposon RE1 OS=Arabidopsis thaliana OX=3702 GN=RE1 PE=2 SV=1
CSS0000341	Chr2	-	13524462	13527355	0	0	0	0.007512	0	0	0	0.030082	0.052336	-	-	-	-	PREDICTED: protein FAR1-RELATED SEQUENCE 5-like [Cicer arietinum]	Q9SZL8|FRS5_ARATH	Protein FAR1-RELATED SEQUENCE 5 OS=Arabidopsis thaliana OX=3702 GN=FRS5 PE=1 SV=1
CSS0000342	Chr2	-	212938022	212940152	1.5555	1.70938	1.87467	1.91634	1.02232	1.75496	0.312702	0.248986	0.612704	-	GO:0005975(carbohydrate metabolic process)	GO:0031225(anchored component of membrane)	GO:0042973(glucan endo-1,3-beta-D-glucosidase activity),GO:0043169(cation binding)	PREDICTED: glucan endo-1,3-beta-glucosidase 5-like [Nelumbo nucifera]	Q9M088|E135_ARATH	Glucan endo-1,3-beta-glucosidase 5 OS=Arabidopsis thaliana OX=3702 GN=At4g31140 PE=2 SV=1
CSS0000343	Chr3	+	63361047	63380483	5.9169	5.57198	4.68718	6.65275	7.335	7.08849	5.80021	7.16711	7.29895	-	GO:0006508(proteolysis),GO:0055114(obsolete oxidation-reduction process)	-	GO:0004252(serine-type endopeptidase activity),GO:0032440(2-alkenal reductase [NAD(P)+] activity)	PREDICTED: putative protease Do-like 14 isoform X1 [Sesamum indicum]	Q3E6S8|DGP14_ARATH	Putative protease Do-like 14 OS=Arabidopsis thaliana OX=3702 GN=DEGP14 PE=3 SV=2
CSS0000344	Chr4	-	5569431	5594588	17.087	16.3955	16.0209	20.158	19.8499	23.4972	14.0534	4.55886	7.33376	K00121 frmA, ADH5, adhC; S-(hydroxymethyl)glutathione dehydrogenase / alcohol dehydrogenase [EC:1.1.1.284 1.1.1.1]	GO:0055114(obsolete oxidation-reduction process)	GO:0005737(cytoplasm)	GO:0008270(zinc ion binding),GO:0051903(S-(hydroxymethyl)glutathione dehydrogenase activity)	hypothetical protein JCGZ_08135 [Jatropha curcas]	Q9FH04|ADHL7_ARATH	Alcohol dehydrogenase-like 7 OS=Arabidopsis thaliana OX=3702 GN=At5g42250 PE=2 SV=1
CSS0000345	Chr13	-	103409279	103419164	4.35557	8.84923	5.01111	8.19563	9.16128	7.37254	4.90409	5.8681	5.78561	-	-	-	GO:0005525(GTP binding)	PREDICTED: uncharacterized protein LOC100260310 isoform X2 [Vitis vinifera]	Q3M929|DER_TRIV2	GTPase Der OS=Trichormus variabilis (strain ATCC 29413 / PCC 7937) OX=240292 GN=der PE=3 SV=1
CSS0000346	Chr1	-	203242308	203243731	5.30033	3.33704	5.4334	3.37129	3.49985	6.23506	2.86368	1.67457	2.94666	-	-	-	-	conserved hypothetical protein [Ricinus communis]	Q9LFT0|TBL19_ARATH	Protein trichome birefringence-like 19 OS=Arabidopsis thaliana OX=3702 GN=TBL19 PE=3 SV=1
CSS0000347	Chr1	-	25356540	25360446	11.0703	9.17666	9.43097	12.4445	11.5588	10.597	14.1231	13.8066	13.9844	-	GO:0009651(response to salt stress),GO:0034613(cellular protein localization)	GO:0005634(nucleus),GO:0005886(plasma membrane)	GO:0005515(protein binding)	unnamed protein product [Coffea canephora]	Q9C7A2|ITN1_ARATH	Ankyrin repeat-containing protein ITN1 OS=Arabidopsis thaliana OX=3702 GN=ITN1 PE=1 SV=1
CSS0000348	Chr2	+	59445555	59449253	11.426	20.0134	13.4478	4.56501	2.70607	3.49614	0.446738	1.65368	0.782713	K00083 CAD; cinnamyl-alcohol dehydrogenase [EC:1.1.1.195]	GO:0009617(response to bacterium),GO:0009626(plant-type hypersensitive response),GO:0009809(lignin biosynthetic process),GO:0055114(obsolete oxidation-reduction process)	-	GO:0008270(zinc ion binding),GO:0018456(aryl-alcohol dehydrogenase (NAD+) activity),GO:0045551(cinnamyl-alcohol dehydrogenase activity)	cinnamyl alcohol dehydrogenase 3 [Camellia sinensis]	Q9ZRF1|MTDH_FRAAN	Probable mannitol dehydrogenase OS=Fragaria ananassa OX=3747 GN=CAD PE=2 SV=1
CSS0000349	Chr11	-	43483494	43504120	8.29727	10.8697	11.1655	9.84427	9.67451	9.50742	8.00156	8.01101	8.87148	K14788 NOL10, ENP2; ribosome biogenesis protein ENP2	GO:0000741(karyogamy),GO:0006406(mRNA export from nucleus),GO:0006606(protein import into nucleus),GO:0009560(embryo sac egg cell differentiation)	GO:0005730(nucleolus),GO:0080008(Cul4-RING E3 ubiquitin ligase complex)	-	PREDICTED: nucleolar protein 10 [Vitis vinifera]	Q7T0Q5|NOL10_XENLA	Nucleolar protein 10 OS=Xenopus laevis OX=8355 GN=nol10 PE=2 SV=1
CSS0000350	Chr4	+	191986186	191987808	1.11163	0.667879	0.239324	0.451839	0.563349	0.587078	0.27737	0.72226	0.326907	-	-	-	-	PREDICTED: pentatricopeptide repeat-containing protein At1g09900-like [Vitis vinifera]	Q3EDF8|PPR28_ARATH	Pentatricopeptide repeat-containing protein At1g09900 OS=Arabidopsis thaliana OX=3702 GN=At1g09900 PE=2 SV=1
CSS0000351	Chr10	-	116306459	116306947	0	0	0	0.04352	0	0	1.96197	1.78241	3.4316	-	-	-	-	-	-	-
CSS0000352	Chr11	+	116883196	116883630	0	2.79696	0	0	9.06558	7.78612	0	5.60778	9.8105	-	GO:0006075((1->3)-beta-D-glucan biosynthetic process)	GO:0000148(1,3-beta-D-glucan synthase complex)	GO:0003843(1,3-beta-D-glucan synthase activity)	PREDICTED: callose synthase 9-like [Cucumis sativus]	Q9SFU6|CALS9_ARATH	Callose synthase 9 OS=Arabidopsis thaliana OX=3702 GN=CALS9 PE=2 SV=2
CSS0000353	Chr3	-	16779676	16791323	8.94655	9.2436	10.5072	12.0149	11.0453	11.8318	6.70254	5.28903	7.10211	-	-	-	-	PREDICTED: uncharacterized protein LOC105107865 [Populus euphratica]	-	-
CSS0000354	Contig1047	+	82856	84736	0	0	0	0	0	0	0	0	0	-	-	-	-	-	-	-
CSS0000355	Chr11	-	75296670	75299190	24.7513	27.5915	28.9261	9.91227	11.3396	13.4963	8.21359	18.1668	12.8338	-	GO:0006816(calcium ion transport),GO:0007030(Golgi organization),GO:0007165(signal transduction),GO:0009638(phototropism),GO:0009651(response to salt stress),GO:0009954(proximal/distal pattern formation),GO:0010227(floral organ abscission),GO:0019344(cysteine biosynthetic process),GO:0048439(flower morphogenesis)	GO:0005634(nucleus)	GO:0004871(obsolete signal transducer activity)	PREDICTED: root phototropism protein 2-like [Sesamum indicum]	Q682S0|RPT2_ARATH	Root phototropism protein 2 OS=Arabidopsis thaliana OX=3702 GN=RPT2 PE=1 SV=2
CSS0000356	Chr2	-	130436281	130439888	4.37513	3.70219	3.68634	1.03669	0.952836	1.04154	13.5809	12.9782	14.5498	K14564 NOP56; nucleolar protein 56	-	GO:0005618(cell wall),GO:0005730(nucleolus)	-	PREDICTED: nucleolar protein 56-like [Sesamum indicum]	O94514|NOP56_SCHPO	Nucleolar protein 56 OS=Schizosaccharomyces pombe (strain 972 / ATCC 24843) OX=284812 GN=nop56 PE=3 SV=1
CSS0000357	Chr14	+	19374374	19377951	3.73874	5.5919	5.77801	2.32602	3.42135	2.648	14.7749	12.436	13.3158	K14484 IAA; auxin-responsive protein IAA	-	-	-	PREDICTED: auxin-responsive protein IAA26-like [Nicotiana sylvestris]	Q8LAL2|IAA26_ARATH	Auxin-responsive protein IAA26 OS=Arabidopsis thaliana OX=3702 GN=IAA26 PE=1 SV=2
CSS0000358	Chr15	-	23163583	23164350	0.016803	0.071983	0.038943	0	0	0	0	0	0.016155	-	-	-	-	--	P21936|MVP_SLCV	Movement protein BC1 OS=Squash leaf curl virus OX=10829 GN=BC1 PE=1 SV=1
CSS0000359	Contig450	-	2977	26065	5.59937	4.53312	4.13355	8.01644	7.31045	6.9021	7.16449	6.26877	6.29149	-	-	-	-	PREDICTED: exportin-4 isoform X1 [Vitis vinifera]	Q499Y0|XPO4_XENLA	Exportin-4 OS=Xenopus laevis OX=8355 GN=xpo4 PE=2 SV=1
CSS0000360	Chr13	+	49449686	49450126	41.7673	29.7473	39.3627	39.1221	28.6598	33.0079	92.7927	94.4359	96.5351	K02907 RP-L30, MRPL30, rpmD; large subunit ribosomal protein L30	GO:0006412(translation)	GO:0015934(large ribosomal subunit)	GO:0003735(structural constituent of ribosome)	PREDICTED: uncharacterized protein LOC104606296 [Nelumbo nucifera]	Q47J85|RL30_DECAR	50S ribosomal protein L30 OS=Dechloromonas aromatica (strain RCB) OX=159087 GN=rpmD PE=3 SV=1
CSS0000361	Chr12	+	46677910	46679112	0	0	0	0.40981	1.50424	0.950145	0	0	0	-	-	-	-	Uncharacterized protein isoform 1 [Theobroma cacao]	-	-
CSS0000362	Chr13	-	111906300	111909631	18.9612	18.2607	18.201	10.5471	10.2844	9.54213	3.03271	4.17911	4.06453	-	GO:0006457(protein folding),GO:0006984(ER-nucleus signaling pathway),GO:0009408(response to heat),GO:0009555(pollen development),GO:0009644(response to high light intensity),GO:0034976(response to endoplasmic reticulum stress),GO:0042542(response to hydrogen peroxide)	GO:0005783(endoplasmic reticulum)	-	PREDICTED: uncharacterized protein LOC101254738 [Solanum lycopersicum]	-	-
CSS0000363	Chr5	-	182594254	182598098	0.088054	0.020313	0	0	0	0	1.674	1.13608	0.939457	K14486 K14486, ARF; auxin response factor	GO:0006351(transcription, DNA-templated),GO:0009725(response to hormone),GO:0009908(flower development),GO:0048513(animal organ development),GO:0050794(regulation of cellular process)	-	GO:0005488(binding)	PREDICTED: auxin response factor 1-like isoform X5 [Citrus sinensis]	Q8L7G0|ARFA_ARATH	Auxin response factor 1 OS=Arabidopsis thaliana OX=3702 GN=ARF1 PE=1 SV=2
CSS0000364	Chr5	+	92655452	92666972	0	0	0	0	0	0	0	0	0	K15341 DCLRE1B, SNM1B; DNA cross-link repair 1B protein [EC:3.1.-.-]	-	-	-	PREDICTED: 5&apos; exonuclease Apollo [Vitis vinifera]	Q5QJC3|DCR1B_CHICK	5' exonuclease Apollo OS=Gallus gallus OX=9031 GN=DCLRE1B PE=2 SV=1
CSS0000365	Chr13	-	110273889	110274151	3.17941	1.89236	3.16281	3.16157	2.75114	4.44694	7.72303	6.79178	9.83748	-	-	-	-	PREDICTED: uncharacterized protein LOC104608898 [Nelumbo nucifera]	-	-
CSS0000366	Contig874	-	777985	793110	1.06038	0.654297	0.918173	0.256866	0.412114	0.651452	0.632915	0.389082	0.636794	-	-	-	-	PREDICTED: claspin homolog [Nicotiana tomentosiformis]	-	-
CSS0000367	Chr4	-	26108747	26108980	0.115921	0.014816	0.253329	0	0	0	0	0	0	-	-	-	-	-	-	-
CSS0000368	Chr5	+	140458017	140463060	5.4928	5.66207	6.67273	16.0193	10.7945	14.4723	11.5099	15.7154	13.9037	-	GO:0046686(response to cadmium ion),GO:0055114(obsolete oxidation-reduction process)	GO:0005886(plasma membrane),GO:0009941(chloroplast envelope)	GO:0050236(pyridoxine:NADP 4-dehydrogenase activity)	PREDICTED: probable aldo-keto reductase 2-like isoformX1 [Glycine max]	Q7XT99|AKR2_ORYSJ	Probable aldo-keto reductase 2 OS=Oryza sativa subsp. japonica OX=39947 GN=Os04g0338000 PE=2 SV=2
CSS0000369	Chr9	+	73502383	73502814	6.33888	3.51679	4.20172	9.06723	10.6727	11.5306	8.77602	9.63069	8.5296	-	-	-	-	--	-	-
CSS0000370	Chr4	-	47533259	47533864	0	0	0.125922	0	0	0	0	0.830413	1.13428	-	-	-	-	unnamed protein product [Coffea canephora]	Q9JIB0|MOG1_MOUSE	Ran guanine nucleotide release factor OS=Mus musculus OX=10090 GN=Rangrf PE=1 SV=1
CSS0000371	Chr2	-	24936211	24937045	0	0	0	0	0	0	0	0.621277	1.17133	-	-	-	-	PREDICTED: ranBP2-type zinc finger protein At1g67325 isoform X2 [Prunus mume]	Q8GZ43|YZR3_ARATH	RanBP2-type zinc finger protein At1g67325 OS=Arabidopsis thaliana OX=3702 GN=At1g67325 PE=1 SV=1
CSS0000372	Chr13	+	13680735	13681288	47.5805	84.7512	58.2133	73.6652	91.2809	70.4354	39.4286	38.5523	38.1177	-	-	-	-	unnamed protein product [Coffea canephora]	-	-
CSS0000373	Chr2	-	42922610	42927076	0.974937	0.139531	0.814108	1.78615	1.89344	2.20717	1.31935	1.22244	1.54773	K09755 CYP84A, F5H; ferulate-5-hydroxylase [EC:1.14.-.-]	GO:0010224(response to UV-B),GO:0055114(obsolete oxidation-reduction process)	GO:0005783(endoplasmic reticulum)	GO:0005506(iron ion binding),GO:0009055(electron transfer activity),GO:0016705(oxidoreductase activity, acting on paired donors, with incorporation or reduction of molecular oxygen),GO:0020037(heme binding),GO:0046424(ferulate 5-hydroxylase activity)	ferulate 5-hydroxylase [Camptotheca acuminata]	Q42600|C84A1_ARATH	Cytochrome P450 84A1 OS=Arabidopsis thaliana OX=3702 GN=CYP84A1 PE=1 SV=1
CSS0000374	Chr15	-	62261766	62265973	13.0605	10.7388	21.1281	32.1453	18.8973	25.8814	4.6828	4.31414	5.35668	-	GO:0000023(maltose metabolic process),GO:0016126(sterol biosynthetic process),GO:0019252(starch biosynthetic process),GO:0019745(pentacyclic triterpenoid biosynthetic process),GO:0019761(glucosinolate biosynthetic process),GO:0055114(obsolete oxidation-reduction process)	GO:0005739(mitochondrion),GO:0016021(integral component of membrane)	GO:0000293(ferric-chelate reductase activity),GO:0005506(iron ion binding),GO:0009055(electron transfer activity),GO:0050660(flavin adenine dinucleotide binding)	ferric-chelate reductase, putative [Ricinus communis]	Q8VY13|FRO8_ARATH	Ferric reduction oxidase 8, mitochondrial OS=Arabidopsis thaliana OX=3702 GN=FRO8 PE=1 SV=1
CSS0000375	Chr1	-	204654602	204661279	17.8089	12.5937	18.4491	21.2595	12.8855	19.4851	26.0536	23.5548	24.7394	-	GO:0006629(lipid metabolic process)	-	GO:0008081(phosphoric diester hydrolase activity)	PREDICTED: PI-PLC X domain-containing protein At5g67130-like [Glycine max]	Q93XX5|Y5713_ARATH	PI-PLC X domain-containing protein At5g67130 OS=Arabidopsis thaliana OX=3702 GN=At5g67130 PE=1 SV=1
CSS0000376	Chr13	-	64267013	64275627	21.8661	14.0477	26.6304	25.338	21.4601	22.456	19.1212	22.6042	18.485	K08472 MLO; mlo protein	-	GO:0016020(membrane)	-	PREDICTED: MLO-like protein 3 [Sesamum indicum]	Q94KB9|MLO3_ARATH	MLO-like protein 3 OS=Arabidopsis thaliana OX=3702 GN=MLO3 PE=2 SV=1
CSS0000377	Chr7	-	105244439	105245276	0	0	0	0	0	0	0	0	0	K10527 MFP2; enoyl-CoA hydratase/3-hydroxyacyl-CoA dehydrogenase [EC:4.2.1.17 1.1.1.35 1.1.1.211]	GO:0006635(fatty acid beta-oxidation)	GO:0005618(cell wall),GO:0005730(nucleolus)	GO:0003857(3-hydroxyacyl-CoA dehydrogenase activity),GO:0004300(enoyl-CoA hydratase activity),GO:0050662(obsolete coenzyme binding)	hypothetical protein CISIN_1g008576mg [Citrus sinensis]	O49809|MFPA_BRANA	Glyoxysomal fatty acid beta-oxidation multifunctional protein MFP-a OS=Brassica napus OX=3708 PE=2 SV=2
CSS0000378	Chr4	-	118958104	118959142	1.76727	1.16516	1.72591	1.45656	1.20743	1.14025	1.04169	0.714946	0.835772	-	-	-	-	PREDICTED: uncharacterized protein LOC102582294 [Solanum tuberosum]	-	-
CSS0000379	Contig521	-	155187	160058	3.19008	2.69165	2.57424	7.08262	6.89544	7.95942	4.92028	4.10021	4.47325	K13728 MAD2L2; mitotic spindle assembly checkpoint protein MAD2B	-	-	-	PREDICTED: DNA polymerase zeta processivity subunit-like isoform X1 [Prunus mume]	Q94FL5|REV7_ARATH	DNA polymerase zeta processivity subunit OS=Arabidopsis thaliana OX=3702 GN=REV7 PE=2 SV=1
CSS0000380	Chr5	+	117965397	118004574	20.1041	21.8015	28.0652	18.3614	17.5487	19.4867	19.7795	21.9501	25.0082	K20069 NECAP1_2; adaptin ear-binding coat-associated protein 1/2	GO:0008152(metabolic process)	-	-	unnamed protein product [Coffea canephora]	Q9D1J1|NECP2_MOUSE	Adaptin ear-binding coat-associated protein 2 OS=Mus musculus OX=10090 GN=Necap2 PE=1 SV=1
CSS0000381	Contig950	-	9445	9798	0.468113	0.701086	0.795984	0.202357	0.28005	0.320962	0.138609	0	0.274215	-	-	-	-	PREDICTED: phytosulfokines [Vitis vinifera]	Q9M2Y0|PSK3_ARATH	Phytosulfokines 3 OS=Arabidopsis thaliana OX=3702 GN=PSK3 PE=2 SV=2
CSS0000382	Chr1	+	2502887	2507188	13.7877	17.3483	14.5301	12.7266	13.479	11.7399	12.4815	11.5561	12.9794	-	GO:0010196(nonphotochemical quenching)	-	-	hypothetical protein POPTR_0008s07660g [Populus trichocarpa]	O80813|YC20L_ARATH	Ycf20-like protein OS=Arabidopsis thaliana OX=3702 GN=At1g65420 PE=2 SV=2
CSS0000383	Chr15	+	31385497	31386976	0	0	0.102645	0	0.348917	0.085042	0.202333	0	0.196659	-	-	-	-	PREDICTED: EPIDERMAL PATTERNING FACTOR-like protein 8 [Vitis vinifera]	Q1G3V9|EPFL8_ARATH	EPIDERMAL PATTERNING FACTOR-like protein 8 OS=Arabidopsis thaliana OX=3702 GN=EPFL8 PE=1 SV=1
CSS0000384	Chr2	+	93453871	93460350	21.3316	19.4811	20.1138	30.4792	29.0936	33.3635	36.2502	36.234	35.3159	K01267 DNPEP; aspartyl aminopeptidase [EC:3.4.11.21]	GO:0006508(proteolysis),GO:0006635(fatty acid beta-oxidation),GO:0010413(glucuronoxylan metabolic process),GO:0016558(protein import into peroxisome matrix),GO:0045492(xylan biosynthetic process),GO:0046686(response to cadmium ion)	GO:0005774(vacuolar membrane),GO:0005829(cytosol),GO:0005886(plasma membrane)	GO:0004177(aminopeptidase activity),GO:0008237(metallopeptidase activity),GO:0008270(zinc ion binding)	unnamed protein product [Coffea canephora]	B9RAJ0|DNPEP_RICCO	Probable aspartyl aminopeptidase OS=Ricinus communis OX=3988 GN=RCOM_1506700 PE=2 SV=2
CSS0000385	Chr2	-	14855454	14861048	4.60193	4.41932	11.3024	4.45756	4.39824	4.32495	8.49233	8.04588	9.771	-	-	-	-	PREDICTED: protein LONGIFOLIA 1 isoform X2 [Vitis vinifera]	Q9LF24|LNG1_ARATH	Protein LONGIFOLIA 1 OS=Arabidopsis thaliana OX=3702 GN=LNG1 PE=1 SV=1
CSS0000386	Contig969	-	265297	269325	1.95405	1.0638	1.01956	7.77164	9.17202	9.16142	3.74672	4.57605	12.5394	K10592 HUWE1, MULE, ARF-BP1; E3 ubiquitin-protein ligase HUWE1 [EC:2.3.2.26]	GO:0016567(protein ubiquitination)	-	GO:0004842(ubiquitin-protein transferase activity)	PREDICTED: E3 ubiquitin-protein ligase UPL2-like [Vitis vinifera]	Q8GY23|UPL1_ARATH	E3 ubiquitin-protein ligase UPL1 OS=Arabidopsis thaliana OX=3702 GN=UPL1 PE=1 SV=3
CSS0000387	Chr13	+	66455110	66457348	7.17831	11.7612	10.176	7.90068	8.02415	7.08552	8.70688	5.90895	5.92597	-	-	-	-	PREDICTED: uncharacterized protein At2g29880-like [Vitis vinifera]	Q9FFJ8|LIMYB_ARATH	L10-interacting MYB domain-containing protein OS=Arabidopsis thaliana OX=3702 GN=LIMYB PE=1 SV=1
CSS0000388	Chr11	-	37413978	37417015	20.5081	21.2539	20.6891	16.4502	16.5889	18.3439	25.5099	26.2081	22.8768	K02887 RP-L20, MRPL20, rplT; large subunit ribosomal protein L20	-	-	-	PREDICTED: 50S ribosomal protein L20, chloroplastic [Sesamum indicum]	B6IPJ8|RL20_RHOCS	50S ribosomal protein L20 OS=Rhodospirillum centenum (strain ATCC 51521 / SW) OX=414684 GN=rplT PE=3 SV=1
CSS0000389	Chr1	-	16578744	16580087	0.539817	1.36798	1.25479	0.070271	0	0	0.196097	0.274127	0.291093	-	-	-	-	UDP-glycosyltransferase 94P1 [Camellia sinensis]	A0A0A6ZFY4|UGT29_PANGI	UDP-glucosyltransferase 29 OS=Panax ginseng OX=4054 GN=UGT29 PE=1 SV=1
CSS0000390	Chr1	+	26288149	26288905	0.192541	0.260599	0.810475	0.674382	0.850218	1.8594	2.04783	4.79654	4.82902	-	-	-	-	PREDICTED: zinc finger protein ZAT11-like [Nicotiana tomentosiformis]	Q9SLD4|ZAT11_ARATH	Zinc finger protein ZAT11 OS=Arabidopsis thaliana OX=3702 GN=ZAT11 PE=2 SV=1
CSS0000391	Chr1	+	161413785	161414334	0	0	0	0	0	0	0	0	0	-	-	-	-	-	-	-
CSS0000392	Chr1	+	20707920	20708393	0	0	0	0	0	0	0	0	0	K03094 SKP1, CBF3D; S-phase kinase-associated protein 1	-	-	-	PREDICTED: SKP1-like protein 1A isoform X5 [Vitis vinifera]	Q9LNT9|ASK4_ARATH	SKP1-like protein 4 OS=Arabidopsis thaliana OX=3702 GN=ASK4 PE=1 SV=1
CSS0000393	Chr1	+	171696820	171697119	0.045209	0	0	0	0	0	0	0	0	-	-	-	GO:0005488(binding)	PREDICTED: putative ribonuclease H protein At1g65750-like [Fragaria vesca subsp. vesca]	P0C2F6|RNHX1_ARATH	Putative ribonuclease H protein At1g65750 OS=Arabidopsis thaliana OX=3702 GN=At1g65750 PE=3 SV=1
CSS0000394	Chr2	-	54491717	54502892	29.5444	28.5398	31.7719	30.8644	28.1509	31.7688	27.4794	29.8785	32.256	K07889 RAB5C; Ras-related protein Rab-5C	GO:0007264(small GTPase mediated signal transduction),GO:0015031(protein transport)	-	GO:0005525(GTP binding)	PREDICTED: ras-related protein RHN1 isoform X1 [Glycine max]	P31583|RHN1_NICPL	Ras-related protein RHN1 OS=Nicotiana plumbaginifolia OX=4092 GN=RHN1 PE=2 SV=1
CSS0000395	Chr6	+	179520730	179521329	0	0	0	0	0	0	0	0	0	-	-	-	-	-	-	-
CSS0000396	Chr6	-	8984203	8985611	11.5881	2.04489	19.0236	8.11497	4.90817	5.27649	0.841859	1.66699	1.23125	-	-	-	-	hypothetical protein VITISV_004539 [Vitis vinifera]	-	-
CSS0000397	Chr12	-	111164331	111165939	14.3524	12.3389	10.2068	16.4764	13.1513	14.8868	20.1342	17.7339	16.779	-	-	-	-	Regulator of chromosome condensation family protein isoform 1 [Theobroma cacao]	Q9FN03|UVR8_ARATH	Ultraviolet-B receptor UVR8 OS=Arabidopsis thaliana OX=3702 GN=UVR8 PE=1 SV=1
CSS0000398	Chr14	-	122826515	122835170	7.17768	7.86956	6.80575	7.54738	7.67918	6.9146	18.7864	14.9702	18.7499	K00031 IDH1, IDH2, icd; isocitrate dehydrogenase [EC:1.1.1.42]	GO:0006099(tricarboxylic acid cycle),GO:0006102(isocitrate metabolic process),GO:0006739(NADP metabolic process),GO:0009651(response to salt stress),GO:0010043(response to zinc ion),GO:0042742(defense response to bacterium),GO:0046686(response to cadmium ion)	GO:0005777(peroxisome),GO:0005886(plasma membrane),GO:0048046(apoplast)	GO:0000287(magnesium ion binding),GO:0004450(isocitrate dehydrogenase (NADP+) activity),GO:0005507(copper ion binding),GO:0051287(NAD binding)	PREDICTED: isocitrate dehydrogenase [NADP] [Populus euphratica]	P50218|IDHC_TOBAC	Isocitrate dehydrogenase [NADP] OS=Nicotiana tabacum OX=4097 PE=2 SV=1
CSS0000399	Chr3	+	163257311	163257585	0	0	0	0	0	0	0	0	0	-	GO:0000226(microtubule cytoskeleton organization),GO:0000911(cytokinesis by cell plate formation),GO:0006200(obsolete ATP catabolic process),GO:0009887(animal organ morphogenesis),GO:0009888(tissue development),GO:0010638(positive regulation of organelle organization),GO:0033044(regulation of chromosome organization)	GO:0005886(plasma membrane),GO:0009506(plasmodesma)	GO:0005524(ATP binding),GO:0016887(ATP hydrolysis activity)	conserved hypothetical protein [Ricinus communis]	-	-
CSS0000400	Chr6	+	60401502	60408058	10.304	11.794	11.5724	12.9465	13.1569	11.4311	13.5081	12.6	13.5652	-	-	-	GO:0003676(nucleic acid binding)	PREDICTED: zinc finger CCCH domain-containing protein 13 [Vitis vinifera]	Q28IQ9|CIRBP_XENTR	Cold-inducible RNA-binding protein OS=Xenopus tropicalis OX=8364 GN=cirbp PE=2 SV=1
CSS0000401	Chr4	-	9979474	9992215	1.82849	1.62488	1.64166	0.178478	0.14666	0.115938	0.126057	0.225819	0.54724	K11498 CENPE; centromeric protein E	-	-	GO:0005488(binding)	PREDICTED: kinesin-like protein NACK1 isoform X1 [Nelumbo nucifera]	Q7X7H4|KN7F_ORYSJ	Kinesin-like protein KIN-7F OS=Oryza sativa subsp. japonica OX=39947 GN=KIN7F PE=1 SV=2
CSS0000402	Chr10	+	82230081	82232037	1.42648	2.73587	1.29014	0.576456	0.336621	0.26519	1.85311	1.66783	2.527	-	-	-	-	PREDICTED: mitochondrial fission protein ELM1 [Nelumbo nucifera]	Q93YN4|ELM1_ARATH	Mitochondrial fission protein ELM1 OS=Arabidopsis thaliana OX=3702 GN=ELM1 PE=1 SV=1
CSS0000403	Chr14	+	130703323	130704048	7.73994	7.8075	6.62158	9.28753	9.45614	12.0287	9.04642	7.83376	11.1704	K10956 SEC61A; protein transport protein SEC61 subunit alpha	GO:0015031(protein transport)	GO:0016020(membrane)	-	PREDICTED: protein transport protein Sec61 subunit alpha-like [Eucalyptus grandis]	Q54XK2|SC61A_DICDI	Protein transport protein Sec61 subunit alpha OS=Dictyostelium discoideum OX=44689 GN=sec61a PE=3 SV=1
CSS0000404	Chr7	-	59627383	59643271	18.8652	21.7169	21.2535	15.9921	14.9652	16.1902	10.198	7.72858	7.91544	K00232 E1.3.3.6, ACOX1, ACOX3; acyl-CoA oxidase [EC:1.3.3.6]	GO:0006635(fatty acid beta-oxidation)	GO:0005777(peroxisome)	GO:0003995(acyl-CoA dehydrogenase activity),GO:0003997(acyl-CoA oxidase activity),GO:0050660(flavin adenine dinucleotide binding)	PREDICTED: acyl-coenzyme A oxidase 3, peroxisomal [Vitis vinifera]	P0CZ23|ACOX3_ARATH	Acyl-coenzyme A oxidase 3, peroxisomal OS=Arabidopsis thaliana OX=3702 GN=ACX3 PE=1 SV=1
CSS0000405	Chr3	-	139569173	139569996	0.619846	0.933263	0.743427	0.118799	0.082287	0.155872	0.076214	0.094929	1.29431	-	-	-	-	PREDICTED: uncharacterized protein LOC103441727 [Malus domestica]	-	-
CSS0000406	Chr2	+	93704792	93714409	24.4459	24.0557	26.9741	20.1917	25.0133	24.5472	38.3801	35.565	39.7227	K08246 CPI1; cycloeucalenol cycloisomerase [EC:5.5.1.9]	GO:0000910(cytokinesis),GO:0006084(acetyl-CoA metabolic process),GO:0006907(pinocytosis),GO:0007020(microtubule nucleation),GO:0009958(positive gravitropism),GO:0016126(sterol biosynthetic process),GO:0016132(brassinosteroid biosynthetic process)	GO:0005783(endoplasmic reticulum)	GO:0047793(cycloeucalenol cycloisomerase activity)	PREDICTED: cycloeucalenol cycloisomerase [Prunus mume]	Q9M643|CCI1_ARATH	Cycloeucalenol cycloisomerase OS=Arabidopsis thaliana OX=3702 GN=CPI1 PE=2 SV=1
CSS0000407	Chr6	-	72575308	72575784	0	0	0.107788	0.885998	0.181084	0.222651	0.238149	0	0.720591	K01595 ppc; phosphoenolpyruvate carboxylase [EC:4.1.1.31]	GO:0006099(tricarboxylic acid cycle),GO:0015977(carbon fixation)	-	GO:0008964(phosphoenolpyruvate carboxylase activity),GO:0032440(2-alkenal reductase [NAD(P)+] activity)	TPA: phosphoenolpyruvate carboxylase4 [Zea mays]	P16097|CAPP2_MESCR	Phosphoenolpyruvate carboxylase 2 OS=Mesembryanthemum crystallinum OX=3544 GN=PPC2 PE=3 SV=1
CSS0000408	Chr3	+	172091592	172092110	0	0	0.528859	0.121587	0.080542	0.159864	0.235221	0.062858	0.187128	K16281 RHA1; RING-H2 zinc finger protein RHA1	-	-	GO:0008270(zinc ion binding)	PREDICTED: E3 ubiquitin-protein ligase RHA1B [Vitis vinifera]	Q9XF92|BRH1_ARATH	Brassinosteroid-responsive RING protein 1 OS=Arabidopsis thaliana OX=3702 GN=BRH1 PE=2 SV=1
CSS0000409	Chr13	+	101778364	101797641	0.453371	0.390178	0.204008	0.956658	1.46911	0.52644	1.7485	1.07261	1.28085	-	GO:0008152(metabolic process)	-	GO:0030170(pyridoxal phosphate binding),GO:0045439(isopenicillin-N epimerase activity)	PREDICTED: L-cysteine desulfhydrase [Sesamum indicum]	Q9M1R1|LCYD1_ARATH	L-cysteine desulfhydrase OS=Arabidopsis thaliana OX=3702 GN=LCD PE=2 SV=1
CSS0000410	Chr5	-	135837241	135837945	0	0	0	0	0	0	0	0	0	-	GO:0006278(RNA-dependent DNA biosynthetic process),GO:0006310(DNA recombination),GO:0006508(proteolysis)	-	GO:0003677(DNA binding),GO:0003723(RNA binding),GO:0003964(RNA-directed DNA polymerase activity),GO:0004190(aspartic-type endopeptidase activity)	PREDICTED: uncharacterized protein LOC103995568 isoform X2 [Musa acuminata subsp. malaccensis]	-	-
CSS0000411	Contig1286	-	142864	146142	0	0	0	0	0	0	0.600315	0.240666	0.637818	-	GO:0044237(cellular metabolic process),GO:0071704(organic substance metabolic process)	-	GO:0016772(transferase activity, transferring phosphorus-containing groups),GO:0097159(organic cyclic compound binding),GO:1901363(heterocyclic compound binding)	hypothetical protein VITISV_020834 [Vitis vinifera]	P0C2F6|RNHX1_ARATH	Putative ribonuclease H protein At1g65750 OS=Arabidopsis thaliana OX=3702 GN=At1g65750 PE=3 SV=1
CSS0000412	Chr7	-	17659508	17682339	0	0	0	0	0	0	0	0	0.027401	-	-	-	-	-	-	-
CSS0000413	Chr7	+	91088870	91089947	0	0	0	0	0	0	0	0	0	-	-	-	-	-	-	-
CSS0000414	Chr7	+	84546527	84551521	27.43	31.9405	31.7772	27.2596	25.8471	28.1265	27.6415	25.4865	22.374	-	-	-	-	unnamed protein product [Coffea canephora]	Q99LX5|MMTA2_MOUSE	Multiple myeloma tumor-associated protein 2 homolog OS=Mus musculus OX=10090 GN=Mmtag2 PE=2 SV=1
CSS0000415	Chr10	-	45525545	45527089	0.953105	1.00521	1.04556	1.10278	0.686107	0.989166	1.50257	1.79932	1.7295	-	-	GO:0005739(mitochondrion)	-	PREDICTED: pentatricopeptide repeat-containing protein At4g14170 [Vitis vinifera]	Q5XEY7|PP309_ARATH	Pentatricopeptide repeat-containing protein At4g14170 OS=Arabidopsis thaliana OX=3702 GN=PCMP-E17 PE=2 SV=2
CSS0000416	Chr8	+	126878700	126879914	0.091415	0.033229	0.055893	0	0.060896	0.019512	0.130324	0.22247	0.424502	-	GO:0006725(cellular aromatic compound metabolic process),GO:0034641(cellular nitrogen compound metabolic process),GO:0046483(heterocycle metabolic process),GO:1901360(organic cyclic compound metabolic process)	-	GO:0003824(catalytic activity),GO:0097159(organic cyclic compound binding),GO:1901363(heterocyclic compound binding)	hypothetical protein VITISV_023635 [Vitis vinifera]	P0C2F6|RNHX1_ARATH	Putative ribonuclease H protein At1g65750 OS=Arabidopsis thaliana OX=3702 GN=At1g65750 PE=3 SV=1
CSS0000417	Contig418	-	70209	71272	0	0	0	0	0	0	0.311826	0.050121	0	K11136 RTEL1; regulator of telomere elongation helicase 1 [EC:3.6.4.12]	-	-	-	hypothetical protein MIMGU_mgv1a017765mg [Erythranthe guttata]	-	-
CSS0000418	Chr3	+	47480238	47489320	3.29588	4.21423	4.05481	4.81144	3.54906	3.68592	2.71218	4.57458	3.63158	-	-	-	-	Uncharacterized protein isoform 2 [Theobroma cacao]	-	-
CSS0000419	Chr1	+	119674780	119675379	0	0	0	0	0	0	0	0	0.088566	-	-	-	-	-	-	-
CSS0000420	Contig422	+	301172	302642	2.30293	2.12126	1.97857	2.85088	2.6391	2.45856	4.05158	2.96612	3.58994	-	-	-	-	PREDICTED: pentatricopeptide repeat-containing protein At5g40400 [Vitis vinifera]	Q9FND8|PP409_ARATH	Pentatricopeptide repeat-containing protein At5g40400 OS=Arabidopsis thaliana OX=3702 GN=At5g40400 PE=2 SV=1
CSS0000421	Chr4	+	193149310	193151559	0	0.076131	0.0731	0	0	0	0	0.054372	0.090582	-	-	-	-	hypothetical protein PRUPE_ppa006698mg [Prunus persica]	-	-
CSS0000422	Chr5	+	148290067	148291260	5.09927	5.23273	4.70809	6.59532	5.87236	5.21569	2.72225	2.45057	2.59162	-	-	-	-	-	-	-
CSS0000423	Contig10	-	754151	755382	0	0	0	0	0	0	0	0	0	-	-	-	-	PREDICTED: uncharacterized protein LOC104602709 [Nelumbo nucifera]	Q9HSF6|RNH_HALSA	Ribonuclease HI OS=Halobacterium salinarum (strain ATCC 700922 / JCM 11081 / NRC-1) OX=64091 GN=rnhA PE=1 SV=1
CSS0000424	Chr3	+	172038556	172041147	0	0	0	0	0	0	0	0	0	-	GO:0015074(DNA integration)	-	GO:0003676(nucleic acid binding)	hypothetical protein VITISV_031467 [Vitis vinifera]	P10978|POLX_TOBAC	Retrovirus-related Pol polyprotein from transposon TNT 1-94 OS=Nicotiana tabacum OX=4097 PE=2 SV=1
CSS0000425	Chr4	+	60509082	60511600	0	0	0	0	0.019103	0.038257	0	0	0	K05933 E1.14.17.4; aminocyclopropanecarboxylate oxidase [EC:1.14.17.4]	GO:0055114(obsolete oxidation-reduction process)	-	GO:0009815(1-aminocyclopropane-1-carboxylate oxidase activity),GO:0016706(2-oxoglutarate-dependent dioxygenase activity)	PREDICTED: 1-aminocyclopropane-1-carboxylate oxidase 5-like [Cucumis sativus]	Q0WPW4|ACCO5_ARATH	1-aminocyclopropane-1-carboxylate oxidase 5 OS=Arabidopsis thaliana OX=3702 GN=At1g77330 PE=2 SV=1
CSS0000426	Chr5	+	193649693	193653359	0	0	0.012842	0	0	0	0	0	0	K13436 PTI1; pto-interacting protein 1 [EC:2.7.11.1]	GO:0006468(protein phosphorylation),GO:0009626(plant-type hypersensitive response)	-	GO:0004674(protein serine/threonine kinase activity),GO:0005524(ATP binding)	PREDICTED: pto-interacting protein 1 isoform X1 [Sesamum indicum]	Q41328|PTI1_SOLLC	Pto-interacting protein 1 OS=Solanum lycopersicum OX=4081 GN=PTI1 PE=1 SV=2
CSS0000427	Chr2	-	33181103	33191626	76.5697	114.146	87.2826	56.6366	53.3756	46.4654	68.4232	64.802	64.4609	-	-	-	GO:0030554(adenyl nucleotide binding)	PREDICTED: CBS domain-containing protein CBSX1, chloroplastic [Vitis vinifera]	O23193|CBSX1_ARATH	CBS domain-containing protein CBSX1, chloroplastic OS=Arabidopsis thaliana OX=3702 GN=CBSX1 PE=1 SV=2
CSS0000428	Chr6	-	65399197	65400092	0	0	0	0	0	0	0	0	0	-	-	-	-	-	-	-
CSS0000429	Chr6	-	95454987	95455340	0	0	0	0	0	0	0	0	0	K00028 E1.1.1.39; malate dehydrogenase (decarboxylating) [EC:1.1.1.39]	-	-	GO:0000166(nucleotide binding),GO:0004470(malic enzyme activity),GO:0016616(oxidoreductase activity, acting on the CH-OH group of donors, NAD or NADP as acceptor),GO:0046914(transition metal ion binding)	malic enzyme, putative [Ricinus communis]	Q8L7K9|MAO2_ARATH	NAD-dependent malic enzyme 2, mitochondrial OS=Arabidopsis thaliana OX=3702 GN=NAD-ME2 PE=1 SV=1
CSS0000430	Chr13	-	84709899	84711452	0.037296	0.04886	0.084527	0.118708	0.09887	0.154991	0	0	0	K13407 CYP94A1; fatty acid omega-hydroxylase [EC:1.14.-.-]	GO:0055114(obsolete oxidation-reduction process)	-	GO:0004497(monooxygenase activity),GO:0005506(iron ion binding),GO:0009055(electron transfer activity),GO:0016705(oxidoreductase activity, acting on paired donors, with incorporation or reduction of molecular oxygen),GO:0020037(heme binding)	PREDICTED: cytochrome P450 94A2-like [Nicotiana tomentosiformis]	P98188|C94A2_VICSA	Cytochrome P450 94A2 OS=Vicia sativa OX=3908 GN=CYP94A2 PE=2 SV=1
CSS0000431	Chr9	-	5253193	5272113	12.6952	14.677	17.3569	17.0486	15.7528	15.8215	17.762	16.8019	18.2564	K17491 SMEK, PPP4R3; protein phosphatase 4 regulatory subunit 3	-	-	-	PREDICTED: serine/threonine-protein phosphatase 4 regulatory subunit 3A isoform X2 [Vitis vinifera]	Q5SP90|PP4R3_DANRE	Serine/threonine-protein phosphatase 4 regulatory subunit 3 OS=Danio rerio OX=7955 GN=smek1 PE=1 SV=1
CSS0000432	Chr3	+	58771643	58773181	0	0	0	0	0	0	0	0	0	-	-	-	-	SKP1 interacting partner 3-related family protein [Populus trichocarpa]	O80494|P2B15_ARATH	F-box protein PP2-B15 OS=Arabidopsis thaliana OX=3702 GN=PP2B15 PE=2 SV=2
CSS0000433	Chr4	-	123865888	123866442	1.51053	1.30547	1.64546	0.779593	1.46484	1.1102	5.24283	2.99143	4.4849	-	-	-	-	-	-	-
CSS0000434	Contig1119	-	553623	566356	4.92255	4.14884	4.39888	6.78395	6.2874	6.30052	5.86892	4.66993	5.3874	K08333 PIK3R4, VPS15; phosphoinositide-3-kinase, regulatory subunit 4 [EC:2.7.11.1]	-	-	-	PREDICTED: probable serine/threonine-protein kinase vps15 isoform X1 [Vitis vinifera]	Q9M0E5|VPS15_ARATH	Serine/threonine-protein kinase VPS15 OS=Arabidopsis thaliana OX=3702 GN=VPS15 PE=1 SV=1
CSS0000435	Chr10	-	149899170	149899590	0	0	0	0	0	0	0	0	0	-	-	-	-	-	-	-
CSS0000436	Chr2	-	118023095	118032292	47.832	46.7903	56.2593	49.4286	51.7712	51.9766	55.4202	56.6939	57.5029	K17302 COPB2, SEC27; coatomer subunit beta'	GO:0006886(intracellular protein transport),GO:0016192(vesicle-mediated transport)	GO:0030117(membrane coat)	GO:0005198(structural molecule activity),GO:0016905(myosin heavy chain kinase activity)	hypothetical protein VITISV_004513 [Vitis vinifera]	Q9C827|COB22_ARATH	Coatomer subunit beta'-2 OS=Arabidopsis thaliana OX=3702 GN=At1g52360 PE=1 SV=1
CSS0000437	Chr1	+	129063435	129063698	0	0	0	0	0	0	0	0	0	-	-	-	-	-	-	-
CSS0000438	Chr8	+	87801393	87802816	0	0	0	0	0	0	0	0	0	-	-	-	-	hypothetical protein CISIN_1g0026401mg, partial [Citrus sinensis]	-	-
CSS0000439	Chr3	+	182656049	182663217	6.19452	4.57942	4.66798	5.66212	5.99783	6.91663	7.1832	7.60447	7.00129	K01537 ATP2C; P-type Ca2+ transporter type 2C [EC:7.2.2.10]	GO:0006754(ATP biosynthetic process),GO:0006816(calcium ion transport)	GO:0005783(endoplasmic reticulum),GO:0016021(integral component of membrane)	GO:0005388(P-type calcium transporter activity),GO:0005524(ATP binding),GO:0046872(metal ion binding)	PREDICTED: calcium-transporting ATPase, endoplasmic reticulum-type [Vitis vinifera]	Q42883|ECAP_SOLLC	Calcium-transporting ATPase, endoplasmic reticulum-type OS=Solanum lycopersicum OX=4081 GN=LCA1 PE=2 SV=1
CSS0000440	Chr6	+	12735185	12745201	10.5559	9.20012	8.12312	9.33639	8.35688	9.79933	15.9515	22.408	10.5937	-	-	-	-	PREDICTED: uncharacterized protein LOC104248461 [Nicotiana sylvestris]	-	-
CSS0000441	Chr6	+	11341882	11342493	3.15055	4.15735	2.713	2.71868	3.30647	3.67757	3.54522	3.34464	3.34964	-	-	-	-	PREDICTED: uncharacterized protein LOC100267269 [Vitis vinifera]	P38828|LSM12_YEAST	Protein LSM12 OS=Saccharomyces cerevisiae (strain ATCC 204508 / S288c) OX=559292 GN=LSM12 PE=1 SV=1
CSS0000442	Chr1	+	12997936	12999889	0.365278	0.105443	0.05888	0.253492	0.373414	0.504001	0.449963	0.89877	0.685738	-	-	-	GO:0005488(binding)	PREDICTED: transcription factor DIVARICATA [Prunus mume]	Q9FNN6|SRM1_ARATH	Transcription factor SRM1 OS=Arabidopsis thaliana OX=3702 GN=SRM1 PE=1 SV=1
CSS0000443	Chr6	+	11421950	11424078	52.2302	57.203	53.1214	54.4864	53.6533	57.1198	50.2577	58.6836	55.8733	K00797 speE, SRM, SPE3; spermidine synthase [EC:2.5.1.16]	GO:0008295(spermidine biosynthetic process)	GO:0005886(plasma membrane)	GO:0004766(spermidine synthase activity)	spermidine synthase [Camellia sinensis]	Q96556|SPDS1_DATST	Spermidine synthase 1 OS=Datura stramonium OX=4076 PE=2 SV=1
CSS0000444	Chr6	+	19735514	19740890	44.1937	43.5435	54.8663	39.801	42.596	50.01	44.341	45.3647	47.7711	-	GO:0002237(response to molecule of bacterial origin),GO:0007165(signal transduction),GO:0010103(stomatal complex morphogenesis),GO:0016310(phosphorylation),GO:0048443(stamen development)	-	GO:0016301(kinase activity)	PREDICTED: probable leucine-rich repeat receptor-like protein kinase At1g35710 [Vitis vinifera]	Q9LP24|Y1571_ARATH	Probable leucine-rich repeat receptor-like protein kinase At1g35710 OS=Arabidopsis thaliana OX=3702 GN=At1g35710 PE=1 SV=1
CSS0000445	Chr3	+	138028932	138046590	0.413657	0.503161	0.406367	0.956421	0.990957	0.992268	0.678147	0.484202	0.868438	-	-	-	-	PREDICTED: uncharacterized protein LOC104877757 [Vitis vinifera]	-	-
CSS0000446	Contig651	-	345574	352922	3.42081	4.91994	4.50106	5.14438	4.43616	3.46802	2.33117	2.41692	2.24554	-	GO:0016310(phosphorylation)	GO:0005634(nucleus),GO:0005737(cytoplasm)	GO:0008865(fructokinase activity)	hypothetical protein POPTR_0002s04380g [Populus trichocarpa]	Q5KYR3|IOLC_GEOKA	5-dehydro-2-deoxygluconokinase OS=Geobacillus kaustophilus (strain HTA426) OX=235909 GN=iolC PE=3 SV=1
CSS0000447	Chr10	+	47705321	47705911	0	0	0	0	0	0	0	0	0	-	-	-	-	-	-	-
CSS0000448	Chr1	+	139882722	139884104	0.857105	1.82597	1.24166	0.969589	1.02769	0.911414	0	0	0	-	-	-	-	-	-	-
CSS0000449	Contig141	+	93202	109949	0.037219	0	0.095356	0.054994	0.013791	0.028481	0.033324	0.074451	0	-	GO:0009987(cellular process)	-	GO:0016301(kinase activity)	S-locus lectin protein kinase family protein [Theobroma cacao]	O81833|SD11_ARATH	G-type lectin S-receptor-like serine/threonine-protein kinase SD1-1 OS=Arabidopsis thaliana OX=3702 GN=SD11 PE=1 SV=1
CSS0000450	Chr14	-	65418370	65420572	0	0	0	4.99838	3.64777	3.62692	2.81972	3.10748	2.58318	K03031 PSMD8, RPN12; 26S proteasome regulatory subunit N12	GO:0006508(proteolysis)	GO:0005838(proteasome regulatory particle)	-	PREDICTED: 26S proteasome non-ATPase regulatory subunit 8 homolog A-like, partial [Phoenix dactylifera]	Q9FHY0|PSD8B_ARATH	Putative 26S proteasome non-ATPase regulatory subunit 8 homolog B OS=Arabidopsis thaliana OX=3702 GN=RPN12B PE=5 SV=2
CSS0000451	Chr2	-	185647225	185660422	0	0	0	0	0	0	0	0	0	-	-	-	-	-	-	-
CSS0000452	Chr10	+	68651500	68652378	0.334195	0.235015	0.161474	0	0	0	0	0	0.114583	K09260 MEF2A; MADS-box transcription enhancer factor 2A	-	-	-	hypothetical protein CICLE_v10030142mg [Citrus clementina]	Q9FKK2|AGL62_ARATH	Agamous-like MADS-box protein AGL62 OS=Arabidopsis thaliana OX=3702 GN=AGL62 PE=1 SV=1
CSS0000453	Chr15	+	108650551	108657767	12.0254	12.5867	11.6675	17.8078	22.3137	17.5348	22.2083	18.1542	18.1795	-	-	GO:0005886(plasma membrane)	-	PREDICTED: uncharacterized protein LOC100247427 isoform X1 [Vitis vinifera]	-	-
CSS0000454	Chr4	-	134191066	134192638	0	0	0	0	0	0	0	0	0	-	-	-	-	PREDICTED: RNA-binding protein 38-like [Nelumbo nucifera]	O22715|AP1M2_ARATH	AP-1 complex subunit mu-2 OS=Arabidopsis thaliana OX=3702 GN=AP1M2 PE=1 SV=1
CSS0000455	Chr12	+	23990415	23994590	4.44574	6.74326	3.96056	5.39612	6.23398	7.7679	8.36381	6.04286	10.4861	-	-	-	-	PREDICTED: dnaJ protein ERDJ3B [Nelumbo nucifera]	A3DF24|DNAJ_ACET2	Chaperone protein DnaJ OS=Acetivibrio thermocellus (strain ATCC 27405 / DSM 1237 / JCM 9322 / NBRC 103400 / NCIMB 10682 / NRRL B-4536 / VPI 7372) OX=203119 GN=dnaJ PE=3 SV=1
CSS0000456	Chr3	+	35450260	35466198	0.080126	0.145869	0.129754	0.306112	0.402761	0.179547	0	0.122006	0.15726	K13416 BAK1; brassinosteroid insensitive 1-associated receptor kinase 1 [EC:2.7.10.1 2.7.11.1]	GO:0016310(phosphorylation)	GO:0016020(membrane)	GO:0000166(nucleotide binding),GO:0004672(protein kinase activity)	PREDICTED: BRASSINOSTEROID INSENSITIVE 1-associated receptor kinase 1 [Sesamum indicum]	-	-
CSS0000457	Chr3	+	93681831	93683058	6.43838	5.8252	4.22389	2.89345	4.17116	3.52647	4.63044	3.08297	4.11857	-	-	-	-	PREDICTED: transmembrane and coiled-coil domain-containing protein 4-like [Sesamum indicum]	-	-
CSS0000458	Chr1	-	184744520	184748010	3.39698	4.44751	3.50178	2.46433	2.84087	2.71418	3.4393	2.47274	2.84253	K09285 OVM, ANT; AP2-like factor, ANT lineage	GO:0006351(transcription, DNA-templated),GO:0032501(multicellular organismal process),GO:0050794(regulation of cellular process)	-	-	PREDICTED: AP2-like ethylene-responsive transcription factor ANT isoform X2 [Vitis vinifera]	Q38914|ANT_ARATH	AP2-like ethylene-responsive transcription factor ANT OS=Arabidopsis thaliana OX=3702 GN=ANT PE=1 SV=2
CSS0000459	Chr2	-	9694256	9695251	46.8555	30.1872	24.1426	48.4757	50.8287	51.2949	53.693	56.9707	45.2042	K03671 trxA; thioredoxin 1	GO:0000103(sulfate assimilation),GO:0000280(nuclear division),GO:0006662(glycerol ether metabolic process),GO:0007000(nucleolus organization),GO:0045454(cell redox homeostasis)	GO:0005739(mitochondrion),GO:0005829(cytosol),GO:0005886(plasma membrane)	GO:0009055(electron transfer activity),GO:0015035(protein-disulfide reductase activity),GO:0016671(oxidoreductase activity, acting on a sulfur group of donors, disulfide as acceptor)	PREDICTED: thioredoxin H2-like [Solanum tuberosum]	Q38879|TRXH2_ARATH	Thioredoxin H2 OS=Arabidopsis thaliana OX=3702 GN=TRX2 PE=1 SV=2
CSS0000460	Chr2	-	157354732	157360749	1.32667	2.36261	1.63652	2.54845	2.79327	2.55799	5.53646	4.16027	4.92869	-	-	-	-	hypothetical protein JCGZ_03987 [Jatropha curcas]	Q4KLQ5|WDR76_XENLA	WD repeat-containing protein 76 OS=Xenopus laevis OX=8355 GN=wdr76 PE=2 SV=1
CSS0000461	Chr4	+	47074680	47075281	2.96311	3.65775	2.46663	3.64873	5.37248	5.66441	0.822801	2.18626	2.24813	-	-	-	-	PREDICTED: protein diaphanous homolog 2-like [Vitis vinifera]	C1PGW1|TED7_ZINVI	Protein TRACHEARY ELEMENT DIFFERENTIATION-RELATED 7A OS=Zinnia violacea OX=34245 GN=TED7 PE=2 SV=1
CSS0000462	Chr4	-	111422515	111435190	16.6521	18.9201	19.7454	16.3421	14.7743	13.5184	15.5905	16.4385	15.4841	-	-	-	-	PREDICTED: E3 ubiquitin-protein ligase MBR2 isoform X1 [Vitis vinifera]	Q9ZQF9|MBR1_ARATH	E3 ubiquitin-protein ligase MBR1 OS=Arabidopsis thaliana OX=3702 GN=MBR1 PE=1 SV=1
CSS0000463	Chr15	+	84481673	84482759	0.587892	0.405158	0.66848	1.21825	0.764654	1.03862	0.359836	0.248258	0.467089	-	-	-	-	hypothetical protein CISIN_1g0084532mg, partial [Citrus sinensis]	C0SVV6|CB60A_ARATH	Calmodulin-binding protein 60 A OS=Arabidopsis thaliana OX=3702 GN=CBP60A PE=2 SV=1
CSS0000464	Chr2	+	206355771	206373406	0.315957	0.329768	0.133273	0.108388	0.071267	0.038655	1.51253	1.31529	0.947354	-	-	-	-	PREDICTED: calcium uptake protein 1, mitochondrial-like [Sesamum indicum]	Q9SZ45|MICU_ARATH	Calcium uptake protein, mitochondrial OS=Arabidopsis thaliana OX=3702 GN=MICU PE=2 SV=1
CSS0000465	Chr7	-	118070293	118085400	15.9679	19.0671	20.1634	22.2124	20.5917	20.3065	24.6084	20.9701	28.6053	K04650 NCOR1, N-CoR; nuclear receptor co-repressor 1	-	-	-	PREDICTED: uncharacterized protein LOC100240985 isoform X1 [Vitis vinifera]	O75376|NCOR1_HUMAN	Nuclear receptor corepressor 1 OS=Homo sapiens OX=9606 GN=NCOR1 PE=1 SV=2
CSS0000466	Contig948	-	236452	240234	5.22454	4.03583	3.00242	3.59701	4.78138	4.72454	3.47277	3.43298	4.27557	K03553 recA; recombination protein RecA	GO:0006281(DNA repair),GO:0006310(DNA recombination),GO:0009432(SOS response)	-	GO:0003697(single-stranded DNA binding),GO:0005524(ATP binding),GO:0008094(ATPase, acting on DNA)	PREDICTED: DNA repair protein recA homolog 3, mitochondrial-like [Glycine max]	Q9ZUP2|RECA3_ARATH	DNA repair protein recA homolog 3, mitochondrial OS=Arabidopsis thaliana OX=3702 GN=At2g19490 PE=2 SV=2
CSS0000467	Chr1	-	7378492	7379857	4.85041	1.9501	8.05425	6.84629	6.29172	11.618	4.88378	10.1207	23.0746	-	-	GO:0005576(extracellular region)	GO:0030145(manganese ion binding),GO:0045735(nutrient reservoir activity)	RmlC-like cupins superfamily protein [Theobroma cacao]	Q6K5Q0|GL21_ORYSJ	Putative germin-like protein 2-1 OS=Oryza sativa subsp. japonica OX=39947 GN=Os02g0491600 PE=3 SV=1
CSS0000468	Chr3	-	28202972	28205805	0.047329	0	0	0	0	0	0	0	0	-	GO:0006355(regulation of transcription, DNA-templated),GO:0009734(auxin-activated signaling pathway)	GO:0005634(nucleus)	GO:0003677(DNA binding),GO:0046983(protein dimerization activity)	Auxin response factor-like protein isoform 1 [Theobroma cacao]	Q94JM3|ARFB_ARATH	Auxin response factor 2 OS=Arabidopsis thaliana OX=3702 GN=ARF2 PE=1 SV=2
CSS0000469	Chr2	-	75655697	75676449	6.45319	6.79054	6.13315	6.4517	5.67941	6.03714	8.21771	7.54559	8.18393	K12813 DHX16; pre-mRNA-splicing factor ATP-dependent RNA helicase DHX16 [EC:3.6.4.13]	-	-	-	PREDICTED: putative pre-mRNA-splicing factor ATP-dependent RNA helicase DHX16 isoform X1 [Vitis vinifera]	Q8VY00|ESP3_ARATH	Pre-mRNA-splicing factor ATP-dependent RNA helicase DEAH1 OS=Arabidopsis thaliana OX=3702 GN=ESP3 PE=1 SV=1
CSS0000470	Chr5	-	122541876	122542124	0	0	0	0	0	0	0	0	0	-	-	-	-	-	-	-
CSS0000471	Chr10	+	20983804	20987246	0.49513	0.892983	0.771159	0.610433	0.797591	0.800345	0.303602	0.412407	0.717942	-	-	-	-	PREDICTED: WAT1-related protein At3g28050-like [Nicotiana tomentosiformis]	Q94JU2|WTR18_ARATH	WAT1-related protein At3g28050 OS=Arabidopsis thaliana OX=3702 GN=At3g28050 PE=2 SV=1
CSS0000472	Chr6	+	9075183	9075818	259.562	278.494	231.591	225.639	237.549	221.333	288.715	292.141	226.763	K02900 RP-L27Ae, RPL27A; large subunit ribosomal protein L27Ae	GO:0006412(translation)	GO:0005840(ribosome)	GO:0003735(structural constituent of ribosome)	PREDICTED: 60S ribosomal protein L27a-3-like [Nelumbo nucifera]	P49637|R27A3_ARATH	60S ribosomal protein L27a-3 OS=Arabidopsis thaliana OX=3702 GN=RPL27AC PE=2 SV=2
CSS0000473	Chr3	+	76200879	76206596	12.9565	14.8231	10.2125	12.4889	11.3445	10.1984	5.32451	5.50876	4.2396	-	GO:0030003(cellular cation homeostasis)	GO:0009507(chloroplast)	-	A_TM021B04.11 protein [Theobroma cacao]	-	-
CSS0000474	Chr3	-	2898816	2900414	0.895029	1.30787	1.61187	2.40622	1.77786	1.6245	1.09245	0.649282	0.846723	K19042 BOI; E3 ubiquitin-protein ligase BOI and related proteins [EC:2.3.2.27]	-	-	-	PREDICTED: probable BOI-related E3 ubiquitin-protein ligase 3 [Nicotiana tomentosiformis]	Q9LDD1|BRG3_ARATH	Probable BOI-related E3 ubiquitin-protein ligase 3 OS=Arabidopsis thaliana OX=3702 GN=BRG3 PE=1 SV=1
CSS0000475	Chr2	-	83403493	83412713	74.1981	72.711	67.5536	69.6707	62.8658	60.9413	52.9242	42.7839	42.2052	K00128 ALDH; aldehyde dehydrogenase (NAD+) [EC:1.2.1.3]	GO:0055114(obsolete oxidation-reduction process)	GO:0005739(mitochondrion)	GO:0001758(retinal dehydrogenase activity),GO:0004028(3-chloroallyl aldehyde dehydrogenase activity),GO:0004029(aldehyde dehydrogenase (NAD+) activity),GO:0005524(ATP binding)	Aldehyde dehydrogenase family 2 member B4, mitochondrial [Glycine soja]	Q9SU63|AL2B4_ARATH	Aldehyde dehydrogenase family 2 member B4, mitochondrial OS=Arabidopsis thaliana OX=3702 GN=ALDH2B4 PE=1 SV=1
CSS0000476	Chr4	-	59535675	59536145	0	0	0	0	0	0	0	0	0	K13448 CML; calcium-binding protein CML	-	-	-	PREDICTED: probable calcium-binding protein CML44-like [Solanum tuberosum]	Q9LPK5|CML44_ARATH	Probable calcium-binding protein CML44 OS=Arabidopsis thaliana OX=3702 GN=CML44 PE=2 SV=2
CSS0000477	Chr8	+	5099814	5100395	0.893854	1.20684	1.2995	0.198172	0	0	0.40266	0.177465	0.855976	-	-	-	-	F-box protein [Morus notabilis]	Q9SU30|CPR1_ARATH	F-box protein CPR1 OS=Arabidopsis thaliana OX=3702 GN=CPR1 PE=1 SV=2
CSS0000478	Chr4	-	120544216	120547399	2.96255	5.06287	5.41846	4.0102	5.57846	5.56876	4.89057	2.569	4.28835	-	-	-	-	Uncharacterized protein TCM_002679 [Theobroma cacao]	-	-
CSS0000479	Contig778	-	224720	231686	10.4855	13.7585	11.0694	12.0352	13.7789	14.6195	13.3131	11.6335	10.8402	-	-	-	-	PREDICTED: chaperone protein dnaJ 16 [Prunus mume]	Q8VXV4|DNJ16_ARATH	Chaperone protein dnaJ 16 OS=Arabidopsis thaliana OX=3702 GN=ATJ16 PE=2 SV=1
CSS0000480	Chr15	-	108018262	108019101	0.19893	0.284484	0.173957	0.233638	0.35528	0.224266	0.462557	0.23488	0.519656	-	GO:0006259(DNA metabolic process)	-	GO:0003676(nucleic acid binding)	hypothetical protein VITISV_039411 [Vitis vinifera]	Q99315|YG31B_YEAST	Transposon Ty3-G Gag-Pol polyprotein OS=Saccharomyces cerevisiae (strain ATCC 204508 / S288c) OX=559292 GN=TY3B-G PE=1 SV=3
CSS0000481	Contig592	+	10134	10391	0	0	0	0	0	0	0	0	0	-	-	-	-	-	-	-
CSS0000482	Chr5	+	29508717	29512578	2.90967	1.64689	1.66437	2.38437	2.2812	1.93139	1.33142	1.09859	1.54714	-	GO:0019277(UDP-N-acetylgalactosamine biosynthetic process)	-	GO:0008760(UDP-N-acetylglucosamine 1-carboxyvinyltransferase activity)	PREDICTED: uncharacterized protein LOC100262376 isoform X1 [Vitis vinifera]	Q8Z0C4|MURA_NOSS1	UDP-N-acetylglucosamine 1-carboxyvinyltransferase OS=Nostoc sp. (strain PCC 7120 / SAG 25.82 / UTEX 2576) OX=103690 GN=murA PE=3 SV=1
CSS0000483	Chr7	+	102817181	102822281	1.32399	2.02273	0.497181	0	0	0	0.026173	0.019128	0.050997	K00847 E2.7.1.4, scrK; fructokinase [EC:2.7.1.4]	GO:0019344(cysteine biosynthetic process)	GO:0009570(chloroplast stroma)	GO:0016301(kinase activity),GO:0016773(phosphotransferase activity, alcohol group as acceptor)	PREDICTED: probable fructokinase-4 [Prunus mume]	Q9C524|SCRK6_ARATH	Probable fructokinase-6, chloroplastic OS=Arabidopsis thaliana OX=3702 GN=At1g66430 PE=2 SV=1
CSS0000484	Chr1	-	213339095	213354555	3.28333	3.08779	2.31607	4.31267	3.89619	4.2069	5.0079	4.62668	5.48539	-	-	-	-	PREDICTED: uncharacterized protein LOC100852656 isoform X1 [Vitis vinifera]	-	-
CSS0000485	Chr7	+	99235653	99237568	0	0	0	0	0	0	0	0	0	-	-	-	-	--	-	-
CSS0000486	Chr10	+	66890048	66963480	25.0047	27.8743	23.5728	21.946	16.977	17.5579	29.2384	28.3028	25.5441	K01892 HARS, hisS; histidyl-tRNA synthetase [EC:6.1.1.21]	GO:0006418(tRNA aminoacylation for protein translation)	-	GO:0004812(aminoacyl-tRNA ligase activity)	hypothetical protein JCGZ_16551 [Jatropha curcas]	O82413|SYHM_ARATH	Histidine--tRNA ligase, chloroplastic/mitochondrial OS=Arabidopsis thaliana OX=3702 GN=At3g46100 PE=2 SV=1
CSS0000487	Chr4	-	59487816	59488277	0	0	0.058583	0	0	0	0	0	0	K13448 CML; calcium-binding protein CML	-	-	-	PREDICTED: probable calcium-binding protein CML44-like [Solanum tuberosum]	Q9LPK5|CML44_ARATH	Probable calcium-binding protein CML44 OS=Arabidopsis thaliana OX=3702 GN=CML44 PE=2 SV=2
CSS0000488	Chr1	-	222175749	222176109	0	0.374185	0.16563	0	0	0	0	0.563173	0	-	-	-	-	-	-	-
CSS0000489	Chr2	-	6663981	6667445	12.7815	14.4399	10.5492	12.4579	12.2758	12.0386	12.9182	12.5308	13.9021	K11877 PSMG3, PAC3; proteasome assembly chaperone 3	-	-	-	hypothetical protein PRUPE_ppa013486mg [Prunus persica]	Q55G88|PSMG3_DICDI	Proteasome assembly chaperone 3 OS=Dictyostelium discoideum OX=44689 GN=psmG3 PE=3 SV=1
CSS0000490	Chr2	+	101703133	101703601	0.135627	0.086676	0	0	0.190049	0.217264	0	0	1.07593	-	-	-	-	-	-	-
CSS0000491	Chr8	-	160169814	160177142	10.872	11.1168	8.77805	8.42976	7.65779	11.8936	20.7127	15.7702	18.4184	K03549 kup; KUP system potassium uptake protein	GO:0071805(potassium ion transmembrane transport)	GO:0016020(membrane)	GO:0015079(potassium ion transmembrane transporter activity)	PREDICTED: potassium transporter 11 [Vitis vinifera]	O64769|POT11_ARATH	Potassium transporter 11 OS=Arabidopsis thaliana OX=3702 GN=POT11 PE=2 SV=1
CSS0000492	Chr3	-	41016272	41029732	10.1593	11.9575	12.8504	13.7238	13.8294	14.0152	11.3315	10.682	11.2301	K20221 IPO4, RANBP4; importin-4	GO:0000059(obsolete protein import into nucleus, docking),GO:0006094(gluconeogenesis),GO:0007010(cytoskeleton organization),GO:0010498(proteasomal protein catabolic process)	GO:0005643(nuclear pore),GO:0005829(cytosol)	GO:0008565(obsolete protein transporter activity)	PREDICTED: importin-4 [Vitis vinifera]	O60100|IMB4_SCHPO	Probable importin subunit beta-4 OS=Schizosaccharomyces pombe (strain 972 / ATCC 24843) OX=284812 GN=kap123 PE=3 SV=1
CSS0000493	Chr3	-	35315395	35318348	15.4834	26.8241	16.8763	12.8133	13.4706	13.4065	22.4444	27.9811	18.8105	-	-	-	-	Chloroplast-targeted copper chaperone protein [Theobroma cacao]	Q8LDS4|NAKR1_ARATH	Protein SODIUM POTASSIUM ROOT DEFECTIVE 1 OS=Arabidopsis thaliana OX=3702 GN=NAKR1 PE=1 SV=1
CSS0000494	Chr6	-	103429662	103454074	4.73912	5.24013	4.41683	5.56546	5.86671	6.61106	11.9918	12.8861	12.1514	K12882 NCBP1, CBP80; nuclear cap-binding protein subunit 1	GO:0000226(microtubule cytoskeleton organization),GO:0000394(RNA splicing, via endonucleolytic cleavage and ligation),GO:0000911(cytokinesis by cell plate formation),GO:0006306(DNA methylation),GO:0006342(chromatin silencing),GO:0006366(transcription by RNA polymerase II),GO:0006412(translation),GO:0009086(methionine biosynthetic process),GO:0009640(photomorphogenesis),GO:0009737(response to absc…	GO:0005846(nuclear cap binding complex)	GO:0000339(RNA cap binding),GO:0003677(DNA binding)	PREDICTED: nuclear cap-binding protein subunit 1 [Vitis vinifera]	Q9SIU2|NCBP1_ARATH	Nuclear cap-binding protein subunit 1 OS=Arabidopsis thaliana OX=3702 GN=ABH1 PE=1 SV=2
CSS0000495	Chr15	+	87051659	87054006	0.953624	0.785766	0.579982	2.94102	3.20991	2.20126	2.37292	1.82986	2.57771	-	-	-	-	PREDICTED: putative pentatricopeptide repeat-containing protein At1g74580 [Vitis vinifera]	Q9CA58|PP120_ARATH	Putative pentatricopeptide repeat-containing protein At1g74580 OS=Arabidopsis thaliana OX=3702 GN=At1g74580 PE=3 SV=1
CSS0000496	Chr12	-	105237890	105243393	5.11926	4.31135	4.49458	5.15415	6.04845	6.21732	5.52351	6.06742	5.93413	-	GO:0006886(intracellular protein transport),GO:0016192(vesicle-mediated transport)	GO:0005886(plasma membrane),GO:0009507(chloroplast),GO:0030131(clathrin adaptor complex)	-	PREDICTED: uncharacterized protein LOC100781636 isoform 1 [Glycine max]	-	-
CSS0000497	Chr4	+	123248695	123249030	0.459266	0.077389	0.07953	0.078879	0	0.058424	0.330296	0.190303	0.476604	K14506 JAR1_4_6; jasmonic acid-amino synthetase [EC:6.3.2.52]	GO:0009585(red, far-red light phototransduction),GO:0009627(systemic acquired resistance),GO:0009640(photomorphogenesis),GO:0009694(jasmonic acid metabolic process),GO:0009733(response to auxin),GO:0009861(jasmonic acid and ethylene-dependent systemic resistance),GO:0009864(induced systemic resistance, jasmonic acid mediated signaling pathway),GO:0010046(response to mycotoxin),GO:0010119(regulati…	GO:0005773(vacuole)	GO:0005524(ATP binding),GO:0019899(enzyme binding),GO:0070566(adenylyltransferase activity),GO:0080123(jasmonate-amino synthetase activity)	Indole-3-acetic acid-amido synthetase GH3.5 isoform 2 [Theobroma cacao]	A0A1J6KGJ9|JAR4_NICAT	Jasmonoyl--L-amino acid synthetase JAR4 OS=Nicotiana attenuata OX=49451 GN=JAR4 PE=1 SV=1
CSS0000498	Chr1	-	222317571	222319788	10.3686	17.2072	20.5644	12.4256	9.59179	9.44304	5.2767	5.97788	5.78741	-	GO:0006364(rRNA processing),GO:0010027(thylakoid membrane organization),GO:0010190(cytochrome b6f complex assembly),GO:0010207(photosystem II assembly),GO:0019288(isopentenyl diphosphate biosynthetic process, methylerythritol 4-phosphate pathway)	-	-	hypothetical protein JCGZ_26881 [Jatropha curcas]	Q9LSE4|CCB1_ARATH	Protein COFACTOR ASSEMBLY OF COMPLEX C SUBUNIT B CCB1, chloroplastic OS=Arabidopsis thaliana OX=3702 GN=CCB1 PE=1 SV=1
CSS0000499	Contig980	-	576318	579420	0.438291	0	0	0	0	0	0.027473	0	0	K01920 gshB; glutathione synthase [EC:6.3.2.3]	GO:0006750(glutathione biosynthetic process),GO:0009407(toxin catabolic process),GO:0009723(response to ethylene)	GO:0005829(cytosol)	GO:0004363(glutathione synthase activity),GO:0005524(ATP binding)	hypothetical protein CISIN_1g008309mg [Citrus sinensis]	O22494|GSHB_SOLLC	Glutathione synthetase, chloroplastic OS=Solanum lycopersicum OX=4081 GN=GSH2 PE=2 SV=1
CSS0000500	Chr2	-	78671253	78673198	0.925645	1.63339	1.38817	1.06167	1.39051	1.3582	1.99666	1.88219	2.28616	-	-	-	-	PREDICTED: pentatricopeptide repeat-containing protein At1g08070-like [Vitis vinifera]	Q9LN01|PPR21_ARATH	Pentatricopeptide repeat-containing protein At1g08070, chloroplastic OS=Arabidopsis thaliana OX=3702 GN=PCMP-H12 PE=2 SV=1
CSS0000501	Chr10	-	20970561	20976036	1.55831	1.41007	1.35709	2.73537	2.54066	2.39693	1.07912	0.919145	1.10749	K13457 RPM1, RPS3; disease resistance protein RPM1	-	-	GO:0016787(hydrolase activity)	PREDICTED: disease resistance protein RPM1-like [Populus euphratica]	Q39214|RPM1_ARATH	Disease resistance protein RPM1 OS=Arabidopsis thaliana OX=3702 GN=RPM1 PE=1 SV=1
CSS0000502	Contig515	+	173539	178559	13.2628	16.3936	15.3946	6.44414	6.23271	4.74592	4.60414	5.21446	6.73355	-	-	-	-	Sec14p-like phosphatidylinositol transfer family protein isoform 1 [Theobroma cacao]	F4IHJ0|SFH8_ARATH	Phosphatidylinositol/phosphatidylcholine transfer protein SFH8 OS=Arabidopsis thaliana OX=3702 GN=SFH8 PE=2 SV=1
CSS0000503	Chr3	-	31149214	31149531	0	0	0	0	0	0	0	0	0	-	-	-	-	-	-	-
CSS0000504	Chr12	+	147194976	147197982	0.059337	0.193797	0.170572	0.198117	0.415971	0.256095	0.83273	0.301898	0.468382	-	-	-	-	PREDICTED: uncharacterized protein LOC100264973 [Vitis vinifera]	Q9M2R0|FTIP3_ARATH	FT-interacting protein 3 OS=Arabidopsis thaliana OX=3702 GN=FTIP3 PE=1 SV=1
CSS0000505	Contig702	+	182219	183270	0.340437	0.309603	0.232342	0.639002	0.712525	0.669801	0.821485	0	1.20755	-	-	-	-	-	-	-
CSS0000506	Chr4	+	9630165	9631936	0.199061	0	0.023778	0.267474	0.115275	0.156173	7.6413	8.57218	7.73099	-	GO:0055114(obsolete oxidation-reduction process)	-	GO:0005506(iron ion binding),GO:0009055(electron transfer activity),GO:0020037(heme binding),GO:0047085(hydroxyphenylacetonitrile 2-monooxygenase activity),GO:0050592(4-hydroxyphenylacetaldehyde oxime monooxygenase activity)	unnamed protein product [Vitis vinifera]	O81970|C71A9_SOYBN	Cytochrome P450 71A9 OS=Glycine max OX=3847 GN=CYP71A9 PE=2 SV=1
CSS0000507	Chr7	-	184619247	184626891	14.7702	11.5262	11.6897	16.58	16.1488	17.1238	15.6811	16.2998	18.8673	K07977 ARF; Arf/Sar family, other	GO:0007264(small GTPase mediated signal transduction)	GO:0005622(intracellular anatomical structure)	GO:0005525(GTP binding)	hypothetical protein CICLE_v10022381mg [Citrus clementina]	P61210|ARF1_LOCMI	ADP-ribosylation factor 1 OS=Locusta migratoria OX=7004 GN=ARF1 PE=2 SV=2
CSS0000508	Chr15	+	21415245	21416254	23.1962	33.5256	38.5952	43.7476	41.769	41.8376	36.6647	33.7393	30.1077	-	-	-	-	PREDICTED: uncharacterized protein LOC104904680 [Beta vulgaris subsp. vulgaris]	-	-
CSS0000509	Chr2	+	188027852	188029805	117.49	52.8376	84.7323	44.564	43.5901	50.2351	189.756	193.176	155.053	-	-	GO:0016021(integral component of membrane)	-	senescence-associated protein [Vitis quinquangularis]	Q9SUD4|TET7_ARATH	Tetraspanin-7 OS=Arabidopsis thaliana OX=3702 GN=TET7 PE=2 SV=1
CSS0000510	Chr11	+	122843808	122845686	0	0	0	0	0	0	0	0	0	-	-	-	-	-	-	-
CSS0000511	Chr9	-	165088884	165089147	0.165081	0	0.235128	0.127482	0.103948	0.047055	0.084854	0.050253	0.565303	-	-	-	-	-	-	-
CSS0000512	Contig139	+	46125	47059	0	0	0	0	0	0.04906	0	0	0	K02214 CDC7; cell division control protein 7 [EC:2.7.11.1]	-	-	GO:0004672(protein kinase activity)	hypothetical protein JCGZ_03472 [Jatropha curcas]	O00311|CDC7_HUMAN	Cell division cycle 7-related protein kinase OS=Homo sapiens OX=9606 GN=CDC7 PE=1 SV=1
CSS0000513	Chr15	-	32208660	32213772	10.9746	16.1798	11.7987	4.82759	6.38583	5.11788	5.30473	5.59968	6.63012	-	-	-	-	Uncharacterized protein isoform 1 [Theobroma cacao]	-	-
CSS0000514	Chr13	+	91572773	91573040	0	0	0	0	0	0	0	0	0	-	-	-	GO:0045735(nutrient reservoir activity)	hypothetical protein MIMGU_mgv1a024110mg [Erythranthe guttata]	A0A2I4E5L6|VCL6_JUGRE	Vicilin Jug r 6.0101 OS=Juglans regia OX=51240 GN=LOC108986502 PE=1 SV=1
CSS0000515	Chr4	-	186515799	186517274	0.091828	0.060099	0.106446	0.120062	0.194349	0.090221	0.015191	0.116224	0.118695	-	-	-	-	hypothetical protein POPTR_0001s44370g [Populus trichocarpa]	Q5SVZ6|ZMYM1_HUMAN	Zinc finger MYM-type protein 1 OS=Homo sapiens OX=9606 GN=ZMYM1 PE=1 SV=1
CSS0000516	Chr8	+	19385001	19413336	0	0	0	0	0	0	0	0	0	K13161 HNRNPR; heterogeneous nuclear ribonucleoprotein R	-	-	GO:0097159(organic cyclic compound binding),GO:1901363(heterocyclic compound binding)	PREDICTED: heterogeneous nuclear ribonucleoprotein R [Vitis vinifera]	Q9ASP6|HNRPQ_ARATH	Heterogeneous nuclear ribonucleoprotein Q OS=Arabidopsis thaliana OX=3702 GN=LIF2 PE=1 SV=1
CSS0000517	Contig227	-	244580	247617	4.02347	1.41555	2.71849	3.72723	2.21866	3.30165	12.0848	12.8087	10.5315	K20547 CHIB; basic endochitinase B [EC:3.2.1.14]	GO:0000272(polysaccharide catabolic process),GO:0006032(chitin catabolic process),GO:0006952(defense response),GO:0016998(cell wall macromolecule catabolic process)	GO:0005576(extracellular region),GO:0005618(cell wall),GO:0005773(vacuole)	GO:0004568(chitinase activity),GO:0008061(chitin binding)	PREDICTED: chitinase 1-like [Elaeis guineensis]	P86473|CHIT_ACTCC	Endochitinase OS=Actinidia chinensis var. chinensis OX=1590841 GN=CEY00_Acc04863 PE=1 SV=2
CSS0000518	Chr7	+	13707972	13709366	0	0.044346	0.021538	0	0	0	0	0.039152	0.074589	-	-	-	-	T4.5 [Malus x robusta]	Q9ZT94|POLR2_ARATH	Retrovirus-related Pol polyprotein from transposon RE2 OS=Arabidopsis thaliana OX=3702 GN=RE2 PE=4 SV=1
CSS0000519	Chr9	-	153986224	153989736	0.013016	0	0.001322	0.030526	0.053277	0.006487	0.0028	0	0.008065	-	GO:0015074(DNA integration)	-	GO:0003676(nucleic acid binding),GO:0008270(zinc ion binding),GO:0016758(hexosyltransferase activity)	PREDICTED: uncharacterized protein LOC104880724, partial [Vitis vinifera]	P10978|POLX_TOBAC	Retrovirus-related Pol polyprotein from transposon TNT 1-94 OS=Nicotiana tabacum OX=4097 PE=2 SV=1
CSS0000520	Chr2	+	42422921	42424597	0.020951	0.02345	0.020279	0.037576	0.023545	0.079014	0.029193	0	0.15076	-	-	-	GO:0005488(binding)	hypothetical protein VITISV_027576 [Vitis vinifera]	Q9ZT94|POLR2_ARATH	Retrovirus-related Pol polyprotein from transposon RE2 OS=Arabidopsis thaliana OX=3702 GN=RE2 PE=4 SV=1
CSS0000521	Contig427	+	254062	254403	1.17675	3.64646	1.8961	2.94452	3.03677	2.11502	3.59794	7.01593	4.14082	K16465 CETN1; centrin-1	-	-	GO:0005509(calcium ion binding)	PREDICTED: calcium-binding protein PBP1 [Vitis vinifera]	O81831|CARP1_ARATH	Calcium-binding protein KRP1 OS=Arabidopsis thaliana OX=3702 GN=KRP1 PE=2 SV=1
CSS0000522	Chr5	+	187184143	187191822	0.957705	0.893082	0.788862	1.47079	1.76867	1.32444	1.17915	1.19986	1.27223	K10895 FANCI; fanconi anemia group I protein	GO:0006259(DNA metabolic process),GO:0007059(chromosome segregation),GO:0007127(meiosis I),GO:0051276(chromosome organization)	-	-	PREDICTED: Fanconi anemia group I protein [Vitis vinifera]	Q8K368|FANCI_MOUSE	Fanconi anemia group I protein homolog OS=Mus musculus OX=10090 GN=Fanci PE=1 SV=2
CSS0000523	Contig7	-	32541	32849	0	0	0	0.081347	0	0.159319	0	0	0	K03676 grxC, GLRX, GLRX2; glutaredoxin 3	GO:0045454(cell redox homeostasis)	-	GO:0009055(electron transfer activity),GO:0015035(protein-disulfide reductase activity)	PREDICTED: monothiol glutaredoxin-S10 [Vitis vinifera]	Q9LIF1|GRS10_ARATH	Monothiol glutaredoxin-S10 OS=Arabidopsis thaliana OX=3702 GN=GRXS10 PE=3 SV=1
CSS0000524	Chr2	-	138494482	138495387	10.1039	6.72102	6.29426	12.7641	12.2748	13.1702	34.2915	30.1908	31.0116	K14004 SEC13; protein transport protein SEC13	-	-	-	unnamed protein product [Coffea canephora]	O64740|SC13B_ARATH	Protein transport protein SEC13 homolog B OS=Arabidopsis thaliana OX=3702 GN=SEC13B PE=1 SV=1
CSS0000525	Chr3	-	186457380	186458299	2.65455	3.23715	3.9733	2.92494	1.78988	2.51632	1.48727	1.0222	1.0808	-	-	-	-	PREDICTED: protein YLS9 [Pyrus x bretschneideri]	Q9SRN0|NHL1_ARATH	NDR1/HIN1-like protein 1 OS=Arabidopsis thaliana OX=3702 GN=NHL1 PE=2 SV=1
CSS0000526	Chr4	-	168967884	168968840	0.156176	0	0.34712	1.12901	0.652695	0.770881	0.650354	0.835356	0.828948	-	-	-	-	-	-	-
CSS0000527	Chr3	-	36239272	36241206	40.5399	39.273	37.2206	39.3477	30.5398	30.8133	24.1856	21.2342	21.7389	-	-	-	-	PREDICTED: uncharacterized protein LOC101302269 [Fragaria vesca subsp. vesca]	Q9SZ67|WRK19_ARATH	Probable WRKY transcription factor 19 OS=Arabidopsis thaliana OX=3702 GN=WRKY19 PE=1 SV=1
CSS0000528	Chr4	+	11478072	11484793	4.0429	5.65284	5.10393	5.97485	5.96475	5.27254	6.34934	7.36749	6.72742	K15188 CCNT; cyclin T	GO:0044238(primary metabolic process),GO:0044260(cellular macromolecule metabolic process)	-	-	unnamed protein product [Coffea canephora]	Q2QQS5|CCT14_ORYSJ	Cyclin-T1-4 OS=Oryza sativa subsp. japonica OX=39947 GN=CYCT1-1 PE=2 SV=1
CSS0000529	Chr4	+	125376552	125377288	0	0	0	0	0	0	0	0	0.333911	-	-	GO:0009507(chloroplast)	GO:0005198(structural molecule activity)	PREDICTED: probable plastid-lipid-associated protein 4, chloroplastic [Nelumbo nucifera]	Q9LU85|PAP4_ARATH	Probable plastid-lipid-associated protein 4, chloroplastic OS=Arabidopsis thaliana OX=3702 GN=PAP4 PE=1 SV=1
CSS0000530	Chr12	+	32935090	32938475	0	0	0	0	0	0	0	0	0	-	-	-	-	PREDICTED: uncharacterized protein LOC100243242 isoform X1 [Vitis vinifera]	Q9LMT7|MAIN_ARATH	Protein MAINTENANCE OF MERISTEMS OS=Arabidopsis thaliana OX=3702 GN=MAIN PE=1 SV=1
CSS0000531	Contig172	+	26056	27527	23.8878	15.9468	19.0517	24.1479	19.4315	21.3325	24.6203	24.6001	22.3381	K01807 rpiA; ribose 5-phosphate isomerase A [EC:5.3.1.6]	GO:0009052(pentose-phosphate shunt, non-oxidative branch)	-	GO:0004751(ribose-5-phosphate isomerase activity)	PREDICTED: probable ribose-5-phosphate isomerase 2 [Vitis vinifera]	Q9ZU38|RPI2_ARATH	Probable ribose-5-phosphate isomerase 2 OS=Arabidopsis thaliana OX=3702 GN=RPI2 PE=1 SV=1
CSS0000532	Chr11	+	8197307	8200390	69.6485	83.9478	89.1205	81.889	92.112	84.272	65.4393	60.2965	57.9366	K12890 SFRS1, ASF, SF2; splicing factor, arginine/serine-rich 1	-	-	GO:0000166(nucleotide binding),GO:0003676(nucleic acid binding)	unknown [Picea sitchensis]	O22315|SR34_ARATH	Serine/arginine-rich-splicing factor SR34 OS=Arabidopsis thaliana OX=3702 GN=SR34 PE=1 SV=1
CSS0000533	Chr13	+	95749927	95751538	8.77853	8.47977	9.20323	9.52687	8.64841	8.91984	7.95346	9.78042	8.70763	-	-	-	-	PREDICTED: uncharacterized protein LOC100241933 [Vitis vinifera]	-	-
CSS0000534	Chr2	+	34804018	34814046	3.79329	2.56729	3.31176	3.48028	3.78731	3.89936	5.08489	5.1805	5.43026	K03257 EIF4A; translation initiation factor 4A	-	-	-	hypothetical protein JCGZ_12384 [Jatropha curcas]	O02494|IF4A_CRYPV	Eukaryotic initiation factor 4A OS=Cryptosporidium parvum OX=5807 GN=EIF4-A PE=2 SV=1
CSS0000535	Chr5	-	12286232	12301918	6.6337	14.5795	10.3508	5.75463	7.12402	5.48378	8.89828	10.7783	11.8253	-	GO:0000023(maltose metabolic process),GO:0000413(protein peptidyl-prolyl isomerization),GO:0006457(protein folding),GO:0009902(chloroplast relocation),GO:0010027(thylakoid membrane organization),GO:0010103(stomatal complex morphogenesis),GO:0015031(protein transport),GO:0016117(carotenoid biosynthetic process),GO:0016556(mRNA modification),GO:0019252(starch biosynthetic process),GO:0019288(isopen…	GO:0009570(chloroplast stroma),GO:0009941(chloroplast envelope)	GO:0003755(peptidyl-prolyl cis-trans isomerase activity)	PREDICTED: trigger factor-like protein TIG, Chloroplastic [Vitis vinifera]	Q8S9L5|TIG_ARATH	Trigger factor-like protein TIG, Chloroplastic OS=Arabidopsis thaliana OX=3702 GN=TIG PE=1 SV=1
CSS0000536	Chr4	-	177813476	177821466	14.0391	12.8986	9.93269	15.4669	13.8186	16.2807	11.3015	10.4604	9.27378	-	GO:0051707(response to other organism)	-	-	PREDICTED: thaumatin-like protein [Vitis vinifera]	Q53MB8|TLPH_ORYSJ	Thaumatin-like protein OS=Oryza sativa subsp. japonica OX=39947 GN=Os11g0706600 PE=2 SV=1
CSS0000537	Contig787	-	4223	28907	2.92109	4.97608	4.33931	3.27413	3.12378	2.6454	2.26576	1.96692	2.1395	-	GO:0009657(plastid organization),GO:0009790(embryo development),GO:0016070(RNA metabolic process)	GO:0044434(obsolete chloroplast part)	GO:0000166(nucleotide binding),GO:0043167(ion binding)	PREDICTED: GTP-binding protein OBGC, chloroplastic isoform X3 [Vitis vinifera]	Q8L7L0|OBGC_ARATH	GTP-binding protein OBGC, chloroplastic OS=Arabidopsis thaliana OX=3702 GN=OBGL PE=2 SV=1
CSS0000538	Chr9	+	80929918	80944563	3.25161	3.98395	2.24458	3.85228	3.76634	2.93058	4.17529	3.90184	3.58697	K03650 mnmE, trmE, MSS1; tRNA modification GTPase [EC:3.6.-.-]	GO:0006184(obsolete GTP catabolic process),GO:0006400(tRNA modification),GO:0006897(endocytosis),GO:0007264(small GTPase mediated signal transduction)	GO:0005622(intracellular anatomical structure)	GO:0003924(GTPase activity),GO:0005525(GTP binding)	PREDICTED: probable tRNA modification GTPase MnmE [Vitis vinifera]	Q3MBM5|MNME_TRIV2	tRNA modification GTPase MnmE OS=Trichormus variabilis (strain ATCC 29413 / PCC 7937) OX=240292 GN=mnmE PE=3 SV=1
CSS0000539	Chr13	-	134715803	134716407	0.261281	0.301241	0.172631	0.213696	0.343471	0.197405	1.90989	0.412856	0.625245	-	GO:0006508(proteolysis)	GO:0005768(endosome),GO:0005886(plasma membrane),GO:0016021(integral component of membrane)	GO:0004190(aspartic-type endopeptidase activity)	hypothetical protein VITISV_022532 [Vitis vinifera]	Q8W469|SIPL2_ARATH	Signal peptide peptidase-like 2 OS=Arabidopsis thaliana OX=3702 GN=SPPL2 PE=2 SV=1
CSS0000540	Chr10	-	77727136	77728300	10.4642	8.19085	11.138	16.5396	13.0567	13.0153	11.8004	14.6851	14.1137	K17338 REEP1_2_3_4; receptor expression-enhancing protein 1/2/3/4	-	-	-	Receptor expression-enhancing protein, putative [Ricinus communis]	Q9LR09|HA22G_ARATH	Putative HVA22-like protein g OS=Arabidopsis thaliana OX=3702 GN=HVA22G PE=3 SV=2
CSS0000541	Chr3	-	41743386	41748837	16.6992	16.7828	20.5915	18.7086	17.3237	17.0936	17.8348	15.1329	17.1054	K15707 RNF170; RING finger protein 170 [EC:2.3.2.27]	GO:0000303(response to superoxide),GO:0002679(respiratory burst involved in defense response),GO:0009651(response to salt stress),GO:0009733(response to auxin),GO:0009737(response to abscisic acid),GO:0009743(response to carbohydrate),GO:0009873(ethylene-activated signaling pathway),GO:0010200(response to chitin),GO:0035556(intracellular signal transduction)	GO:0005634(nucleus)	GO:0008270(zinc ion binding)	unnamed protein product [Coffea canephora]	Q7SZN2|RN170_DANRE	E3 ubiquitin-protein ligase RNF170 OS=Danio rerio OX=7955 GN=rnf170 PE=2 SV=1
CSS0000542	Chr3	-	21554944	21564730	0	0	0	0	0	0.018832	0.244598	0	0.232146	-	-	-	-	unnamed protein product [Coffea canephora]	Q9LVC3|PUM12_ARATH	Pumilio homolog 12 OS=Arabidopsis thaliana OX=3702 GN=APUM12 PE=2 SV=2
CSS0000543	Chr3	+	121693194	121696488	1.34354	1.96433	1.08353	2.04092	2.41934	2.58515	5.82394	6.32891	6.4906	-	-	-	-	unnamed protein product [Coffea canephora]	-	-
CSS0000544	Chr2	+	35306319	35322670	1.19801	5.37981	1.85245	0.084444	0.093915	0	0.055516	0	0.084841	-	-	-	-	PREDICTED: uncharacterized protein LOC100256691 [Vitis vinifera]	-	-
CSS0000545	Contig48	-	13907	16630	0	0	0	0	0	0	0	0	0	-	-	-	GO:0008483(transaminase activity)	PREDICTED: kynurenine--oxoglutarate transaminase-like [Prunus mume]	Q54KM6|KAT_DICDI	Kynurenine--oxoglutarate transaminase OS=Dictyostelium discoideum OX=44689 GN=ccbl PE=3 SV=1
CSS0000546	Chr4	+	72826570	72835744	4.78089	5.20802	6.71128	5.28931	5.09626	5.01324	6.23131	6.8791	7.70536	K20102 YTHDF; YTH domain-containing family protein	-	-	-	unnamed protein product [Coffea canephora]	Q9LJE5|ECT2_ARATH	YTH domain-containing protein ECT2 OS=Arabidopsis thaliana OX=3702 GN=ECT2 PE=1 SV=1
CSS0000547	Chr7	-	4828374	4833978	17.3973	28.4287	18.7632	23.4732	22.6304	21.1961	19.9514	19.1299	16.7291	K19788 OLA1; obg-like ATPase 1	GO:0006783(heme biosynthetic process)	GO:0009570(chloroplast stroma)	GO:0005525(GTP binding)	GTP-binding protein, putative [Ricinus communis]	P37518|YCHF_BACSU	Ribosome-binding ATPase YchF OS=Bacillus subtilis (strain 168) OX=224308 GN=ychF PE=2 SV=1
CSS0000548	Chr12	+	142430012	142430228	0	0	0	0	0	0	0	0	0	-	-	-	-	-	-	-
CSS0000549	Chr10	+	110737667	110738062	0.212345	0	0	0.085519	0	0.20797	0	0	0	K14488 SAUR; SAUR family protein	-	-	-	PREDICTED: indole-3-acetic acid-induced protein ARG7 [Vitis vinifera]	O65695|SAU50_ARATH	Auxin-responsive protein SAUR50 OS=Arabidopsis thaliana OX=3702 GN=SAUR50 PE=1 SV=1
CSS0000550	Chr15	-	2363188	2365511	1.33273	2.38023	1.63414	4.06003	2.4136	2.81576	3.7791	3.48353	3.1739	-	-	-	-	-	-	-
CSS0000551	Chr7	+	145527576	145533654	4.22523	4.71351	3.54878	5.65296	5.44891	5.37608	7.06311	6.24849	6.37927	-	-	-	-	hypothetical protein POPTR_0012s05700g [Populus trichocarpa]	Q6AVI0|RSLE2_ORYSJ	Zinc finger BED domain-containing protein RICESLEEPER 2 OS=Oryza sativa subsp. japonica OX=39947 GN=Os03g0733400 PE=2 SV=1
CSS0000552	Contig873	+	167624	169172	0	0	0	0	0	0	0	0	0	-	-	-	-	PREDICTED: uncharacterized protein LOC104103140 [Nicotiana tomentosiformis]	Q5NDE7|PMGT2_XENLA	Protein O-linked-mannose beta-1,4-N-acetylglucosaminyltransferase 2 OS=Xenopus laevis OX=8355 GN=pomgnt2 PE=2 SV=1
CSS0000553	Chr7	+	128411935	128412926	0	0	0	0	0	0	0	0	0	-	GO:0007018(microtubule-based movement),GO:0055114(obsolete oxidation-reduction process)	GO:0005871(kinesin complex)	GO:0003777(microtubule motor activity),GO:0005524(ATP binding),GO:0008017(microtubule binding),GO:0016491(oxidoreductase activity)	PREDICTED: kinesin-like calmodulin-binding protein isoform X1 [Eucalyptus grandis]	Q7XPJ0|KN14I_ORYSJ	Kinesin-like protein KIN-14I OS=Oryza sativa subsp. japonica OX=39947 GN=KIN14I PE=2 SV=1
CSS0000554	Chr9	-	39559756	39561249	0.150576	0	0.032097	1.13437	0.505768	0.728423	0.043976	0.354912	0	-	GO:0030259(lipid glycosylation)	-	GO:0016758(hexosyltransferase activity)	PREDICTED: crocetin glucosyltransferase, chloroplastic-like [Vitis vinifera]	F8WKW0|UGT1_GARJA	Crocetin glucosyltransferase, chloroplastic OS=Gardenia jasminoides OX=114476 GN=UGT75L6 PE=1 SV=1
CSS0000555	Contig712	-	50071	58733	1.00839	0.957497	0.666539	1.70121	1.63234	1.52112	0	0.243189	0.322803	K03083 GSK3B; glycogen synthase kinase 3 beta [EC:2.7.11.26]	GO:0006468(protein phosphorylation)	-	GO:0004674(protein serine/threonine kinase activity),GO:0005524(ATP binding)	PREDICTED: shaggy-related protein kinase kappa-like [Cucumis sativus]	Q39019|KSG10_ARATH	Shaggy-related protein kinase kappa OS=Arabidopsis thaliana OX=3702 GN=ASK10 PE=2 SV=2
CSS0000556	Contig1223	+	230762	250854	1.76751	3.18142	5.91824	0.561556	0	0.295411	0	0	0	K09264 K09264; MADS-box transcription factor, plant	GO:0006355(regulation of transcription, DNA-templated)	GO:0005634(nucleus)	GO:0003677(DNA binding),GO:0003700(DNA-binding transcription factor activity),GO:0046983(protein dimerization activity)	MADS-box transcription factor APETALA1-like protein [Camellia sinensis]	Q6E6S7|AP1_VITVI	Agamous-like MADS-box protein AP1 OS=Vitis vinifera OX=29760 GN=AP1 PE=2 SV=1
CSS0000557	Chr3	-	128737073	128739819	0.016895	0.062026	0.036791	0	0.006444	0	0.0666	0.01205	0.038216	-	GO:0006259(DNA metabolic process)	-	-	transcriptional factor B3 [Coprinopsis cinerea okayama7#130]	A5WFR0|PIF1_PSYWF	ATP-dependent DNA helicase pif1 OS=Psychrobacter sp. (strain PRwf-1) OX=349106 GN=pif1 PE=3 SV=1
CSS0000558	Chr9	-	81241726	81250643	1.01014	0.603291	1.65382	0.969231	2.42294	1.96995	1.56604	0.54366	2.74101	-	GO:0005975(carbohydrate metabolic process)	-	GO:0004553(hydrolase activity, hydrolyzing O-glycosyl compounds),GO:0030674(protein-macromolecule adaptor activity),GO:0051015(actin filament binding)	hypothetical protein CICLE_v10000913mg [Citrus clementina]	Q5B5X8|EXGA_EMENI	Probable glucan 1,3-beta-glucosidase A OS=Emericella nidulans (strain FGSC A4 / ATCC 38163 / CBS 112.46 / NRRL 194 / M139) OX=227321 GN=exgA PE=3 SV=2
CSS0000559	Chr4	-	34987137	34987951	0	0	0	0	0	0	0	0	0	K03061 PSMC2, RPT1; 26S proteasome regulatory subunit T1	GO:0006508(proteolysis),GO:0030163(protein catabolic process)	GO:0005634(nucleus),GO:0005737(cytoplasm),GO:0005886(plasma membrane),GO:0008540(proteasome regulatory particle, base subcomplex)	GO:0005524(ATP binding),GO:0008233(peptidase activity),GO:0008568(microtubule-severing ATPase activity)	PREDICTED: 26S protease regulatory subunit 7-like [Brassica rapa]	Q41365|PRS7_SPIOL	26S proteasome regulatory subunit 7 OS=Spinacia oleracea OX=3562 GN=RPT1 PE=2 SV=1
CSS0000560	Chr10	+	164954195	164954523	252.701	302.267	277.821	221.312	248.889	245.122	178.725	229.268	152.722	K02979 RP-S28e, RPS28; small subunit ribosomal protein S28e	GO:0006412(translation)	GO:0005618(cell wall),GO:0005886(plasma membrane),GO:0022627(cytosolic small ribosomal subunit)	GO:0003735(structural constituent of ribosome)	ribosomal protein s28 [Camellia sinensis]	P46302|RS28_MAIZE	40S ribosomal protein S28 OS=Zea mays OX=4577 GN=RPS28 PE=3 SV=1
CSS0000561	Chr15	-	4222963	4228738	86.5636	57.0494	77.2729	86.0906	86.4398	98.3285	81.8958	78.0616	89.8094	K00058 serA, PHGDH; D-3-phosphoglycerate dehydrogenase / 2-oxoglutarate reductase [EC:1.1.1.95 1.1.1.399]	GO:0006564(L-serine biosynthetic process),GO:0006569(tryptophan catabolic process),GO:0006612(protein targeting to membrane),GO:0009684(indoleacetic acid biosynthetic process),GO:0009963(positive regulation of flavonoid biosynthetic process),GO:0010363(regulation of plant-type hypersensitive response),GO:0042742(defense response to bacterium),GO:0055114(obsolete oxidation-reduction process)	GO:0005634(nucleus),GO:0005829(cytosol),GO:0009570(chloroplast stroma)	GO:0004617(phosphoglycerate dehydrogenase activity),GO:0016597(amino acid binding),GO:0051287(NAD binding)	PREDICTED: D-3-phosphoglycerate dehydrogenase 2, chloroplastic [Nicotiana tomentosiformis]	O04130|SERA2_ARATH	D-3-phosphoglycerate dehydrogenase 2, chloroplastic OS=Arabidopsis thaliana OX=3702 GN=PGDH2 PE=1 SV=2
CSS0000562	Chr2	+	45823824	45824516	52.6556	52.6713	45.4862	56.9578	44.5443	37.7023	13.6517	13.8175	15.2504	-	-	-	-	PREDICTED: thaumatin-like protein 1b [Populus euphratica]	A0A1P8B554|THLP1_ARATH	Thaumatin-like protein 1 OS=Arabidopsis thaliana OX=3702 GN=TLP1 PE=2 SV=1
CSS0000563	Chr12	-	24016206	24031798	0	0	0	0	0	0	0	0	0	-	-	-	-	hypothetical protein PRUPE_ppa023472mg, partial [Prunus persica]	F4IFD0|MAIL2_ARATH	Protein MAIN-LIKE 2 OS=Arabidopsis thaliana OX=3702 GN=At2g04865 PE=1 SV=1
CSS0000564	Chr15	+	58668925	58669299	0.252206	0.021727	0.057661	0.205216	0.771954	0.572555	0	0	1.57127	-	-	-	GO:0004519(endonuclease activity)	hypothetical protein SORBIDRAFT_1138s002030 [Sorghum bicolor]	-	-
CSS0000565	Chr12	-	77998119	78001923	0.605305	1.80208	0.7504	1.93392	4.0079	2.20217	4.30442	4.76821	3.63255	K02608 ORC6; origin recognition complex subunit 6	GO:0006261(DNA-dependent DNA replication)	GO:0005664(nuclear origin of replication recognition complex)	GO:0003677(DNA binding)	PREDICTED: origin recognition complex subunit 6 [Vitis vinifera]	Q9ZVH3|ORC6_ARATH	Origin of replication complex subunit 6 OS=Arabidopsis thaliana OX=3702 GN=ORC6 PE=1 SV=2
CSS0000566	Chr14	+	48727489	48728878	3.62866	2.81152	3.21076	4.29955	5.59677	6.54913	4.53784	5.81336	3.36624	K20368 CNIH, ERV14; protein cornichon	GO:0035556(intracellular signal transduction)	GO:0016020(membrane)	-	PREDICTED: protein cornichon homolog 4 [Sesamum indicum]	Q3EDD7|CNIH2_ARATH	Probable protein cornichon homolog 2 OS=Arabidopsis thaliana OX=3702 GN=At1g12340 PE=2 SV=2
CSS0000567	Contig111	+	915162	918167	1.21789	1.44715	0.779626	0.711996	0.279723	0.367167	0.418501	0.506874	0.511233	K01409 KAE1, tsaD, QRI7; N6-L-threonylcarbamoyladenine synthase [EC:2.3.1.234]	GO:0006508(proteolysis),GO:0006626(protein targeting to mitochondrion),GO:0030048(actin filament-based movement),GO:0051645(Golgi localization),GO:0051646(mitochondrion localization),GO:0060151(peroxisome localization)	GO:0005829(cytosol)	-	putative tRNA threonylcarbamoyladenosine biosynthesis protein osgep [Morus notabilis]	Q7SYR1|OSGEP_XENLA	Probable tRNA N6-adenosine threonylcarbamoyltransferase OS=Xenopus laevis OX=8355 GN=osgep PE=2 SV=1
CSS0000568	Contig605	-	141846	148584	0.443783	0	0	1.41555	1.88624	1.89401	0.786255	0.996377	0.480449	-	-	-	-	PREDICTED: protein TIFY 8 [Nicotiana sylvestris]	Q84MB2|TIF8_ARATH	Protein TIFY 8 OS=Arabidopsis thaliana OX=3702 GN=TIFY8 PE=1 SV=1
CSS0000569	Chr4	+	33395566	33396186	0	0	0	0	0	0	0	0	0	-	-	-	-	-	-	-
CSS0000570	Chr1	+	151257363	151261512	26.6447	23.934	30.7538	33.1171	31.5006	31.6781	21.1771	23.3215	23.9075	K12741 HNRNPA1_3; heterogeneous nuclear ribonucleoprotein A1/A3	-	-	-	PREDICTED: UBP1-associated protein 2B-like [Vitis vinifera]	O80678|UBA2B_ARATH	UBP1-associated protein 2B OS=Arabidopsis thaliana OX=3702 GN=UBA2B PE=2 SV=1
CSS0000571	Chr14	-	102872994	102874507	11.6427	12.8873	12.2157	9.56179	8.12756	7.88084	15.2548	6.01945	6.86615	K16586 HAUS3; HAUS augmin-like complex subunit 3	GO:0051225(spindle assembly),GO:0080175(phragmoplast microtubule organization)	GO:0005634(nucleus),GO:0005819(spindle),GO:0009524(phragmoplast),GO:0070652(HAUS complex)	-	PREDICTED: HAUS augmin-like complex subunit 3 isoform X2 [Tarenaya hassleriana]	Q0WQE7|AUG3_ARATH	AUGMIN subunit 3 OS=Arabidopsis thaliana OX=3702 GN=AUG3 PE=1 SV=1
CSS0000572	Chr14	+	132598664	132600128	0	0	0	0	0	0	0	0	0	K00111 glpA, glpD; glycerol-3-phosphate dehydrogenase [EC:1.1.5.3]	GO:0006007(glucose catabolic process),GO:0006072(glycerol-3-phosphate metabolic process),GO:0006127(glycerophosphate shuttle),GO:0015824(proline transport),GO:0019563(glycerol catabolic process),GO:0019761(glucosinolate biosynthetic process)	GO:0005743(mitochondrial inner membrane),GO:0009331(glycerol-3-phosphate dehydrogenase complex)	GO:0004368(glycerol-3-phosphate dehydrogenase (quinone) activity),GO:0004369(glycerol-3-phosphate oxidase activity)	PREDICTED: glycerol-3-phosphate dehydrogenase SDP6, mitochondrial-like [Sesamum indicum]	Q9SS48|SDP6_ARATH	Glycerol-3-phosphate dehydrogenase SDP6, mitochondrial OS=Arabidopsis thaliana OX=3702 GN=SDP6 PE=1 SV=1
CSS0000573	Contig1215	+	5677	14815	0.939906	1.68731	1.20033	1.28918	1.38088	1.04568	0.828907	0.762038	1.14983	K01113 phoD; alkaline phosphatase D [EC:3.1.3.1]	-	-	-	unnamed protein product [Vitis vinifera]	-	-
CSS0000574	Chr15	-	9303222	9313405	3.95829	3.57367	3.0216	6.43895	5.92357	6.45094	6.18305	5.71201	6.05919	K14288 XPOT; exportin-T	GO:0006406(mRNA export from nucleus),GO:0006409(tRNA export from nucleus),GO:0006499(N-terminal protein myristoylation),GO:0006606(protein import into nucleus),GO:0009640(photomorphogenesis),GO:0009793(embryo development ending in seed dormancy),GO:0009845(seed germination),GO:0009909(regulation of flower development),GO:0010014(meristem initiation),GO:0010162(seed dormancy process),GO:0010182(su…	GO:0005634(nucleus),GO:0005829(cytosol)	GO:0000049(tRNA binding),GO:0015932(nucleobase-containing compound transmembrane transporter activity)	PREDICTED: exportin-T isoform X1 [Nicotiana tomentosiformis]	Q7PC79|XPOT_ARATH	Exportin-T OS=Arabidopsis thaliana OX=3702 GN=PSD PE=2 SV=1
CSS0000575	Chr1	-	192425327	192432300	16.6825	27.7391	17.542	15.4332	20.3564	15.749	16.1251	14.8556	12.8088	-	-	-	-	unnamed protein product [Coffea canephora]	Q7XII4|REM41_ORYSJ	Remorin 4.1 OS=Oryza sativa subsp. japonica OX=39947 GN=REM4.1 PE=1 SV=1
CSS0000576	Chr10	+	2222790	2223197	0.033242	0	0	0.132239	0.01486	0.051873	0	0.054905	0.034317	-	GO:0036065(fucosylation),GO:0042546(cell wall biogenesis)	GO:0016020(membrane)	GO:0008107(galactoside 2-alpha-L-fucosyltransferase activity)	PREDICTED: galactoside 2-alpha-L-fucosyltransferase-like [Malus domestica]	Q9M5Q1|FUT1_PEA	Galactoside 2-alpha-L-fucosyltransferase OS=Pisum sativum OX=3888 GN=FT1 PE=2 SV=1
CSS0000577	Chr12	-	153660312	153671323	2.55293	3.2547	3.55627	2.06634	2.01508	1.5241	1.81076	4.05183	4.29571	-	-	-	-	hypothetical protein AMTR_s00040p00215000 [Amborella trichopoda]	Q9SJQ6|ROS1_ARATH	DNA glycosylase/AP lyase ROS1 OS=Arabidopsis thaliana OX=3702 GN=ROS1 PE=1 SV=2
CSS0000578	Chr5	-	35428862	35429578	1.60192	1.90263	1.16578	2.51607	2.27717	2.36697	1.57663	2.01595	2.27041	-	-	-	-	unnamed protein product [Coffea canephora]	Q9LUD6|PP230_ARATH	Pentatricopeptide repeat-containing protein At3g14580, mitochondrial OS=Arabidopsis thaliana OX=3702 GN=At3g14580 PE=2 SV=1
CSS0000579	Chr2	+	109205101	109207295	0	0.198681	0	0	0.24005	0	0.110699	0	0.203256	K14490 AHP; histidine-containing phosphotransfer peotein	GO:0000160(phosphorelay signal transduction system),GO:0009736(cytokinin-activated signaling pathway),GO:0010089(xylem development),GO:0055114(obsolete oxidation-reduction process)	-	GO:0004871(obsolete signal transducer activity),GO:0016772(transferase activity, transferring phosphorus-containing groups),GO:0032440(2-alkenal reductase [NAD(P)+] activity)	PREDICTED: histidine-containing phosphotransfer protein 6 [Populus euphratica]	Q9SSC9|AHP6_ARATH	Pseudo histidine-containing phosphotransfer protein 6 OS=Arabidopsis thaliana OX=3702 GN=AHP6 PE=1 SV=2
CSS0000580	Chr8	+	126946093	126965246	26.0956	32.5371	33.8345	31.7042	29.3809	30.2225	27.0987	25.3417	24.4581	K12829 SF3B2, SAP145, CUS1; splicing factor 3B subunit 2	-	-	-	PREDICTED: splicing factor 3B subunit 2-like [Nelumbo nucifera]	Q13435|SF3B2_HUMAN	Splicing factor 3B subunit 2 OS=Homo sapiens OX=9606 GN=SF3B2 PE=1 SV=2
CSS0000581	Chr7	+	110710948	110711895	0	0	0	0	0	0	0	0	0	-	-	-	-	-	-	-
CSS0000582	Chr8	+	128208085	128214920	11.2321	10.409	9.79352	10.7575	14.045	14.0699	9.73297	8.68374	8.90856	K04712 DEGS; sphingolipid 4-desaturase/C4-monooxygenase [EC:1.14.19.17 1.14.18.5]	GO:0006633(fatty acid biosynthetic process),GO:0055114(obsolete oxidation-reduction process)	GO:0016021(integral component of membrane)	GO:0016705(oxidoreductase activity, acting on paired donors, with incorporation or reduction of molecular oxygen)	PREDICTED: sphingolipid delta(4)-desaturase DES1-like [Nicotiana tomentosiformis]	Q9ZPH4|DES1L_ARATH	Sphingolipid delta(4)-desaturase DES1-like OS=Arabidopsis thaliana OX=3702 GN=At4g04930 PE=2 SV=1
CSS0000583	Chr4	+	153969282	153969541	0	0	0	0	0	0	0	0	0	-	-	-	-	-	-	-
CSS0000584	Chr13	-	135125163	135127505	0	0	0	0	0	0	0	0	0	-	-	-	-	hypothetical protein VITISV_000588 [Vitis vinifera]	-	-
CSS0000585	Chr7	-	116320287	116321486	0	0	0	0	0	0	0	0	0	K00099 dxr; 1-deoxy-D-xylulose-5-phosphate reductoisomerase [EC:1.1.1.267]	GO:0008299(isoprenoid biosynthetic process),GO:0055114(obsolete oxidation-reduction process)	-	GO:0016853(isomerase activity),GO:0030604(1-deoxy-D-xylulose-5-phosphate reductoisomerase activity),GO:0046872(metal ion binding),GO:0070402(NADPH binding)	PREDICTED: 1-deoxy-D-xylulose 5-phosphate reductoisomerase, chloroplastic [Elaeis guineensis]	Q9XFS9|DXR_ARATH	1-deoxy-D-xylulose 5-phosphate reductoisomerase, chloroplastic OS=Arabidopsis thaliana OX=3702 GN=DXR PE=2 SV=2
CSS0000586	Chr4	-	60839101	60841342	4.28462	0.799791	3.79806	1.78837	1.53905	2.6019	1.41453	1.96198	1.55635	-	-	-	-	PREDICTED: amino acid permease 3-like [Sesamum indicum]	Q39134|AAP3_ARATH	Amino acid permease 3 OS=Arabidopsis thaliana OX=3702 GN=AAP3 PE=1 SV=2
CSS0000587	Chr15	+	5846927	5861134	8.94405	8.70327	8.3999	11.7927	10.1922	10.7462	9.74321	9.14638	9.38699	-	-	-	-	unnamed protein product [Coffea canephora]	Q6NQ79|ARID4_ARATH	AT-rich interactive domain-containing protein 4 OS=Arabidopsis thaliana OX=3702 GN=ARID4 PE=1 SV=1
CSS0000588	Chr9	-	93849622	93850136	0.165333	0.219429	0.576541	0.116052	0.25766	0.23313	0.631115	0.049998	0.100933	K00083 CAD; cinnamyl-alcohol dehydrogenase [EC:1.1.1.195]	GO:0055114(obsolete oxidation-reduction process)	-	GO:0008270(zinc ion binding),GO:0046029(mannitol dehydrogenase activity)	putative cinnamyl alcohol dehydrogenase [Camellia sinensis]	Q7XWU3|CADH6_ORYSJ	Probable cinnamyl alcohol dehydrogenase 6 OS=Oryza sativa subsp. japonica OX=39947 GN=CAD6 PE=2 SV=2
CSS0000589	Chr3	+	67610923	67611117	0	0	0	0	0	0	0	0	0	-	-	-	-	-	-	-
CSS0000590	Contig326	-	97783	103027	6.26573	5.10171	3.60873	5.97913	4.99916	5.60185	3.37186	3.31074	4.22833	-	GO:0009408(response to heat),GO:0044237(cellular metabolic process),GO:0044238(primary metabolic process),GO:0071704(organic substance metabolic process)	-	GO:0005515(protein binding)	PREDICTED: putative protein disulfide-isomerase DDB_G0275025 [Prunus mume]	Q9SR96|DNJ63_ARATH	DnaJ protein ERDJ3A OS=Arabidopsis thaliana OX=3702 GN=ERDJ3A PE=1 SV=1
CSS0000591	Chr1	-	27724400	27725442	0	0	0	0	0	0	0	0	0	-	-	-	-	PREDICTED: zinc finger MYM-type protein 1-like [Malus domestica]	Q5SVZ6|ZMYM1_HUMAN	Zinc finger MYM-type protein 1 OS=Homo sapiens OX=9606 GN=ZMYM1 PE=1 SV=1
CSS0000592	Chr7	+	80634656	80636924	0	0	0	0	0	0.077067	0	0	0.085678	-	-	-	-	PREDICTED: uncharacterized protein LOC103699126, partial [Phoenix dactylifera]	-	-
CSS0000593	Chr13	-	111177563	111180595	0	0	0	0.086361	0	0	0.033002	0	0.233586	-	-	-	-	-	-	-
CSS0000594	Chr12	+	115370601	115370822	0.241114	0.36232	0.318041	0	0	0	0.191656	0.319376	0.260297	-	-	-	-	-	-	-
CSS0000595	Contig649	+	388535	389234	0	0	0	0	0	0	0	0	0	-	-	-	-	-	-	-
CSS0000596	Chr8	-	32383324	32385427	0	0	0	0	0	0	0	0	0	K04733 IRAK4; interleukin-1 receptor-associated kinase 4 [EC:2.7.11.1]	GO:0009987(cellular process)	-	GO:0016772(transferase activity, transferring phosphorus-containing groups)	PREDICTED: G-type lectin S-receptor-like serine/threonine-protein kinase SD1-13, partial [Vitis vinifera]	Q9SXB8|Y1133_ARATH	G-type lectin S-receptor-like serine/threonine-protein kinase At1g11330 OS=Arabidopsis thaliana OX=3702 GN=At1g11330 PE=1 SV=3
CSS0000597	Chr1	+	215407403	215412154	12.2263	6.74376	9.5084	16.1043	11.1513	8.29863	6.69463	6.69272	7.57797	-	-	-	GO:0000166(nucleotide binding),GO:0003676(nucleic acid binding)	PREDICTED: protein vip1-like [Fragaria vesca subsp. vesca]	Q9LFD5|BPA1_ARATH	Binding partner of ACD11 1 OS=Arabidopsis thaliana OX=3702 GN=BPA1 PE=1 SV=1
CSS0000598	Chr5	+	31922423	31929023	0.040631	0	0	0	0	0	0	0	0	-	-	-	GO:0000210(NAD+ diphosphatase activity)	PREDICTED: nudix hydrolase 10-like isoform X1 [Nicotiana sylvestris]	Q94B74|NUDT2_ARATH	Nudix hydrolase 2 OS=Arabidopsis thaliana OX=3702 GN=NUDT2 PE=1 SV=1
CSS0000599	Chr15	+	3427456	3433623	13.6204	15.4867	10.8144	17.7891	16.9968	20.6559	20.8671	26.043	22.9699	K14842 NSA2; ribosome biogenesis protein NSA2	GO:0000398(mRNA splicing, via spliceosome),GO:0006412(translation),GO:0042254(ribosome biogenesis),GO:0051604(protein maturation)	GO:0005840(ribosome)	GO:0003735(structural constituent of ribosome)	PREDICTED: ribosome biogenesis protein NSA2 homolog [Citrus sinensis]	Q54GN8|NSA2_DICDI	Ribosome biogenesis protein NSA2 homolog OS=Dictyostelium discoideum OX=44689 GN=nsa2 PE=3 SV=1
CSS0000600	Chr1	+	25997454	26010956	27.9632	24.3268	23.7428	48.1431	44.1288	41.477	25.6296	25.6847	22.9386	K12373 HEXA_B; hexosaminidase [EC:3.2.1.52]	GO:0005975(carbohydrate metabolic process)	GO:0005773(vacuole),GO:0005829(cytosol),GO:0009505(plant-type cell wall)	GO:0004563(beta-N-acetylhexosaminidase activity),GO:0043169(cation binding)	PREDICTED: beta-hexosaminidase 1 [Vitis vinifera]	A7WM73|HEXO1_ARATH	Beta-hexosaminidase 1 OS=Arabidopsis thaliana OX=3702 GN=HEXO1 PE=1 SV=1
CSS0000601	Chr15	-	20248925	20251370	37.266	37.0855	47.598	63.9397	48.3446	60.0967	15.6596	12.5139	12.198	K09873 TIP; aquaporin TIP	GO:0006833(water transport),GO:0071918(urea transmembrane transport),GO:0072489(methylammonium transmembrane transport)	GO:0000326(protein storage vacuole),GO:0005886(plasma membrane),GO:0009505(plant-type cell wall),GO:0009705(plant-type vacuole membrane),GO:0009941(chloroplast envelope),GO:0016021(integral component of membrane),GO:0042807(central vacuole)	GO:0015200(methylammonium transmembrane transporter activity),GO:0015204(urea transmembrane transporter activity)	aquaporin protein 12 [Camellia sinensis]	Q41951|TIP21_ARATH	Aquaporin TIP2-1 OS=Arabidopsis thaliana OX=3702 GN=TIP2-1 PE=1 SV=2
CSS0000602	Chr15	+	109723294	109730462	0.52937	0.204178	0.757865	1.61439	0.682689	1.44905	0.425011	0.640995	0.529718	-	-	-	-	hypothetical protein CISIN_1g011961mg [Citrus sinensis]	Q9C9T2|SARD1_ARATH	Protein SAR DEFICIENT 1 OS=Arabidopsis thaliana OX=3702 GN=SARD1 PE=1 SV=1
CSS0000603	Chr9	-	35649841	35651657	4.31484	4.67516	4.76543	4.57993	3.61076	4.55617	3.45757	2.48904	2.25999	K00876 udk, UCK; uridine kinase [EC:2.7.1.48]	GO:0016310(phosphorylation),GO:0044206(UMP salvage),GO:0044211(CTP salvage)	-	GO:0004849(uridine kinase activity),GO:0005524(ATP binding),GO:0016773(phosphotransferase activity, alcohol group as acceptor)	unnamed protein product [Coffea canephora]	Q9FKS0|UKL1_ARATH	Uridine kinase-like protein 1, chloroplastic OS=Arabidopsis thaliana OX=3702 GN=UKL1 PE=1 SV=1
CSS0000604	Chr1	-	155431461	155435423	0	0	0	0	0.047899	0.081153	0.11172	0	0.122244	-	-	-	GO:0016491(oxidoreductase activity),GO:0046872(metal ion binding)	PREDICTED: cytochrome P450 86B1-like [Sesamum indicum]	Q9FVS9|C96AF_ARATH	Alkane hydroxylase MAH1 OS=Arabidopsis thaliana OX=3702 GN=CYP96A15 PE=2 SV=1
CSS0000605	Contig327	-	228078	230131	0.866166	1.0854	1.0247	0.873092	0.998361	0.971127	1.87835	2.89479	2.12842	-	-	-	-	PREDICTED: uncharacterized protein LOC100252719 [Vitis vinifera]	Q9MA87|OFT23_ARATH	O-fucosyltransferase 23 OS=Arabidopsis thaliana OX=3702 GN=OFUT23 PE=2 SV=1
CSS0000606	Chr13	-	67725037	67732207	5.59416	8.47878	6.91257	6.22716	6.24156	6.13067	8.01804	7.82275	7.90512	K18734 SMG8; protein SMG8	-	-	-	PREDICTED: uncharacterized protein LOC100267175 [Vitis vinifera]	A1A4J7|SMG8_BOVIN	Protein SMG8 OS=Bos taurus OX=9913 GN=SMG8 PE=2 SV=2
CSS0000607	Chr9	-	4637162	4644099	43.5013	32.6376	35.7899	56.9427	65.2417	71.6397	92.1924	68.9534	85.467	K01648 ACLY; ATP citrate (pro-S)-lyase [EC:2.3.3.8]	GO:0044262(cellular carbohydrate metabolic process)	GO:0005829(cytosol),GO:0005886(plasma membrane),GO:0009346(ATP-independent citrate lyase complex)	GO:0003878(ATP citrate synthase activity),GO:0004775(succinate-CoA ligase (ADP-forming) activity)	hypothetical protein JCGZ_18992 [Jatropha curcas]	Q93VT8|ACLB1_ORYSJ	ATP-citrate synthase beta chain protein 1 OS=Oryza sativa subsp. japonica OX=39947 GN=ACLB-1 PE=2 SV=1
CSS0000608	Chr7	-	159141685	159144386	0	0	0	0	0	0	0	0	0	-	-	-	-	PREDICTED: U1 small nuclear ribonucleoprotein 70 kDa-like, partial [Cucumis melo]	-	-
CSS0000609	Chr13	-	113165142	113173135	1.84646	3.14816	2.80421	1.5432	2.28106	1.63697	2.28666	2.17401	1.88396	-	-	-	-	PREDICTED: uncharacterized protein LOC100259417 isoform X1 [Vitis vinifera]	-	-
CSS0000610	Chr7	-	174923340	174926920	2.55096	2.92792	3.19546	2.75132	1.53627	2.13527	1.98501	3.24965	3.40774	K14496 PYL; abscisic acid receptor PYR/PYL family	-	-	-	PREDICTED: abscisic acid receptor PYL8 [Vitis vinifera]	Q9FGM1|PYL8_ARATH	Abscisic acid receptor PYL8 OS=Arabidopsis thaliana OX=3702 GN=PYL8 PE=1 SV=1
CSS0000611	Chr9	+	7817874	7818951	0	0	0	0	0	0	0	0	0	-	-	-	-	-	-	-
CSS0000612	Chr14	+	107108101	107108744	0.354525	0	0	0.261666	0.686987	0.375766	3.1974	2.55419	2.91089	K07204 RAPTOR; regulatory associated protein of mTOR	-	-	-	PREDICTED: regulatory-associated protein of TOR 1-like isoform X4 [Nelumbo nucifera]	C7J8E5|RTOR1_ORYSJ	Regulatory-associated protein of TOR 1 OS=Oryza sativa subsp. japonica OX=39947 GN=RAPTOR1 PE=2 SV=2
CSS0000613	Chr7	-	69079410	69091464	5.48786	4.05522	4.9465	10.1493	8.5997	7.37408	6.15636	7.65239	7.75945	-	GO:0006468(protein phosphorylation),GO:0007169(transmembrane receptor protein tyrosine kinase signaling pathway)	-	GO:0004674(protein serine/threonine kinase activity),GO:0004713(protein tyrosine kinase activity),GO:0005524(ATP binding)	PREDICTED: probable LRR receptor-like serine/threonine-protein kinase At1g07650 isoform X1 [Nelumbo nucifera]	C0LGE0|Y1765_ARATH	Probable LRR receptor-like serine/threonine-protein kinase At1g07650 OS=Arabidopsis thaliana OX=3702 GN=At1g07650 PE=1 SV=1
CSS0000614	Contig724	+	950	4962	9.85226	7.75143	7.69716	14.5605	12.4269	15.6254	7.02726	7.50322	9.13789	K00510 HMOX1; heme oxygenase 1 [EC:1.14.14.18]	GO:0006788(heme oxidation),GO:0009585(red, far-red light phototransduction),GO:0009813(flavonoid biosynthetic process),GO:0010019(chloroplast-nucleus signaling pathway),GO:0010024(phytochromobilin biosynthetic process),GO:0010075(regulation of meristem growth),GO:0016117(carotenoid biosynthetic process),GO:0071494(cellular response to UV-C)	-	GO:0004392(heme oxygenase (decyclizing) activity),GO:0020037(heme binding)	heme oxygenase 1 [Nicotiana tabacum]	O48782|HMOX1_ARATH	Heme oxygenase 1, chloroplastic OS=Arabidopsis thaliana OX=3702 GN=HO1 PE=1 SV=2
CSS0000615	Chr7	+	181121095	181122444	0.110109	0.04948	0.067718	0.082268	0.049637	0.034081	0.110346	0.079424	0.109469	-	-	-	-	hypothetical protein [Beta vulgaris subsp. vulgaris]	-	-
CSS0000616	Contig979	+	59579	66120	4.75773	3.38667	3.35767	5.02611	5.20366	6.41859	8.72547	11.7738	9.55057	K12890 SFRS1, ASF, SF2; splicing factor, arginine/serine-rich 1	-	-	GO:0000166(nucleotide binding),GO:0003676(nucleic acid binding)	unknown [Picea sitchensis]	Q9XFR5|SR30_ARATH	Serine/arginine-rich splicing factor SR30 OS=Arabidopsis thaliana OX=3702 GN=SR30 PE=1 SV=1
CSS0000617	Chr6	-	159071071	159072466	0	0	0	0	0	0	0	0	0	-	-	-	-	PREDICTED: serine/threonine-protein phosphatase 7 long form homolog [Pyrus x bretschneideri]	Q9SK32|MAIL1_ARATH	Protein MAIN-LIKE 1 OS=Arabidopsis thaliana OX=3702 GN=MAIL1 PE=1 SV=1
CSS0000618	Chr13	-	125668506	125687065	26.0214	31.2938	33.3783	29.2229	30.0295	27.009	21.11	17.496	18.4495	-	GO:0015693(magnesium ion transport)	GO:0016020(membrane)	GO:0015095(magnesium ion transmembrane transporter activity)	Non-imprinted in Prader-Willi/Angelman syndrome region protein, putative [Ricinus communis]	Q94AH3|NIPA4_ARATH	Probable magnesium transporter NIPA4 OS=Arabidopsis thaliana OX=3702 GN=At1g71900 PE=2 SV=1
CSS0000619	Chr2	-	34407141	34408361	35.5153	24.5273	39.7313	15.0902	16.3851	11.6541	3.55835	2.61926	2.00065	K09284 AP2; AP2-like factor, euAP2 lineage	-	-	-	PREDICTED: ethylene-responsive transcription factor RAP2-7-like isoform X2 [Nelumbo nucifera]	B8AXC3|AP21_ORYSI	APETALA2-like protein 1 OS=Oryza sativa subsp. indica OX=39946 GN=AP2-1 PE=2 SV=2
CSS0000620	Chr1	-	59280497	59280766	0	0	0	1.96672	2.45231	1.90511	0.087423	0.037054	0.046761	-	GO:0009690(cytokinin metabolic process),GO:0055114(obsolete oxidation-reduction process)	-	GO:0008762(UDP-N-acetylmuramate dehydrogenase activity),GO:0019139(cytokinin dehydrogenase activity),GO:0050660(flavin adenine dinucleotide binding)	PREDICTED: cytokinin dehydrogenase 6-like, partial [Prunus mume]	O22213|CKX1_ARATH	Cytokinin dehydrogenase 1 OS=Arabidopsis thaliana OX=3702 GN=CKX1 PE=1 SV=1
CSS0000621	Chr13	-	32782126	32782772	0.188371	0.465604	0.317761	0	0	0	0	0	0	-	-	-	-	-	-	-
CSS0000622	Chr14	-	130409959	130418637	2.56839	2.9007	2.25447	0.809665	1.02619	0.833881	0.670754	0.491347	0.562343	-	-	-	-	Uncharacterized protein TCM_016547 [Theobroma cacao]	-	-
CSS0000623	Contig655	+	30607	33449	6.21588	0.347765	10.0734	6.50761	7.89496	8.84422	0.124015	0.308427	0.210198	-	-	-	-	PREDICTED: LOB domain-containing protein 25-like [Nicotiana tomentosiformis]	Q9FML4|LOB_ARATH	Protein LATERAL ORGAN BOUNDARIES OS=Arabidopsis thaliana OX=3702 GN=LOB PE=1 SV=1
CSS0000624	Contig723	+	65837	66863	1.09048	0.97634	1.38462	1.25715	1.5488	1.57505	2.04433	1.58507	2.08505	-	-	-	-	unnamed protein product [Vitis vinifera]	Q71BH1|TM2S_SOLLC	ToMV susceptible protein tm-2 OS=Solanum lycopersicum OX=4081 GN=tm-2 PE=1 SV=1
CSS0000625	Contig69	+	1784	3477	0.013295	0	0	0	0.080374	0.028828	0	0.053873	0.542256	-	-	-	GO:0016772(transferase activity, transferring phosphorus-containing groups),GO:0097159(organic cyclic compound binding),GO:1901363(heterocyclic compound binding)	PREDICTED: transposon TX1 uncharacterized 149 kDa protein [Vitis vinifera]	P14381|YTX2_XENLA	Transposon TX1 uncharacterized 149 kDa protein OS=Xenopus laevis OX=8355 PE=4 SV=1
CSS0000626	Chr12	+	91599020	91600842	5.73078	7.08239	8.88889	10.7957	10.3905	10.7115	4.80391	7.5873	8.42693	-	GO:0006468(protein phosphorylation)	-	GO:0004674(protein serine/threonine kinase activity),GO:0004713(protein tyrosine kinase activity),GO:0005524(ATP binding)	unnamed protein product [Coffea canephora]	Q9SCZ4|FERON_ARATH	Receptor-like protein kinase FERONIA OS=Arabidopsis thaliana OX=3702 GN=FER PE=1 SV=1
CSS0000627	Chr11	+	73357426	73374656	5.66384	4.19126	4.65863	7.06807	6.96806	6.40905	8.00346	6.06475	6.5778	K18270 RAB3GAP1; Rab3 GTPase-activating protein catalytic subunit	-	-	-	PREDICTED: rab3 GTPase-activating protein catalytic subunit isoform X2 [Vitis vinifera]	Q9VQ26|RB3GP_DROME	Rab3 GTPase-activating protein catalytic subunit OS=Drosophila melanogaster OX=7227 GN=CG31935 PE=1 SV=2
CSS0000628	Chr12	+	109202036	109210630	3.3681	2.99713	3.69371	2.00641	2.40937	2.55084	3.21963	2.58815	3.50165	-	GO:0006468(protein phosphorylation)	-	GO:0004674(protein serine/threonine kinase activity),GO:0005524(ATP binding)	PREDICTED: casein kinase I [Vitis vinifera]	Q93Z18|CKL3_ARATH	Casein kinase 1-like protein 3 OS=Arabidopsis thaliana OX=3702 GN=CKL3 PE=1 SV=1
CSS0000629	Chr1	+	178342921	178344130	0.885018	1.09789	0.823143	1.27275	0.7516	0.604311	0.832703	0.506995	0.698201	-	GO:0030001(metal ion transport)	-	GO:0046872(metal ion binding)	PREDICTED: heavy metal-associated isoprenylated plant protein 26 [Vitis vinifera]	Q9LF57|HIP21_ARATH	Heavy metal-associated isoprenylated plant protein 21 OS=Arabidopsis thaliana OX=3702 GN=HIPP21 PE=1 SV=1
CSS0000630	Chr12	+	142930918	142942002	6.70254	4.34061	5.27592	5.74543	5.33768	7.80083	6.59731	5.29469	7.64167	-	-	-	-	PREDICTED: uncharacterized protein LOC100258130 [Vitis vinifera]	Q55909|Y305_SYNY3	TVP38/TMEM64 family membrane protein slr0305 OS=Synechocystis sp. (strain PCC 6803 / Kazusa) OX=1111708 GN=slr0305 PE=3 SV=1
CSS0000631	Chr5	+	152974862	153002692	39.6677	57.6639	34.597	36.9111	37.5819	38.2854	54.9281	48.5353	52.6152	-	-	GO:0009706(chloroplast inner membrane),GO:0016021(integral component of membrane)	-	PREDICTED: GDT1-like protein 2, chloroplastic [Vitis vinifera]	Q9T0H9|PA71H_ARATH	Protein PAM71-homolog, chloroplastic OS=Arabidopsis thaliana OX=3702 GN=PAM71-HL PE=1 SV=2
CSS0000632	Chr1	+	205997959	206011472	0	0	0	0	0	0	0	0	0	-	-	-	-	-	-	-
CSS0000633	Chr5	-	31742757	31744189	0.196142	0.392688	0.380186	0.323961	0.601993	0.331885	0.3327	0.308015	0.372178	K07199 PRKAB; 5'-AMP-activated protein kinase, regulatory beta subunit	-	-	-	Tau1 [Nicotiana tabacum]	Q9SCY5|KINB2_ARATH	SNF1-related protein kinase regulatory subunit beta-2 OS=Arabidopsis thaliana OX=3702 GN=KINB2 PE=1 SV=1
CSS0000634	Chr6	-	55026586	55028194	0.906925	0.601103	0.755609	0.925481	1.05929	1.40833	1.18707	0.762141	1.03676	-	GO:0006821(chloride transport),GO:0055085(transmembrane transport)	GO:0016021(integral component of membrane)	GO:0005247(voltage-gated chloride channel activity),GO:0030554(adenyl nucleotide binding)	hypothetical protein CISIN_1g0039661mg, partial [Citrus sinensis]	P92942|CLCB_ARATH	Chloride channel protein CLC-b OS=Arabidopsis thaliana OX=3702 GN=CLC-B PE=1 SV=1
CSS0000635	Chr4	-	171775263	171790295	5.68481	8.47627	8.12423	5.712	5.7586	5.30274	2.62153	2.7855	2.95578	-	GO:0006468(protein phosphorylation)	GO:0009506(plasmodesma)	GO:0004674(protein serine/threonine kinase activity),GO:0004713(protein tyrosine kinase activity),GO:0005524(ATP binding)	unnamed protein product [Coffea canephora]	C0LGI2|Y1677_ARATH	Probable LRR receptor-like serine/threonine-protein kinase At1g67720 OS=Arabidopsis thaliana OX=3702 GN=At1g67720 PE=1 SV=1
CSS0000636	Chr3	+	167232631	167251265	16.9111	20.2822	16.7107	13.2875	14.1228	14.0479	13.0759	13.8153	14.1909	-	-	-	-	PREDICTED: uncharacterized protein LOC100248297 [Vitis vinifera]	-	-
CSS0000637	Chr6	-	80545348	80546119	0	0	0	0	0	0	0	0	0	-	-	-	-	PREDICTED: protein yippee-like At4g27745 [Nelumbo nucifera]	Q9T096|YIPL6_ARATH	Protein yippee-like At4g27745 OS=Arabidopsis thaliana OX=3702 GN=At4g27745 PE=3 SV=2
CSS0000638	Chr4	-	150187311	150190197	0	0	0	0	0	0	0	0	0	K03037 PSMD6, RPN7; 26S proteasome regulatory subunit N7	GO:0000902(cell morphogenesis),GO:0006511(ubiquitin-dependent protein catabolic process),GO:0009913(epidermal cell differentiation),GO:0010033(response to organic substance),GO:0016049(cell growth),GO:0022402(cell cycle process),GO:0043248(proteasome assembly),GO:0048468(cell development),GO:0050794(regulation of cellular process),GO:0060560(developmental growth involved in morphogenesis)	GO:0000502(proteasome complex),GO:0016020(membrane)	-	PREDICTED: 26S proteasome non-ATPase regulatory subunit 6 homolog [Beta vulgaris subsp. vulgaris]	Q93Y35|PSMD6_ARATH	26S proteasome non-ATPase regulatory subunit 6 homolog OS=Arabidopsis thaliana OX=3702 GN=RPN7 PE=1 SV=1
CSS0000639	Chr9	-	112514989	112516411	91.8755	133.451	126.988	74.2296	72.7832	72.7279	82.9836	91.3384	67.899	-	GO:0006355(regulation of transcription, DNA-templated),GO:0051017(actin filament bundle assembly)	GO:0005886(plasma membrane)	GO:0003700(DNA-binding transcription factor activity),GO:0008270(zinc ion binding),GO:0051015(actin filament binding)	PREDICTED: LIM domain-containing protein WLIM1 [Vitis vinifera]	Q94JX5|WLIM1_ARATH	LIM domain-containing protein WLIM1 OS=Arabidopsis thaliana OX=3702 GN=WLIM1 PE=1 SV=1
CSS0000640	Chr13	-	103784177	103786595	0	0	0	0	0	0	0.031804	0	0	-	-	-	-	PREDICTED: uncharacterized protein LOC104233769 [Nicotiana sylvestris]	-	-
CSS0000641	Chr6	-	97674194	97679170	0.098371	0	0.106916	0	0	0	0.026972	0.057393	0.053893	-	-	-	-	Receptor like protein 15, putative [Theobroma cacao]	Q9LNV9|RLP1_ARATH	Receptor-like protein 1 OS=Arabidopsis thaliana OX=3702 GN=RLP1 PE=2 SV=2
CSS0000642	Chr2	-	164470536	164479675	15.4973	19.8622	21.1175	16.2471	19.7918	21.9337	40.5521	31.8493	42.46	K20720 RTN4; reticulon-4	-	-	-	PREDICTED: reticulon-like protein B21 [Nicotiana sylvestris]	Q56X72|RTNLS_ARATH	Reticulon-like protein B21 OS=Arabidopsis thaliana OX=3702 GN=RTNLB21 PE=2 SV=2
CSS0000643	Chr11	-	87410737	87412932	0.933189	0.48737	1.17277	0	0.055509	0	0	0	0	K07393 ECM4, yqjG; glutathionyl-hydroquinone reductase [EC:1.8.5.7]	-	-	-	PREDICTED: glutathione S-transferase omega-like 2 [Vitis vinifera]	P42620|YQJG_ECOLI	Glutathionyl-hydroquinone reductase YqjG OS=Escherichia coli (strain K12) OX=83333 GN=yqjG PE=1 SV=1
CSS0000644	Chr2	-	29074771	29084376	5.91742	4.21357	4.6063	7.87985	7.62385	7.43797	5.2028	2.56083	3.87844	-	-	-	GO:0016757(glycosyltransferase activity)	hypothetical protein VITISV_015452 [Vitis vinifera]	Q564G7|GMGT1_CYATE	Galactomannan galactosyltransferase 1 OS=Cyamopsis tetragonoloba OX=3832 GN=GMGT1 PE=1 SV=1
CSS0000645	Chr1	+	221117656	221120704	122.239	146.854	114.82	113.384	124.786	125.201	173.507	169.033	168.43	K02936 RP-L7Ae, RPL7A; large subunit ribosomal protein L7Ae	GO:0042254(ribosome biogenesis)	-	-	PREDICTED: 60S ribosomal protein L7a isoform X2 [Prunus mume]	P0DKK7|RL7A2_ORYSJ	60S ribosomal protein L7a-2 OS=Oryza sativa subsp. japonica OX=39947 GN=RPL7A-2 PE=2 SV=1
CSS0000646	Chr10	-	145679777	145680475	1.19367	2.29746	1.65991	0.643974	0.62518	1.0731	1.29761	0.915072	1.8053	-	-	-	-	PREDICTED: uncharacterized protein LOC100246093 [Vitis vinifera]	Q42484|RPS2_ARATH	Disease resistance protein RPS2 OS=Arabidopsis thaliana OX=3702 GN=RPS2 PE=1 SV=1
CSS0000647	Chr7	+	53140940	53143117	10.9412	12.2562	19.7915	8.21649	7.43875	7.57351	8.06097	12.3159	7.17723	-	-	-	-	AP2/ERF domain-containing transcription factor, putative [Theobroma cacao]	Q9SKT1|ERF53_ARATH	Ethylene-responsive transcription factor ERF053 OS=Arabidopsis thaliana OX=3702 GN=ERF053 PE=1 SV=1
CSS0000648	Contig72	+	1978	5016	0.021779	0.055607	0.104863	0.125342	0.11875	0.037378	0.09019	0.0288	0	K07195 EXOC7, EXO70; exocyst complex component 7	GO:0006887(exocytosis)	GO:0000145(exocyst)	-	PREDICTED: exocyst complex component EXO70A1-like [Citrus sinensis]	A0A396JG59|EX70I_MEDTR	Exocyst complex component EXO70I OS=Medicago truncatula OX=3880 GN=EX70I PE=1 SV=1
CSS0000649	Chr15	+	106956605	106994648	15.9839	15.3399	14.4193	16.2059	15.9149	14.272	21.2881	20.1974	20.7237	-	GO:0000226(microtubule cytoskeleton organization),GO:0009825(multidimensional cell growth),GO:0010235(guard mother cell cytokinesis)	GO:0080008(Cul4-RING E3 ubiquitin ligase complex)	GO:0016905(myosin heavy chain kinase activity)	PREDICTED: uncharacterized protein LOC100254135 isoform X1 [Vitis vinifera]	Q8RXA7|SCD1_ARATH	DENN domain and WD repeat-containing protein SCD1 OS=Arabidopsis thaliana OX=3702 GN=SCD1 PE=1 SV=1
CSS0000650	Chr14	+	104002928	104010025	1.4982	1.59139	1.60951	0.858672	0.924268	1.08526	2.49498	1.43756	2.28687	-	-	-	-	PREDICTED: protein NLP7-like isoform X2 [Nicotiana sylvestris]	Q8RWY4|NLP6_ARATH	Protein NLP6 OS=Arabidopsis thaliana OX=3702 GN=NLP6 PE=2 SV=2
CSS0000651	Chr5	+	155748492	155758303	5.68477	6.10443	6.21918	7.27826	7.75102	7.63743	7.27864	7.09864	8.3016	K11420 EHMT; [histone H3]-lysine9 N-trimethyltransferase EHMT [EC:2.1.1.355]	GO:0034968(histone lysine methylation)	GO:0005634(nucleus),GO:0005694(chromosome)	GO:0008270(zinc ion binding),GO:0018024(histone-lysine N-methyltransferase activity),GO:0042393(histone binding)	PREDICTED: histone-lysine N-methyltransferase family member SUVH9-like [Prunus mume]	O22781|SUVH2_ARATH	Histone-lysine N-methyltransferase family member SUVH2 OS=Arabidopsis thaliana OX=3702 GN=SUVH2 PE=1 SV=1
CSS0000652	Chr1	-	203058658	203060081	4.94713	3.13616	5.13961	3.20179	3.18165	5.8331	2.3505	1.48084	2.61934	-	-	-	-	conserved hypothetical protein [Ricinus communis]	Q9LFT0|TBL19_ARATH	Protein trichome birefringence-like 19 OS=Arabidopsis thaliana OX=3702 GN=TBL19 PE=3 SV=1
CSS0000653	Chr6	-	102547547	102552767	0.975729	2.4237	1.45446	1.81194	2.73019	2.33299	6.69186	3.95532	5.22628	-	-	-	-	PREDICTED: growth-regulating factor 9 isoform X1 [Vitis vinifera]	Q6AWX7|GRF12_ORYSJ	Growth-regulating factor 12 OS=Oryza sativa subsp. japonica OX=39947 GN=GRF12 PE=2 SV=1
CSS0000654	Chr5	+	84433023	84434293	0.104456	0	0	0	0	0	0.691654	0.789516	1.37567	-	-	-	-	PREDICTED: putative ribonuclease H protein At1g65750-like [Fragaria vesca subsp. vesca]	-	-
CSS0000655	Chr1	+	183330744	183334169	16.3248	8.76295	15.2129	20.1939	23.0719	27.2429	11.2938	13.955	8.23903	K07374 TUBA; tubulin alpha	GO:0006184(obsolete GTP catabolic process),GO:0007017(microtubule-based process),GO:0051258(protein polymerization)	GO:0005737(cytoplasm),GO:0005874(microtubule)	GO:0003924(GTPase activity),GO:0005200(structural constituent of cytoskeleton),GO:0005525(GTP binding)	tubulin alpha chain, putative [Ricinus communis]	P33629|TBA_PRUDU	Tubulin alpha chain OS=Prunus dulcis OX=3755 GN=TUBA PE=2 SV=1
CSS0000656	Chr8	-	12060915	12062554	117.753	80.5811	104.646	91.3823	68.1796	68.9054	47.6079	47.1423	47.3642	K02115 ATPF1G, atpG; F-type H+-transporting ATPase subunit gamma	GO:0009772(photosynthetic electron transport in photosystem II),GO:0015986(ATP synthesis coupled proton transport)	GO:0009535(chloroplast thylakoid membrane),GO:0009941(chloroplast envelope),GO:0045261(proton-transporting ATP synthase complex, catalytic core F(1))	GO:0046933(proton-transporting ATP synthase activity, rotational mechanism),GO:0046961(proton-transporting ATPase activity, rotational mechanism)	ATPase, F1 complex, gamma subunit protein [Theobroma cacao]	P29790|ATPG_TOBAC	ATP synthase gamma chain, chloroplastic OS=Nicotiana tabacum OX=4097 GN=ATPC PE=1 SV=1
CSS0000657	Chr6	+	17874028	17877198	10.0015	9.89825	8.11224	9.65647	10.9782	10.6046	8.31172	7.895	8.11359	-	-	-	GO:0043565(sequence-specific DNA binding)	PREDICTED: translin-associated protein X [Nelumbo nucifera]	Q4R599|TSNAX_MACFA	Translin-associated protein X OS=Macaca fascicularis OX=9541 GN=TSNAX PE=2 SV=1
CSS0000658	Chr14	-	57362973	57363674	0.026018	0.025929	0	0	0	0	0	0	0	-	-	-	-	-	-	-
CSS0000659	Chr6	-	15031227	15033180	0.830458	1.82397	1.8255	0.647091	0.496757	0.591213	0.068225	0	0.117492	-	-	-	-	PREDICTED: F-box/FBD/LRR-repeat protein At1g13570-like [Nicotiana tomentosiformis]	Q9FZ70|FDL1_ARATH	F-box/FBD/LRR-repeat protein At1g13570 OS=Arabidopsis thaliana OX=3702 GN=At1g13570 PE=2 SV=1
CSS0000660	Chr5	+	135068551	135070682	0.513449	0.430148	0.702835	0.22743	0.187541	0.173154	34.701	32.0253	36.0289	K10592 HUWE1, MULE, ARF-BP1; E3 ubiquitin-protein ligase HUWE1 [EC:2.3.2.26]	-	-	-	PREDICTED: E3 ubiquitin-protein ligase UPL2-like [Vitis vinifera]	Q8GY23|UPL1_ARATH	E3 ubiquitin-protein ligase UPL1 OS=Arabidopsis thaliana OX=3702 GN=UPL1 PE=1 SV=3
CSS0000661	Contig1036	-	178948	179848	0	0	0	0	0	0	0	0	0	K00261 GLUD1_2, gdhA; glutamate dehydrogenase (NAD(P)+) [EC:1.4.1.3]	GO:0006520(cellular amino acid metabolic process),GO:0055114(obsolete oxidation-reduction process)	-	GO:0016639(oxidoreductase activity, acting on the CH-NH2 group of donors, NAD or NADP as acceptor)	unknown [Lotus japonicus]	Q38946|DHE2_ARATH	Glutamate dehydrogenase 2 OS=Arabidopsis thaliana OX=3702 GN=GDH2 PE=1 SV=1
CSS0000662	Chr7	+	36770805	36771778	1.83633	1.12678	1.52284	11.7578	8.82495	9.94395	13.1838	14.3331	9.57656	K00799 GST, gst; glutathione S-transferase [EC:2.5.1.18]	-	-	GO:0004462(lactoylglutathione lyase activity),GO:0016740(transferase activity)	PREDICTED: probable glutathione S-transferase parC [Prunus mume]	Q03666|GSTX4_TOBAC	Probable glutathione S-transferase OS=Nicotiana tabacum OX=4097 PE=2 SV=1
CSS0000663	Chr4	+	19623466	19629895	0.431227	0.210022	0.208387	0.377542	0.40671	0.854201	0.443645	0.662692	1.6069	-	-	-	GO:0016787(hydrolase activity)	PREDICTED: uncharacterized protein LOC100252216 [Vitis vinifera]	F4JFU8|OBL1_ARATH	Triacylglycerol lipase OBL1 OS=Arabidopsis thaliana OX=3702 GN=OBL1 PE=1 SV=1
CSS0000664	Chr11	-	62391018	62394170	5.23073	6.73764	3.97854	4.02562	3.96485	3.2448	2.73267	4.12562	2.70988	-	-	-	-	PREDICTED: methyl-CpG-binding domain-containing protein 7 [Sesamum indicum]	Q9FJF4|MBD7_ARATH	Methyl-CpG-binding domain-containing protein 7 OS=Arabidopsis thaliana OX=3702 GN=MBD7 PE=1 SV=1
CSS0000665	Chr3	-	9046159	9052332	9.8271	10.6654	11.2587	10.5393	8.82533	9.8931	10.073	9.64594	9.84063	-	-	-	GO:0046872(metal ion binding)	PREDICTED: uncharacterized protein LOC100250419 isoform X2 [Vitis vinifera]	-	-
CSS0000666	Chr4	+	39244926	39256026	13.1303	17.1405	16.7279	11.893	13.3785	12.2714	20.0149	29.2989	24.4181	-	GO:0008152(metabolic process)	-	GO:0030170(pyridoxal phosphate binding),GO:0047654(alliin lyase activity)	unnamed protein product [Vitis vinifera]	Q93Z38|TAR4_ARATH	Tryptophan aminotransferase-related protein 4 OS=Arabidopsis thaliana OX=3702 GN=TAR4 PE=2 SV=2
CSS0000667	Chr11	-	53454846	53455136	0	0	0	1.09943	1.85755	1.11886	0	0	0.123485	-	-	-	-	-	-	-
CSS0000668	Chr7	-	119645904	119647265	0	0	0	0	0	0	0	0	0	-	-	-	-	PREDICTED: uncharacterized protein LOC103956384 [Pyrus x bretschneideri]	Q94HW2|POLR1_ARATH	Retrovirus-related Pol polyprotein from transposon RE1 OS=Arabidopsis thaliana OX=3702 GN=RE1 PE=2 SV=1
CSS0000669	Contig452	-	39948	47295	32.5213	47.1433	36.2373	29.9971	26.2986	21.8553	20.1575	10.0279	12.0396	-	GO:0044238(primary metabolic process),GO:0044249(cellular biosynthetic process),GO:1901576(organic substance biosynthetic process)	GO:0009579(thylakoid),GO:0044434(obsolete chloroplast part)	-	Tetratricopeptide repeat-like superfamily protein isoform 2 [Theobroma cacao]	P81760|TL17_ARATH	Thylakoid lumenal 17.4 kDa protein, chloroplastic OS=Arabidopsis thaliana OX=3702 GN=TL17 PE=1 SV=2
CSS0000670	Chr2	-	97779623	97781174	6.99937	2.23841	1.84778	9.86566	9.75899	8.74046	4.15393	3.78	6.68891	K17780 TIM8; mitochondrial import inner membrane translocase subunit TIM8	GO:0015031(protein transport)	GO:0005743(mitochondrial inner membrane)	GO:0046872(metal ion binding)	PREDICTED: mitochondrial import inner membrane translocase subunit TIM8 [Vitis vinifera]	Q9XGY4|TIM8_ARATH	Mitochondrial import inner membrane translocase subunit TIM8 OS=Arabidopsis thaliana OX=3702 GN=TIM8 PE=1 SV=1
CSS0000671	Chr12	+	9059704	9060615	3.55825	3.48601	3.43928	4.75788	4.23984	5.35318	7.35421	8.73657	9.59121	-	-	-	-	PREDICTED: uncharacterized protein LOC105044493 [Elaeis guineensis]	Q9SV54|Y4289_ARATH	UPF0725 protein At4g28920 OS=Arabidopsis thaliana OX=3702 GN=At4g28920 PE=3 SV=1
CSS0000672	Chr2	-	41782276	41788709	54.0885	77.8248	56.1156	99.6111	111.578	118.719	225.665	160.94	184.846	K13082 DFR; bifunctional dihydroflavonol 4-reductase/flavanone 4-reductase [EC:1.1.1.219 1.1.1.234]	GO:0009718(anthocyanin-containing compound biosynthetic process),GO:0044237(cellular metabolic process),GO:0055114(obsolete oxidation-reduction process)	-	GO:0045552(dihydrokaempferol 4-reductase activity),GO:0050662(obsolete coenzyme binding)	dihydroflavonol 4-reductase [Camellia sinensis]	P51105|DFRA_GERHY	Dihydroflavonol 4-reductase OS=Gerbera hybrida OX=18101 GN=DFR PE=2 SV=1
CSS0000673	Contig1011	-	7209	8333	0	0	0	0	0	0.044712	0	0	0	-	GO:0006508(proteolysis),GO:0055114(obsolete oxidation-reduction process)	-	GO:0008234(cysteine-type peptidase activity),GO:0032440(2-alkenal reductase [NAD(P)+] activity)	cysteine protease [Daucus carota]	A2XQE8|SAG39_ORYSI	Senescence-specific cysteine protease SAG39 OS=Oryza sativa subsp. indica OX=39946 GN=OsI_14861 PE=3 SV=1
CSS0000674	Chr12	+	55584178	55585082	0	0	0	0	0	0.131685	0.36275	0.357435	0.375637	-	GO:0006569(tryptophan catabolic process),GO:0009627(systemic acquired resistance),GO:0009684(indoleacetic acid biosynthetic process),GO:0031347(regulation of defense response)	-	GO:0003993(acid phosphatase activity),GO:0004722(protein serine/threonine phosphatase activity),GO:0046872(metal ion binding)	unnamed protein product [Coffea canephora]	Q9LMX4|PPA1_ARATH	Probable inactive purple acid phosphatase 1 OS=Arabidopsis thaliana OX=3702 GN=PAP1 PE=2 SV=1
CSS0000675	Chr6	-	106252403	106253757	0.933917	1.2932	0.674345	1.58164	1.02394	1.50818	1.33294	0.822915	1.34013	-	-	-	-	PREDICTED: ycf20-like protein [Vitis vinifera]	O80813|YC20L_ARATH	Ycf20-like protein OS=Arabidopsis thaliana OX=3702 GN=At1g65420 PE=2 SV=2
CSS0000676	Chr13	-	112586268	112596530	4.25644	5.33435	4.45559	4.45294	4.62239	4.47686	6.59209	7.12736	8.63542	K02331 POL5, MYBBP1A; DNA polymerase phi [EC:2.7.7.7]	-	-	-	PREDICTED: DNA polymerase V [Vitis vinifera]	O60094|DPO5_SCHPO	rDNA transcriptional regulator pol5 OS=Schizosaccharomyces pombe (strain 972 / ATCC 24843) OX=284812 GN=pol5 PE=1 SV=2
CSS0000677	Chr12	+	25468307	25468639	0	0	0	0	0	0	0.476091	0.714254	0.561011	K14050 RABGGTA; geranylgeranyl transferase type-2 subunit alpha [EC:2.5.1.60]	-	-	-	PREDICTED: uncharacterized protein LOC101296487 [Fragaria vesca subsp. vesca]	Q8VYB7|PGTA1_ARATH	Geranylgeranyl transferase type-2 subunit alpha 1 OS=Arabidopsis thaliana OX=3702 GN=RGTA1 PE=1 SV=1
CSS0000678	Chr4	-	146785419	146796250	3.45164	4.11112	5.36533	3.31602	3.02502	2.84774	4.08072	4.13647	4.28629	K12605 CNOT2, NOT2; CCR4-NOT transcription complex subunit 2	-	-	-	PREDICTED: probable NOT transcription complex subunit VIP2 isoform X3 [Vitis vinifera]	Q52JK6|VIP2_NICBE	Probable NOT transcription complex subunit VIP2 (Fragment) OS=Nicotiana benthamiana OX=4100 GN=VIP2 PE=1 SV=1
CSS0000679	Chr1	+	209271901	209273822	116.993	114.304	126.412	81.3719	133.434	109.288	184.319	137.514	141.551	-	GO:0009826(unidimensional cell growth),GO:0009828(plant-type cell wall loosening),GO:0009831(plant-type cell wall modification involved in multidimensional cell growth)	GO:0005576(extracellular region),GO:0016020(membrane)	-	PREDICTED: expansin-A10 [Vitis vinifera]	Q9C554|EXPA1_ARATH	Expansin-A1 OS=Arabidopsis thaliana OX=3702 GN=EXPA1 PE=2 SV=1
CSS0000680	Chr7	+	48999355	48999897	14.6807	3.92259	8.85545	23.5884	26.4993	24.6022	32.1065	61.4685	24.7094	-	-	-	-	hypothetical protein JCGZ_13835 [Jatropha curcas]	-	-
CSS0000681	Chr2	+	102538480	102539950	0	0	0	0	0	0	0	0	0	K03661 ATPeV0B, ATP6F; V-type H+-transporting ATPase 21kDa proteolipid subunit	-	GO:0016021(integral component of membrane),GO:0033179(proton-transporting V-type ATPase, V0 domain)	GO:0015078(proton transmembrane transporter activity)	PREDICTED: V-type proton ATPase subunit c&apos;&apos;1 [Nicotiana tomentosiformis]	Q9SZY7|VATO1_ARATH	V-type proton ATPase subunit c''1 OS=Arabidopsis thaliana OX=3702 GN=VHA-c''1 PE=1 SV=1
CSS0000682	Chr3	-	144264613	144267358	153.377	202.926	153.604	146.923	152.763	158.161	138.885	128.106	123.201	K00940 ndk, NME; nucleoside-diphosphate kinase [EC:2.7.4.6]	GO:0006165(nucleoside diphosphate phosphorylation),GO:0006183(GTP biosynthetic process),GO:0006228(UTP biosynthetic process),GO:0006241(CTP biosynthetic process)	-	GO:0004550(nucleoside diphosphate kinase activity),GO:0005524(ATP binding),GO:0046872(metal ion binding)	nucleoside diphosphate kinase 1 [Camellia sinensis]	Q56E62|NDK1_TOBAC	Nucleoside diphosphate kinase 1 OS=Nicotiana tabacum OX=4097 PE=2 SV=1
CSS0000683	Chr9	+	131427055	131433467	4.38456	3.9679	2.97499	4.54309	4.98417	4.72078	8.61968	5.15562	5.10212	-	GO:0006139(nucleobase-containing compound metabolic process),GO:0032259(methylation)	-	GO:0003676(nucleic acid binding),GO:0008757(S-adenosylmethionine-dependent methyltransferase activity)	PREDICTED: methyltransferase-like protein 2 [Vitis vinifera]	Q8LFA9|METL2_ARATH	Methyltransferase-like protein 2 OS=Arabidopsis thaliana OX=3702 GN=At1g19340 PE=2 SV=2
CSS0000684	Chr10	-	132644695	132645707	1.411	0	0	0	0.959175	0.414957	0.233171	0.371583	0.347058	-	-	-	-	-	-	-
CSS0000685	Contig86	-	145922	165091	6.53688	6.10169	5.54519	9.81071	8.96331	8.74107	7.35571	7.25457	7.50907	-	-	-	-	PREDICTED: uncharacterized protein LOC100248390 isoform X1 [Vitis vinifera]	Q9UTN3|CID14_SCHPO	Poly(A) RNA polymerase cid14 OS=Schizosaccharomyces pombe (strain 972 / ATCC 24843) OX=284812 GN=cid14 PE=1 SV=2
CSS0000686	Chr6	-	66297625	66305613	0.076626	0.083172	0.065025	0.040018	0.046542	0.04486	0.024382	0.016263	0.03103	K18422 MOV10; helicase MOV-10 [EC:3.6.4.13]	GO:0009616(RNAi-mediated antiviral immune response),GO:0035194(post-transcriptional gene silencing by RNA)	-	GO:0003724(RNA helicase activity)	PREDICTED: probable RNA helicase SDE3 [Nelumbo nucifera]	Q8GYD9|SDE3_ARATH	Probable RNA helicase SDE3 OS=Arabidopsis thaliana OX=3702 GN=SDE3 PE=1 SV=1
CSS0000687	Chr7	-	58555200	58559618	52.3898	86.2859	70.6062	64.8539	49.5802	44.7984	18.9125	20.0564	14.597	-	-	-	GO:0005488(binding)	PREDICTED: transcription activator GLK1 [Vitis vinifera]	Q9SIV3|GLK1_ARATH	Transcription activator GLK1 OS=Arabidopsis thaliana OX=3702 GN=GLK1 PE=1 SV=2
CSS0000688	Chr10	-	125435334	125437197	0.99781	0.321096	1.56761	1.42617	0.891292	1.42524	0.649182	1.53024	1.27999	-	-	-	-	PREDICTED: uncharacterized protein LOC104235679 [Nicotiana sylvestris]	Q9XID5|PSI1_ARATH	Protein PSK SIMULATOR 1 OS=Arabidopsis thaliana OX=3702 GN=PSI1 PE=1 SV=2
CSS0000689	Chr15	+	107516334	107516702	9.18681	8.63323	6.0472	15.2099	14.73	14.432	9.23276	10.7767	8.41935	-	-	-	-	-	-	-
CSS0000690	Chr15	+	60922534	60926115	0.685176	0.637262	0.704532	0	0	0	0	0	0	K02912 RP-L32e, RPL32; large subunit ribosomal protein L32e	GO:0006412(translation)	GO:0005840(ribosome)	GO:0003735(structural constituent of ribosome)	PREDICTED: 60S ribosomal protein L32-1-like [Cucumis melo]	P49211|RL321_ARATH	60S ribosomal protein L32-1 OS=Arabidopsis thaliana OX=3702 GN=RPL32A PE=2 SV=2
CSS0000691	Chr8	-	160254540	160256014	15.4623	17.3095	22.9353	11.4018	10.9206	10.3761	15.593	20.8754	20.6478	-	-	-	-	hypothetical protein MIMGU_mgv1a026880mg [Erythranthe guttata]	-	-
CSS0000692	Chr2	+	6568780	6569138	0	0	0	0	0	0	0	0	0	K05868 CCNB1; G2/mitotic-specific cyclin-B1	GO:0000079(regulation of cyclin-dependent protein serine/threonine kinase activity),GO:0051301(cell division)	GO:0005634(nucleus)	GO:0019901(protein kinase binding)	unnamed protein product [Coffea canephora]	P25012|CCNB2_SOYBN	G2/mitotic-specific cyclin S13-7 (Fragment) OS=Glycine max OX=3847 PE=2 SV=1
CSS0000693	Chr6	-	69031796	69036720	14.3341	4.26178	4.68809	22.7043	9.58048	15.3543	0	2.7083	2.17142	-	-	-	GO:0008806(carboxymethylenebutenolidase activity)	PREDICTED: endo-1,3;1,4-beta-D-glucanase-like isoform X2 [Solanum lycopersicum]	Q9ZT66|E134_MAIZE	Endo-1,3;1,4-beta-D-glucanase OS=Zea mays OX=4577 PE=1 SV=1
CSS0000694	Chr14	+	1461377	1461870	0	0	0	0	0	0	0	0	0	K20667 CYP716A; beta-amyrin 28-monooxygenase [EC:1.14.14.126]	-	-	GO:0016491(oxidoreductase activity),GO:0046872(metal ion binding)	CYP716A75 [Maesa lanceolata]	F6H9N6|C7A15_VITVI	Beta-amyrin 28-monooxygenase OS=Vitis vinifera OX=29760 GN=CYP716A15 PE=1 SV=1
CSS0000695	Chr13	+	105321895	105327530	5.64316	6.07953	5.62641	5.39408	5.93755	5.16963	6.06402	6.13441	7.29856	K20782 HPAT; hydroxyproline O-arabinosyltransferase [EC:2.4.2.58]	-	-	-	hypothetical protein L484_002557 [Morus notabilis]	A0A0A1H7M6|PLETY_LOTJA	Hydroxyproline O-arabinosyltransferase PLENTY OS=Lotus japonicus OX=34305 GN=PLENTY PE=1 SV=1
CSS0000696	Chr4	-	158535411	158558197	22.2542	26.2965	23.7079	29.391	25.7151	26.2181	25.4636	22.6426	22	-	-	-	-	PREDICTED: uncharacterized protein LOC100257992 [Vitis vinifera]	P91927|LETM1_DROME	Mitochondrial proton/calcium exchanger protein OS=Drosophila melanogaster OX=7227 GN=Letm1 PE=2 SV=2
CSS0000697	Chr10	+	2396277	2403371	5.30831	5.98631	7.10665	7.38024	7.43693	6.99312	4.84937	5.35885	7.23056	K18999 CPL3_4; RNA polymerase II C-terminal domain phosphatase-like 3/4 [EC:3.1.3.16]	-	-	-	PREDICTED: RNA polymerase II C-terminal domain phosphatase-like 3 isoform X3 [Vitis vinifera]	Q8LL04|CPL3_ARATH	RNA polymerase II C-terminal domain phosphatase-like 3 OS=Arabidopsis thaliana OX=3702 GN=CPL3 PE=1 SV=2
CSS0000698	Chr1	-	35262431	35272330	42.359	40.3548	40.7967	39.5787	39.9775	39.4148	46.4692	42.6332	44.0494	K12947 SPCS2, SPC2; signal peptidase complex subunit 2 [EC:3.4.-.-]	GO:0006465(signal peptide processing)	GO:0005787(signal peptidase complex),GO:0016021(integral component of membrane)	GO:0008233(peptidase activity)	PREDICTED: probable signal peptidase complex subunit 2-like [Citrus sinensis]	P58684|SPCS2_ARATH	Probable signal peptidase complex subunit 2 OS=Arabidopsis thaliana OX=3702 GN=At2g39960 PE=2 SV=1
CSS0000699	Chr3	-	112243616	112263551	14.5205	11.0601	11.708	13.5685	12.1744	11.532	13.3952	10.2022	10.7971	-	-	GO:0009706(chloroplast inner membrane)	-	PREDICTED: uncharacterized protein LOC100267159 [Vitis vinifera]	-	-
CSS0000700	Chr15	+	31291384	31301535	23.0791	21.9351	24.2399	36.1093	31.959	32.9067	24.2188	27.6509	25.6229	-	-	-	-	PREDICTED: uncharacterized protein LOC105164424 isoform X1 [Sesamum indicum]	-	-
CSS0000701	Chr12	-	138700275	138702801	3.18519	5.33504	6.2768	4.9425	3.86688	4.95781	7.08455	5.30283	6.94149	-	GO:0006351(transcription, DNA-templated)	-	-	conserved hypothetical protein [Ricinus communis]	O81316|SCL6_ARATH	Scarecrow-like protein 6 OS=Arabidopsis thaliana OX=3702 GN=SCL6 PE=1 SV=1
CSS0000702	Chr3	+	135455249	135457929	0.543916	0.756875	0.503642	1.43481	1.43155	1.27714	0.822488	1.21139	0.734467	-	-	-	-	PREDICTED: pentatricopeptide repeat-containing protein At3g03580 [Vitis vinifera]	Q9SS60|PP210_ARATH	Pentatricopeptide repeat-containing protein At3g03580 OS=Arabidopsis thaliana OX=3702 GN=PCMP-H23 PE=2 SV=1
CSS0000703	Chr14	-	133368050	133368417	0	0	0	0	0	0	0	0	0	-	-	-	-	-	-	-
CSS0000704	Chr11	+	73635883	73637347	2.82279	2.65291	2.66409	1.8617	2.34796	1.74526	24.7703	25.827	17.6706	-	-	-	-	PREDICTED: zinc finger protein CONSTANS-LIKE 7 [Vitis vinifera]	Q9LU68|CIA2_ARATH	Protein CHLOROPLAST IMPORT APPARATUS 2 OS=Arabidopsis thaliana OX=3702 GN=CIA2 PE=1 SV=1
CSS0000705	Chr1	+	92757847	92771486	63.9399	49.4899	39.9252	50.6997	52.1071	51.6325	66.5834	66.8944	60.4366	K03949 NDUFA5; NADH dehydrogenase (ubiquinone) 1 alpha subcomplex subunit 5	GO:0022904(respiratory electron transport chain)	GO:0005743(mitochondrial inner membrane)	GO:0008137(NADH dehydrogenase (ubiquinone) activity)	unnamed protein product [Coffea canephora]	Q9FLX7|NDUA5_ARATH	Probable NADH dehydrogenase [ubiquinone] 1 alpha subcomplex subunit 5, mitochondrial OS=Arabidopsis thaliana OX=3702 GN=At5g52840 PE=1 SV=1
CSS0000706	Chr5	-	153512361	153518361	5.12451	10.8556	7.04812	2.91989	3.01466	3.1489	8.6374	10.5622	9.78624	K04077 groEL, HSPD1; chaperonin GroEL	GO:0042026(protein refolding)	GO:0005737(cytoplasm)	GO:0005524(ATP binding)	Heat shock protein 60 isoform 1 [Theobroma cacao]	Q05046|CH62_CUCMA	Chaperonin CPN60-2, mitochondrial OS=Cucurbita maxima OX=3661 GN=CPN60-2 PE=1 SV=1
CSS0000707	Chr15	+	15520590	15522076	7.3379	12.3627	16.2305	7.70439	7.79906	9.84545	6.01257	5.26318	7.58373	-	-	-	-	PREDICTED: dof zinc finger protein DOF3.1 [Nelumbo nucifera]	O82155|DOF17_ARATH	Dof zinc finger protein DOF1.7 OS=Arabidopsis thaliana OX=3702 GN=DOF1.7 PE=2 SV=1
CSS0000708	Chr8	+	8385861	8395549	0.063591	0	0.041787	0.073454	0.116885	0.06142	0.052991	0	0.019369	-	GO:0006508(proteolysis),GO:0042335(cuticle development),GO:0043086(negative regulation of catalytic activity)	GO:0016020(membrane)	GO:0004252(serine-type endopeptidase activity),GO:0042802(identical protein binding)	PREDICTED: subtilisin-like protease SBT3.5 [Sesamum indicum]	F4HYR6|SBT24_ARATH	Subtilisin-like protease SBT2.4 OS=Arabidopsis thaliana OX=3702 GN=SBT2.4 PE=1 SV=1
CSS0000709	Contig649	+	446896	448455	0	0	0.014144	0	0.045461	0.014206	0	0	0	-	-	-	-	unnamed protein product [Coffea canephora]	Q941F1|PLA15_ARATH	Phospholipase A1-Igamma1, chloroplastic OS=Arabidopsis thaliana OX=3702 GN=DALL4 PE=1 SV=2
CSS0000710	Chr13	-	69713198	69720075	0.535927	0.261276	0.239321	1.85706	2.06866	3.19057	4.35036	5.39527	9.95211	K17099 ANXA13; annexin A13	-	-	GO:0005509(calcium ion binding),GO:0005544(calcium-dependent phospholipid binding)	cotton annexin 4 [Gossypium hirsutum]	P51074|ANX4_FRAAN	Annexin-like protein RJ4 OS=Fragaria ananassa OX=3747 PE=2 SV=2
CSS0000711	Chr14	+	40428082	40453142	11.5963	9.05021	15.2973	15.335	10.5936	10.9999	8.33465	9.82647	7.47641	-	GO:0055114(obsolete oxidation-reduction process)	-	GO:0052662(zeaxanthin epoxidase activity)	PREDICTED: zeaxanthin epoxidase, chloroplastic isoform X2 [Vitis vinifera]	O81816|MO2_ARATH	Monooxygenase 2 OS=Arabidopsis thaliana OX=3702 GN=MO2 PE=2 SV=1
CSS0000712	Chr14	+	119070555	119071221	0.500776	0.252619	0	0.598224	0.475234	0.45714	3.21861	2.76648	2.85271	-	-	-	GO:0016706(2-oxoglutarate-dependent dioxygenase activity)	hypothetical protein POPTR_0025s00430g [Populus trichocarpa]	D4N501|DIOX2_PAPSO	Probable 2-oxoglutarate/Fe(II)-dependent dioxygenase OS=Papaver somniferum OX=3469 GN=DIOX2 PE=2 SV=1
CSS0000713	Chr2	-	192988248	192988562	0	0	0	0	0	0	0	0	0	-	-	-	-	-	-	-
CSS0000714	Chr13	+	122673728	122677798	10.4589	10.0845	10.492	14.8952	16.6885	17.5697	11.6943	15.6797	12.9748	K01590 hdc, HDC; histidine decarboxylase [EC:4.1.1.22]	GO:0019752(carboxylic acid metabolic process)	-	GO:0016831(carboxy-lyase activity),GO:0030170(pyridoxal phosphate binding)	PREDICTED: serine decarboxylase-like [Nelumbo nucifera]	Q9MA74|SDC1_ARATH	Serine decarboxylase OS=Arabidopsis thaliana OX=3702 GN=SDC PE=1 SV=1
CSS0000715	Chr7	+	184221710	184222090	0.069772	0	0.023164	0	0.124372	0.059574	0	0	0	-	-	-	-	--	-	-
CSS0000716	Chr8	+	117559470	117571247	23.8771	20.2768	21.381	23.7062	26.629	26.1216	29.3199	29.4647	30.3601	-	-	-	-	PREDICTED: uncharacterized GPI-anchored protein At1g61900 [Vitis vinifera]	Q8GUI4|UGPI6_ARATH	Uncharacterized GPI-anchored protein At1g61900 OS=Arabidopsis thaliana OX=3702 GN=At1g61900 PE=2 SV=1
CSS0000717	Chr11	-	103476595	103490386	43.1566	25.876	23.1639	39.6217	37.884	37.887	41.0728	50.5495	41.7582	-	-	-	-	PREDICTED: GA-binding protein subunit beta-2 [Nicotiana sylvestris]	Q0V8G2|GABP2_BOVIN	GA-binding protein subunit beta-2 OS=Bos taurus OX=9913 GN=GABPB2 PE=2 SV=2
CSS0000718	Chr11	+	1211459	1224110	16.1048	20.7856	19.8652	10.9419	10.6055	12.8419	11.1408	10.578	10.7941	-	-	-	-	hypothetical protein CISIN_1g028180mg [Citrus sinensis]	-	-
CSS0000719	Chr7	+	85255909	85256806	0.844439	0	0	0.858908	0.76901	0.568949	0.394655	0.385785	5.51571	-	GO:0006810(transport),GO:0009987(cellular process)	GO:0009507(chloroplast)	-	BnaCnng13060D [Brassica napus]	-	-
CSS0000720	Chr8	+	1076765	1079159	7.43336	5.88799	10.1126	8.9601	9.40137	10.8177	8.246	7.00391	7.22623	-	-	-	-	PREDICTED: uncharacterized protein LOC102600600 [Solanum tuberosum]	P16053|NFM_CHICK	Neurofilament medium polypeptide OS=Gallus gallus OX=9031 GN=NEFM PE=2 SV=2
CSS0000721	Chr14	+	89121049	89122185	0	0.076345	0.071616	0	0	0.026645	0	0	0	K03010 RPB2, POLR2B; DNA-directed RNA polymerase II subunit RPB2 [EC:2.7.7.6]	GO:0016070(RNA metabolic process)	-	-	RNA polymerase II second largest subunit [Camellia japonica]	P38420|NRPB2_ARATH	DNA-directed RNA polymerase II subunit 2 OS=Arabidopsis thaliana OX=3702 GN=NRPB2 PE=1 SV=2
CSS0000722	Chr10	-	128920376	128921241	0	0	0	0	0	0	0	0	0	-	-	-	-	-	-	-
CSS0000723	Contig17	-	137731	139445	0	0	0	0	0	0	0	0	0	-	-	-	-	--	-	-
CSS0000724	Chr6	-	101951926	101956229	0.039612	0	0.012958	0.040566	0.042546	0.049478	0	0	0.064843	-	GO:0009154(purine ribonucleotide catabolic process),GO:0009207(purine ribonucleoside triphosphate catabolic process),GO:0046130(purine ribonucleoside catabolic process)	-	GO:0043167(ion binding),GO:0097159(organic cyclic compound binding),GO:1901363(heterocyclic compound binding)	hypothetical protein VITISV_028559 [Vitis vinifera]	Q94HW2|POLR1_ARATH	Retrovirus-related Pol polyprotein from transposon RE1 OS=Arabidopsis thaliana OX=3702 GN=RE1 PE=2 SV=1
CSS0000725	Contig113	-	16401	18169	0.779372	0.31707	0.231328	0.442263	0.332732	0.263797	0.476412	0.298351	0.504446	-	-	-	-	PREDICTED: ankyrin-2 [Vitis vinifera]	-	-
CSS0000726	Chr14	-	10338133	10343886	139.164	212.405	110.06	108.1	116.318	98.0149	97.8523	80.1236	79.3722	K18787 ACL5; thermospermine synthase [EC:2.5.1.79]	GO:0000271(polysaccharide biosynthetic process),GO:0007389(pattern specification process),GO:0008361(regulation of cell size),GO:0009825(multidimensional cell growth),GO:0009926(auxin polar transport),GO:0009932(cell tip growth),GO:0010014(meristem initiation),GO:0010218(response to far red light),GO:0043481(anthocyanin accumulation in tissues in response to UV light),GO:0048759(xylem vessel memb…	GO:0005737(cytoplasm)	GO:0004766(spermidine synthase activity),GO:0010487(thermospermine synthase activity),GO:0016768(spermine synthase activity)	unnamed protein product [Coffea canephora]	Q9S7X6|ACL5_ARATH	Thermospermine synthase ACAULIS5 OS=Arabidopsis thaliana OX=3702 GN=ACL5 PE=1 SV=1
CSS0000727	Chr7	+	121647900	121658478	46.2435	47.7242	40.7974	46.768	47.9305	49.1026	48.9686	51.3521	48.7228	K09500 CCT8; T-complex protein 1 subunit theta	GO:0000085(mitotic G2 phase),GO:0001510(RNA methylation),GO:0006094(gluconeogenesis),GO:0006457(protein folding),GO:0007010(cytoskeleton organization),GO:0009220(pyrimidine ribonucleotide biosynthetic process),GO:0009640(photomorphogenesis),GO:0009909(regulation of flower development),GO:0010498(proteasomal protein catabolic process),GO:0034968(histone lysine methylation)	GO:0005829(cytosol),GO:0009506(plasmodesma),GO:0016020(membrane)	GO:0005524(ATP binding),GO:0051082(unfolded protein binding)	PREDICTED: T-complex protein 1 subunit theta [Vitis vinifera]	Q94K05|TCPQ_ARATH	T-complex protein 1 subunit theta OS=Arabidopsis thaliana OX=3702 GN=CCT8 PE=1 SV=1
CSS0000728	Contig484	-	395328	396353	6.29695	8.50108	7.67417	1.18216	1.10158	0.955854	0.245305	0.18653	0.208642	K13679 WAXY; granule-bound starch synthase [EC:2.4.1.242]	GO:0009058(biosynthetic process)	-	-	granule-bound starch synthase I [Viburnum propinquum]	Q43784|SSG1_MANES	Granule-bound starch synthase 1, chloroplastic/amyloplastic OS=Manihot esculenta OX=3983 GN=WAXY PE=2 SV=1
CSS0000729	Chr10	+	7733262	7735117	0.020009	0	0	0.403662	0.270724	0.326069	0	0	0	-	-	-	-	-	-	-
CSS0000730	Chr6	+	110676851	110681008	0	0	0	0	0	0	0	0	0	-	-	-	-	-	-	-
CSS0000731	Chr13	+	87520460	87524359	7.19113	9.97674	6.77036	12.3178	16.9049	16.408	12.7686	13.2532	10.0032	K11251 H2A; histone H2A	GO:0006334(nucleosome assembly),GO:0009909(regulation of flower development),GO:0016048(detection of temperature stimulus),GO:0042742(defense response to bacterium)	GO:0000786(nucleosome),GO:0005730(nucleolus)	GO:0003677(DNA binding),GO:0046982(protein heterodimerization activity)	PREDICTED: probable histone H2A variant 1 [Solanum lycopersicum]	Q84MP7|H2AV3_ORYSJ	Probable histone H2A variant 3 OS=Oryza sativa subsp. japonica OX=39947 GN=Os03g0743400 PE=2 SV=1
CSS0000732	Chr14	-	7645461	7646414	7.97701	9.40056	9.99002	11.5331	13.7664	12.0992	13.0254	13.975	12.6078	-	-	-	-	PREDICTED: uncharacterized protein LOC102601805 [Solanum tuberosum]	Q8VZF6|EDR2L_ARATH	Protein ENHANCED DISEASE RESISTANCE 2-like OS=Arabidopsis thaliana OX=3702 GN=EDR2L PE=2 SV=1
CSS0000733	Chr12	+	134994492	134995124	6.24041	10.4654	8.1736	1.70718	3.05283	2.33715	1.55902	2.39891	2.22802	K09286 EREBP; EREBP-like factor	GO:0006355(regulation of transcription, DNA-templated),GO:0009719(response to endogenous stimulus),GO:0010033(response to organic substance),GO:1901700(response to oxygen-containing compound)	GO:0005634(nucleus)	GO:0003677(DNA binding),GO:0003700(DNA-binding transcription factor activity)	ERF transcription factor [Camellia sinensis]	O80338|EF101_ARATH	Ethylene-responsive transcription factor 2 OS=Arabidopsis thaliana OX=3702 GN=ERF2 PE=2 SV=1
CSS0000734	Chr8	-	75847186	75857945	0.217442	0.249851	0.630262	1.21324	2.22807	1.78924	0.445962	0.192688	0.264096	-	-	-	-	PREDICTED: uncharacterized protein LOC103325057 [Prunus mume]	B6UI56|OBP2B_MAIZE	Oil body-associated protein 2B OS=Zea mays OX=4577 GN=OBAP2B PE=2 SV=1
CSS0000735	Chr14	-	11120792	11121154	1.46612	1.49665	0.944563	0.181951	0	0	2.46101	2.75666	2.67413	-	-	-	-	hypothetical protein MTR_3g082220 [Medicago truncatula]	-	-
CSS0000736	Chr5	+	157008267	157011661	1.51352	0	0	0	0	0	0	0	0	-	-	-	-	hypothetical protein PRUPE_ppa001330mg [Prunus persica]	Q940Y9|POLL2_ARATH	Putative ion channel POLLUX-like 2 OS=Arabidopsis thaliana OX=3702 GN=At5g43745 PE=2 SV=1
CSS0000737	Contig1020	+	48329	55396	12.7924	13.4008	11.9103	14.4317	12.8099	13.6745	15.7478	22.342	21.1311	-	-	-	-	hypothetical protein JCGZ_04107 [Jatropha curcas]	Q84TD8|FLXL2_ARATH	Protein FLX-like 2 OS=Arabidopsis thaliana OX=3702 GN=FLXL2 PE=1 SV=1
CSS0000738	Chr7	-	144817151	144817917	51.7853	60.1504	50.8568	29.1304	29.072	31.6885	46.1086	33.4658	42.8237	-	-	-	-	PREDICTED: LOB domain-containing protein 21 isoform X2 [Eucalyptus grandis]	Q9SRL8|LBD21_ARATH	LOB domain-containing protein 21 OS=Arabidopsis thaliana OX=3702 GN=LBD21 PE=2 SV=1
CSS0000739	Chr1	-	113538263	113540976	209.893	222.292	173.061	210.757	220.952	217.465	213.47	204.209	183.324	K02940 RP-L9e, RPL9; large subunit ribosomal protein L9e	GO:0006412(translation)	GO:0005840(ribosome)	GO:0003735(structural constituent of ribosome),GO:0019843(rRNA binding)	PREDICTED: 60S ribosomal protein L9 [Cucumis melo]	P30707|RL9_PEA	60S ribosomal protein L9 OS=Pisum sativum OX=3888 GN=RPL9 PE=2 SV=1
CSS0000740	Contig1170	-	33695	38665	12.4607	20.9691	16.0998	10.5481	9.25803	9.20374	14.0273	9.8658	8.29572	-	-	-	-	PREDICTED: uncharacterized protein LOC100257808 [Vitis vinifera]	Q8VZE7|RAP_ARATH	RAP domain-containing protein, chloroplastic OS=Arabidopsis thaliana OX=3702 GN=RAP PE=1 SV=1
CSS0000741	Chr11	+	64971259	64972428	3.83945	4.64123	5.2549	3.44082	2.09983	2.21869	1.38794	2.36813	1.74837	-	-	-	-	conserved hypothetical protein [Ricinus communis]	Q8VZ79|IDN2_ARATH	Protein INVOLVED IN DE NOVO 2 OS=Arabidopsis thaliana OX=3702 GN=IDN2 PE=1 SV=1
CSS0000742	Chr4	+	32024862	32028139	0.258524	0.104531	0.15966	0.084174	0.059782	0.108579	0.4724	0.871478	0.476065	-	GO:0006950(response to stress),GO:0016310(phosphorylation)	-	GO:0000166(nucleotide binding),GO:0004672(protein kinase activity)	PREDICTED: probable LRR receptor-like serine/threonine-protein kinase At4g08850 [Vitis vinifera]	Q8VZG8|MIK2_ARATH	MDIS1-interacting receptor like kinase 2 OS=Arabidopsis thaliana OX=3702 GN=MIK2 PE=1 SV=3
CSS0000743	Chr10	+	65849685	65850177	0	0	0	0	0	0	0	0	0	-	-	-	-	hypothetical protein JCGZ_01562 [Jatropha curcas]	-	-
CSS0000744	Chr3	-	40070730	40077468	6.58883	4.62078	6.24759	5.82633	6.26321	7.06575	5.641	5.60275	7.35044	-	GO:0006084(acetyl-CoA metabolic process),GO:0016126(sterol biosynthetic process),GO:0016132(brassinosteroid biosynthetic process)	GO:0016021(integral component of membrane)	-	ptm1, putative [Ricinus communis]	Q28EW0|TM87A_XENTR	Transmembrane protein 87A OS=Xenopus tropicalis OX=8364 GN=tmem87a PE=2 SV=1
CSS0000745	Chr13	-	88140516	88146316	1.47702	1.89122	3.15735	0.852018	1.76381	1.38842	3.05627	1.44793	4.35752	-	-	-	-	PREDICTED: zinc finger protein NUTCRACKER-like [Nelumbo nucifera]	Q9ZWA6|IDD3_ARATH	Zinc finger protein MAGPIE OS=Arabidopsis thaliana OX=3702 GN=MGP PE=1 SV=1
CSS0000746	Chr2	-	171028805	171033727	0	0	0	0	0	0	0.150229	0.030531	0	-	-	-	GO:0005488(binding)	unnamed protein product [Coffea canephora]	B9FJG3|RSLE1_ORYSJ	Zinc finger BED domain-containing protein RICESLEEPER 1 OS=Oryza sativa subsp. japonica OX=39947 GN=Os05g0239150 PE=3 SV=1
CSS0000747	Chr4	+	193447929	193449139	0.13266	0.109321	0.184862	0.632794	0.382032	0.194615	0	0	0.02302	-	-	-	GO:0003993(acid phosphatase activity)	hypothetical protein CICLE_v10012544mg [Citrus clementina]	P27061|PPA1_SOLLC	Acid phosphatase 1 OS=Solanum lycopersicum OX=4081 GN=APS1 PE=2 SV=1
CSS0000748	Chr3	-	11629928	11638137	29.6601	26.4623	29.2879	37.2553	38.6445	41.4944	34.1666	34.8975	34.5342	K17267 COPG; coatomer subunit gamma	GO:0006886(intracellular protein transport),GO:0016192(vesicle-mediated transport)	GO:0009507(chloroplast),GO:0030126(COPI vesicle coat)	GO:0005198(structural molecule activity)	PREDICTED: coatomer subunit gamma-2 [Vitis vinifera]	Q6Z382|COPG2_ORYSJ	Coatomer subunit gamma-2 OS=Oryza sativa subsp. japonica OX=39947 GN=Os07g0201100 PE=2 SV=1
CSS0000749	Chr1	+	135013801	135014827	2.75638	2.71434	2.4226	4.29857	4.00527	2.65032	5.52012	5.43252	4.31221	K00140 mmsA, iolA, ALDH6A1; malonate-semialdehyde dehydrogenase (acetylating) / methylmalonate-semialdehyde dehydrogenase [EC:1.2.1.18 1.2.1.27]	GO:0055114(obsolete oxidation-reduction process)	-	GO:0004491(methylmalonate-semialdehyde dehydrogenase (acylating) activity)	PREDICTED: uncharacterized protein LOC100254417 isoform X1 [Vitis vinifera]	Q0WM29|MMSA_ARATH	Methylmalonate-semialdehyde dehydrogenase [acylating], mitochondrial OS=Arabidopsis thaliana OX=3702 GN=ALDH6B2 PE=1 SV=2
CSS0000750	Chr7	-	15390204	15392024	0.106229	0.146196	0.083729	0.175671	0.078757	0.099169	0.194298	0.199068	0.075183	-	-	-	-	PREDICTED: F-box/LRR-repeat protein At4g14103-like [Pyrus x bretschneideri]	Q8H1R7|FDL27_ARATH	F-box/FBD/LRR-repeat protein At4g26340 OS=Arabidopsis thaliana OX=3702 GN=At4g26340 PE=2 SV=1
CSS0000751	Chr6	+	18230554	18239590	5.36302	6.20964	5.65966	6.28559	6.91322	5.85023	5.94119	6.32948	5.84312	-	-	-	-	PREDICTED: uncharacterized protein LOC104597876 [Nelumbo nucifera]	-	-
CSS0000752	Chr2	-	197432144	197433523	0	0	0	0	0.114676	0	0	0	0.344151	K16219 NTMT1, METTL11A, NTM1; protein N-terminal methyltransferase [EC:2.1.1.244]	-	-	-	hypothetical protein CISIN_1g018970mg [Citrus sinensis]	Q5PP70|NTM1_ARATH	Alpha N-terminal protein methyltransferase 1 OS=Arabidopsis thaliana OX=3702 GN=At5g44450 PE=2 SV=1
CSS0000753	Chr11	+	122624174	122624446	25.189	19.3102	21.9317	13.7022	14.7526	16.7666	17.698	21.6773	19.445	-	-	-	-	unnamed protein product [Coffea canephora]	Q84K90|RHIP1_ARATH	RGS1-HXK1-interacting protein 1 OS=Arabidopsis thaliana OX=3702 GN=RHIP1 PE=1 SV=1
CSS0000754	Chr9	-	34195221	34226967	1.89853	2.62816	2.34476	2.62241	2.89491	2.69635	2.1466	2.01623	2.63415	K14772 UTP20; U3 small nucleolar RNA-associated protein 20	-	-	-	PREDICTED: small subunit processome component 20 homolog isoform X1 [Vitis vinifera]	O75691|UTP20_HUMAN	Small subunit processome component 20 homolog OS=Homo sapiens OX=9606 GN=UTP20 PE=1 SV=3
CSS0000755	Chr7	+	149952044	149952347	8.17543	8.65759	9.78132	2.46231	2.68234	1.87428	4.80966	2.98026	2.31271	K09571 FKBP4_5; FK506-binding protein 4/5 [EC:5.2.1.8]	-	-	-	PREDICTED: peptidyl-prolyl cis-trans isomerase FKBP65-like [Pyrus x bretschneideri]	Q9FJL3|FKB65_ARATH	Peptidyl-prolyl cis-trans isomerase FKBP65 OS=Arabidopsis thaliana OX=3702 GN=FKBP65 PE=1 SV=1
CSS0000756	Chr3	-	145351117	145356597	34.2622	38.5292	31.7218	26.8657	30.4817	30.438	35.672	35.4067	30.5838	K17292 TBCA; tubulin-specific chaperone A	GO:0000910(cytokinesis),GO:0007021(tubulin complex assembly)	GO:0005829(cytosol),GO:0005874(microtubule)	GO:0051082(unfolded protein binding)	hypothetical protein JCGZ_02624 [Jatropha curcas]	O04350|TBCA_ARATH	Tubulin-folding cofactor A OS=Arabidopsis thaliana OX=3702 GN=TFCA PE=1 SV=2
CSS0000757	Chr2	+	13394447	13397350	4.41163	4.52876	5.72625	3.96043	3.13683	3.70128	3.04668	3.12305	3.50676	-	GO:0016567(protein ubiquitination)	-	GO:0004842(ubiquitin-protein transferase activity),GO:0008270(zinc ion binding)	PREDICTED: uncharacterized protein LOC103404488 [Malus domestica]	-	-
CSS0000758	Contig490	+	270144	274126	0.317828	0	0	0.243835	0.253267	0.296456	0.653024	0.681634	0.87253	K03037 PSMD6, RPN7; 26S proteasome regulatory subunit N7	GO:0000085(mitotic G2 phase),GO:0006635(fatty acid beta-oxidation),GO:0006888(endoplasmic reticulum to Golgi vesicle-mediated transport),GO:0009407(toxin catabolic process),GO:0009640(photomorphogenesis),GO:0009735(response to cytokinin),GO:0010090(trichome morphogenesis),GO:0042023(DNA endoreduplication),GO:0043090(amino acid import),GO:0043161(proteasome-mediated ubiquitin-dependent protein cat…	GO:0005634(nucleus),GO:0005829(cytosol),GO:0005886(plasma membrane),GO:0008541(proteasome regulatory particle, lid subcomplex)	-	26S proteasome non-ATPase regulatory subunit 6 [Morus notabilis]	Q8W425|PSMD6_ORYSJ	26S proteasome non-ATPase regulatory subunit 6 OS=Oryza sativa subsp. japonica OX=39947 GN=RPN7 PE=2 SV=1
CSS0000759	Chr8	+	5207721	5208302	0	0	0	0	0	0	0	0	0	-	-	-	-	PREDICTED: F-box protein CPR30-like [Nelumbo nucifera]	Q9SU30|CPR1_ARATH	F-box protein CPR1 OS=Arabidopsis thaliana OX=3702 GN=CPR1 PE=1 SV=2
CSS0000760	Contig216	-	233204	233999	1.64842	1.42623	1.77622	0.738982	1.4676	0.488218	0.135612	0.365305	0.449096	-	-	-	-	PREDICTED: vacuolar iron transporter homolog 1-like [Populus euphratica]	Q9M2C0|VITH4_ARATH	Vacuolar iron transporter homolog 4 OS=Arabidopsis thaliana OX=3702 GN=At3g43660 PE=2 SV=1
CSS0000761	Chr7	+	14717745	14719058	1.10349	0.779771	1.3177	7.27637	6.8087	5.44264	1.16611	0.821886	1.43552	-	GO:0055114(obsolete oxidation-reduction process)	-	GO:0005506(iron ion binding),GO:0009055(electron transfer activity),GO:0020037(heme binding),GO:0050598(taxane 13-alpha-hydroxylase activity)	Cytochrome P450 [Theobroma cacao]	Q50EK1|C16B1_PICSI	Cytochrome P450 716B1 OS=Picea sitchensis OX=3332 GN=CYP716B1 PE=2 SV=1
CSS0000762	Chr2	+	16183059	16185112	4.97739	6.06748	5.40054	5.80018	4.21063	5.22973	5.79137	4.24438	5.05029	-	-	GO:0005876(spindle microtubule)	GO:0051011(microtubule minus-end binding)	hypothetical protein JCGZ_25600 [Jatropha curcas]	Q9FMB4|AUG5_ARATH	AUGMIN subunit 5 OS=Arabidopsis thaliana OX=3702 GN=AUG5 PE=1 SV=1
CSS0000763	Chr10	-	166500850	166504098	0.085906	0.167082	0.147002	0.271012	0.232254	0.185892	0.144151	0.163921	0.375211	-	GO:0006259(DNA metabolic process)	-	GO:0003676(nucleic acid binding),GO:0003824(catalytic activity)	hypothetical protein VITISV_020318 [Vitis vinifera]	P0CT39|TF26_SCHPO	Transposon Tf2-6 polyprotein OS=Schizosaccharomyces pombe (strain 972 / ATCC 24843) OX=284812 GN=Tf2-6 PE=3 SV=1
CSS0000764	Contig795	+	611882	615241	0	0	0	0	0	0	0	0	0	K01184 E3.2.1.15; polygalacturonase [EC:3.2.1.15]	GO:0008152(metabolic process)	-	GO:0016798(hydrolase activity, acting on glycosyl bonds)	PREDICTED: polygalacturonase-like [Fragaria vesca subsp. vesca]	P48979|PGLR_PRUPE	Polygalacturonase OS=Prunus persica OX=3760 PE=2 SV=1
CSS0000765	Chr9	-	106829217	106832928	0	0	0	0	0	0	0	0	0	-	-	GO:0016021(integral component of membrane)	-	PREDICTED: lysine histidine transporter 1-like [Eucalyptus grandis]	Q9FKS8|LHT1_ARATH	Lysine histidine transporter 1 OS=Arabidopsis thaliana OX=3702 GN=LHT1 PE=1 SV=1
CSS0000766	Chr3	+	116939588	116951656	5.23219	7.27559	5.87052	1.59309	0.39607	0.40843	0	0	0	-	-	-	-	-	-	-
CSS0000767	Chr13	-	124537141	124548937	4.57372	7.23828	5.90268	0.688744	0.827375	1.1289	0.146061	0.205778	0.083192	-	-	-	-	PREDICTED: magnesium transporter MRS2-F-like [Elaeis guineensis]	Q8L4S2|MRS2F_ORYSJ	Magnesium transporter MRS2-F OS=Oryza sativa subsp. japonica OX=39947 GN=MRS2-F PE=1 SV=1
CSS0000768	Chr9	+	92865501	92888837	4.73627	5.49878	6.40334	4.31194	4.76287	3.92748	5.56309	5.64466	5.69787	-	-	-	-	PREDICTED: rho GTPase-activating protein REN1 [Vitis vinifera]	F4JQZ3|REN1_ARATH	Rho GTPase-activating protein REN1 OS=Arabidopsis thaliana OX=3702 GN=REN1 PE=1 SV=2
CSS0000769	Contig86	+	49335	49763	23.7391	19.8679	28.7433	20.5918	21.5729	21.2618	18.2507	18.9074	24.7362	K17506 PPM1L, PP2CE; protein phosphatase 1L [EC:3.1.3.16]	-	-	GO:0003824(catalytic activity)	PREDICTED: probable protein phosphatase 2C 76 isoform X1 [Nicotiana sylvestris]	Q94AT1|P2C76_ARATH	Probable protein phosphatase 2C 76 OS=Arabidopsis thaliana OX=3702 GN=At5g53140 PE=2 SV=1
CSS0000770	Chr3	-	45741356	45742204	0	0	0	0	0	0	0	0	0	-	-	-	-	-	-	-
CSS0000771	Chr6	-	85289334	85291409	0.975655	1.43965	1.77505	1.2799	0.79882	1.1007	2.6708	2.53243	2.93224	K13425 WRKY22; WRKY transcription factor 22	-	-	-	WRKY transcription factor 23, putative [Theobroma cacao]	O04609|WRK22_ARATH	WRKY transcription factor 22 OS=Arabidopsis thaliana OX=3702 GN=WRKY22 PE=2 SV=1
CSS0000772	Chr10	-	9271892	9272976	0.385719	0.452742	0.272542	0.250375	0.573693	0.315699	2.85375	2.79844	3.02953	K06694 PSMD10; 26S proteasome non-ATPase regulatory subunit 10	GO:0000724(double-strand break repair via homologous recombination),GO:0007062(sister chromatid cohesion),GO:0007129(homologous chromosome pairing at meiosis),GO:0007131(reciprocal meiotic recombination),GO:0007140(male meiotic nuclear division),GO:0010332(response to gamma radiation),GO:0016444(somatic cell DNA recombination),GO:0032204(regulation of telomere maintenance),GO:0032504(multicellula…	GO:0005618(cell wall)	-	PREDICTED: fibronectin type 3 and ankyrin repeat domains protein 1 [Populus euphratica]	Q7T2B9|MTPN_DANRE	Myotrophin OS=Danio rerio OX=7955 GN=mtpn PE=3 SV=1
CSS0000773	Chr6	-	66522614	66524955	0.815996	0.081007	0	0	0	0	4.97186	5.53728	6.75124	-	-	-	-	hypothetical protein POPTR_0005s04780g [Populus trichocarpa]	-	-
CSS0000774	Chr6	-	107293219	107297946	0.68347	1.37263	1.2136	1.94645	2.65459	2.08937	2.28225	1.71695	1.6892	-	GO:0006261(DNA-dependent DNA replication)	GO:0005737(cytoplasm)	-	Spindle and kinetochore-associated protein 1 isoform 1 [Theobroma cacao]	Q9LZZ7|SKA1_ARATH	Spindle and kinetochore-associated protein 1 homolog OS=Arabidopsis thaliana OX=3702 GN=At3g60660 PE=2 SV=1
CSS0000775	Chr15	+	75116456	75117907	2.90511	2.06151	1.90685	4.91395	5.34863	4.10259	2.77399	1.94672	3.27451	K04728 ATM, TEL1; serine-protein kinase ATM [EC:2.7.11.1]	GO:0016310(phosphorylation)	-	GO:0005524(ATP binding),GO:0016301(kinase activity),GO:0016773(phosphotransferase activity, alcohol group as acceptor)	hypothetical protein VITISV_026825 [Vitis vinifera]	Q9M3G7|ATM_ARATH	Serine/threonine-protein kinase ATM OS=Arabidopsis thaliana OX=3702 GN=ATM PE=1 SV=1
CSS0000776	Chr10	+	156912628	156925374	14.9469	16.8452	13.7886	18.0716	18.4834	16.3382	14.5452	13.8261	13.9062	K14309 NUP93, NIC96; nuclear pore complex protein Nup93	GO:0006810(transport)	GO:0005643(nuclear pore)	GO:0016740(transferase activity)	PREDICTED: nuclear pore complex protein NUP93A [Vitis vinifera]	O22224|NP93A_ARATH	Nuclear pore complex protein NUP93A OS=Arabidopsis thaliana OX=3702 GN=NUP93A PE=1 SV=2
CSS0000777	Chr7	-	70861013	70872137	12.0895	8.29849	12.9755	17.8745	13.5318	15.4969	7.9844	8.5272	9.45863	K20867 GAUT12S; galacturonosyltransferase 12/13/14/15 [EC:2.4.1.-]	GO:0016051(carbohydrate biosynthetic process)	-	GO:0047262(polygalacturonate 4-alpha-galacturonosyltransferase activity)	PREDICTED: probable galacturonosyltransferase 15 isoform X1 [Vitis vinifera]	Q8L4B0|GAUTF_ARATH	Probable galacturonosyltransferase 15 OS=Arabidopsis thaliana OX=3702 GN=GAUT15 PE=2 SV=1
CSS0000778	Contig1048	-	105553	108529	0.349543	1.14845	1.17756	0	0	0.100247	0.148419	0.072872	0.293924	-	-	-	GO:0030554(adenyl nucleotide binding)	Cystathionine beta-synthase family protein [Theobroma cacao]	Q9LEV3|CBSX3_ARATH	CBS domain-containing protein CBSX3, mitochondrial OS=Arabidopsis thaliana OX=3702 GN=CBSX3 PE=1 SV=1
CSS0000779	Chr7	+	42750264	42754218	0	0	0	0	0	0	0	0	0	-	-	-	-	unnamed protein product, partial [Coffea canephora]	Q94HW2|POLR1_ARATH	Retrovirus-related Pol polyprotein from transposon RE1 OS=Arabidopsis thaliana OX=3702 GN=RE1 PE=2 SV=1
CSS0000780	Contig1110	+	394754	396375	0	0	0.044214	0.020058	0	0.015769	0.050676	0	0.017247	K15502 ANKRD28; serine/threonine-protein phosphatase 6 regulatory ankyrin repeat subunit A	-	-	-	unnamed protein product [Vitis vinifera]	Q8LPS2|ACD6_ARATH	Protein ACCELERATED CELL DEATH 6 OS=Arabidopsis thaliana OX=3702 GN=ACD6 PE=1 SV=1
CSS0000781	Chr11	-	83838966	83841380	0.027467	0	0	2.66677	2.08644	1.96616	0	0	0	-	-	-	-	hypothetical protein [Rosa rugosa]	-	-
CSS0000782	Chr10	-	27271403	27275762	5.02648	6.58603	6.67105	5.55656	5.49779	7.07307	3.54523	2.42819	3.57351	-	GO:0006468(protein phosphorylation)	GO:0016021(integral component of membrane)	GO:0004674(protein serine/threonine kinase activity),GO:0005524(ATP binding)	PREDICTED: protein NSP-INTERACTING KINASE 1-like [Nelumbo nucifera]	Q9LFS4|NIK1_ARATH	Protein NSP-INTERACTING KINASE 1 OS=Arabidopsis thaliana OX=3702 GN=NIK1 PE=1 SV=1
CSS0000783	Chr7	+	8326851	8330037	31.9923	28.6347	30.2181	38.0056	39.5892	41.0683	37.7212	40.8052	37.0768	K12741 HNRNPA1_3; heterogeneous nuclear ribonucleoprotein A1/A3	-	-	GO:0000166(nucleotide binding),GO:0003676(nucleic acid binding)	PREDICTED: heterogeneous nuclear ribonucleoprotein 1-like [Malus domestica]	Q8W034|RNP1_ARATH	Heterogeneous nuclear ribonucleoprotein 1 OS=Arabidopsis thaliana OX=3702 GN=RNP1 PE=1 SV=1
CSS0000784	Chr2	+	48660153	48660410	0.318916	0.219078	0.150854	0.552769	0.570166	0.69905	0.129366	0.047213	0.550217	-	-	-	-	PREDICTED: uncharacterized protein LOC102619128 [Citrus sinensis]	-	-
CSS0000785	Chr9	-	33078246	33085881	3.06252	3.72649	3.11274	3.14835	3.34305	3.48842	2.8055	2.4877	2.73921	-	-	-	-	PREDICTED: uncharacterized protein At5g43822 [Vitis vinifera]	Q6NPG7|Y5382_ARATH	Uncharacterized protein At5g43822 OS=Arabidopsis thaliana OX=3702 GN=At5g43822 PE=2 SV=1
CSS0000786	Chr13	-	100666422	100671768	5.73052	6.13168	4.6074	6.8551	7.13918	6.42654	5.44875	5.19081	4.84504	K01164 POP1; ribonuclease P/MRP protein subunit POP1 [EC:3.1.26.5]	GO:0006396(RNA processing)	-	-	PREDICTED: ribonucleases P/MRP protein subunit POP1 isoform X1 [Vitis vinifera]	F4IL30|POP1_ARATH	Ribonucleases P/MRP protein subunit POP1 OS=Arabidopsis thaliana OX=3702 GN=POP1 PE=1 SV=1
CSS0000787	Chr14	+	13025344	13031595	0.756569	0.330236	0.182908	0.14304	0.456008	0.281816	0.355283	0.25044	0.478141	K04733 IRAK4; interleukin-1 receptor-associated kinase 4 [EC:2.7.11.1]	GO:0006468(protein phosphorylation)	-	GO:0004674(protein serine/threonine kinase activity),GO:0005524(ATP binding)	Kinase family protein / peptidoglycan-binding LysM domain-containing protein [Theobroma cacao]	F4IB81|LYK3_ARATH	LysM domain receptor-like kinase 3 OS=Arabidopsis thaliana OX=3702 GN=LYK3 PE=2 SV=1
CSS0000788	Chr7	-	176483029	176483775	0	0	0	0	0	0	0	0	0	-	GO:0006259(DNA metabolic process)	-	GO:0003676(nucleic acid binding),GO:0046872(metal ion binding)	gag-pol polymerase [Arabidopsis lyrata subsp. lyrata]	P10978|POLX_TOBAC	Retrovirus-related Pol polyprotein from transposon TNT 1-94 OS=Nicotiana tabacum OX=4097 PE=2 SV=1
CSS0000789	Chr11	-	110932386	110935789	0.567453	0.454206	0.444882	0.13572	0.282177	0.225515	0.555369	0.927584	0.707507	-	-	-	-	unnamed protein product [Vitis vinifera]	Q8L7H1|FBL75_ARATH	F-box/LRR-repeat protein At4g14103 OS=Arabidopsis thaliana OX=3702 GN=At4g14103 PE=2 SV=1
CSS0000790	Contig1253	-	70863	75565	1.97036	2.44675	2.34338	1.65934	1.91698	2.06677	4.20603	3.20188	2.80392	K10144 RCHY1, PIRH2; RING finger and CHY zinc finger domain-containing protein 1 [EC:2.3.2.27]	-	-	GO:0008270(zinc ion binding)	hypothetical protein CICLE_v10005640mg [Citrus clementina]	Q8VZK0|MIEL1_ARATH	E3 ubiquitin-protein ligase MIEL1 OS=Arabidopsis thaliana OX=3702 GN=MIEL1 PE=1 SV=1
CSS0000791	Contig440	+	61205	63338	0.661944	0.486691	0.531137	2.64126	2.1645	2.69511	2.92911	2.02229	2.21144	K12450 RHM; UDP-glucose 4,6-dehydratase [EC:4.2.1.76]	GO:0009744(response to sucrose),GO:0010224(response to UV-B),GO:0010253(UDP-rhamnose biosynthetic process),GO:0010315(auxin efflux),GO:0045226(extracellular polysaccharide biosynthetic process),GO:0051555(flavonol biosynthetic process)	GO:0005829(cytosol),GO:0009506(plasmodesma)	GO:0000166(nucleotide binding),GO:0008460(dTDP-glucose 4,6-dehydratase activity),GO:0008831(dTDP-4-dehydrorhamnose reductase activity),GO:0010280(UDP-L-rhamnose synthase activity),GO:0050377(UDP-glucose 4,6-dehydratase activity),GO:0050662(obsolete coenzyme binding)	PREDICTED: probable rhamnose biosynthetic enzyme 1 [Nelumbo nucifera]	Q9SYM5|RHM1_ARATH	Trifunctional UDP-glucose 4,6-dehydratase/UDP-4-keto-6-deoxy-D-glucose 3,5-epimerase/UDP-4-keto-L-rhamnose-reductase RHM1 OS=Arabidopsis thaliana OX=3702 GN=RHM1 PE=1 SV=1
CSS0000792	Chr1	+	11689528	11701301	17.5221	22.0481	23.4499	20.6717	17.8666	16.1934	14.9792	14.8637	17.2504	-	-	-	-	PREDICTED: nuclear pore complex protein NUP1 [Vitis vinifera]	Q9CAF4|NUP1_ARATH	Nuclear pore complex protein NUP1 OS=Arabidopsis thaliana OX=3702 GN=NUP1 PE=1 SV=1
CSS0000793	Chr14	-	23358098	23365338	80.827	105.699	129.309	102.468	101.139	82.5054	80.9335	70.2983	64.0699	K13210 FUBP; far upstream element-binding protein	-	-	GO:0003676(nucleic acid binding)	KH domain-containing protein isoform 1 [Theobroma cacao]	Q3U0V1|FUBP2_MOUSE	Far upstream element-binding protein 2 OS=Mus musculus OX=10090 GN=Khsrp PE=1 SV=2
CSS0000794	Chr10	-	147859079	147861421	1.58025	2.15811	1.53108	0.180402	0.317721	0.182342	0	0	0	K14819 DUSP12, YVH1; dual specificity phosphatase 12 [EC:3.1.3.16 3.1.3.48]	GO:0016311(dephosphorylation)	-	GO:0004721(phosphoprotein phosphatase activity)	PREDICTED: dual specificity protein phosphatase 12-like [Sesamum indicum]	Q9UNI6|DUS12_HUMAN	Dual specificity protein phosphatase 12 OS=Homo sapiens OX=9606 GN=DUSP12 PE=1 SV=1
CSS0000795	Chr14	+	79148226	79149896	7.96035	14.5688	9.90654	2.61175	3.23115	2.45968	5.6664	5.8559	4.99657	-	GO:0016310(phosphorylation),GO:0055114(obsolete oxidation-reduction process)	-	GO:0016301(kinase activity),GO:0032440(2-alkenal reductase [NAD(P)+] activity)	PREDICTED: leucine-rich repeat extensin-like protein 4 [Vitis vinifera]	Q9LHF1|LRX4_ARATH	Leucine-rich repeat extensin-like protein 4 OS=Arabidopsis thaliana OX=3702 GN=LRX4 PE=1 SV=1
CSS0000796	Chr5	-	147875157	147876871	15.9258	24.7579	28.7758	16.4011	14.4973	15.3764	21.6274	24.5778	23.6258	-	-	-	-	PREDICTED: TBC1 domain family member 13 [Pyrus x bretschneideri]	Q9NVG8|TBC13_HUMAN	TBC1 domain family member 13 OS=Homo sapiens OX=9606 GN=TBC1D13 PE=1 SV=3
CSS0000797	Chr3	+	116929655	116931780	0	0	0	0	0	0	0	0	0	-	-	-	GO:0005488(binding)	hypothetical protein VITISV_011340 [Vitis vinifera]	P10978|POLX_TOBAC	Retrovirus-related Pol polyprotein from transposon TNT 1-94 OS=Nicotiana tabacum OX=4097 PE=2 SV=1
CSS0000798	Chr10	+	5827838	5829257	6.02438	5.90933	10.156	8.26122	9.34051	8.55776	5.39218	4.74295	5.62859	-	-	-	-	PREDICTED: glucuronoxylan 4-O-methyltransferase 1-like [Nicotiana sylvestris]	Q9C7F9|MT127_ARATH	Probable methyltransferase At1g27930 OS=Arabidopsis thaliana OX=3702 GN=At1g27930 PE=1 SV=1
CSS0000799	Chr4	+	14838680	14843553	26.1995	25.3283	19.7117	28.1764	25.6827	24.7847	22.7889	21.0933	21.2244	-	GO:0006184(obsolete GTP catabolic process),GO:0006364(rRNA processing),GO:0009658(chloroplast organization),GO:0009793(embryo development ending in seed dormancy),GO:0010027(thylakoid membrane organization),GO:0016556(mRNA modification)	GO:0009570(chloroplast stroma),GO:0009706(chloroplast inner membrane)	GO:0000287(magnesium ion binding),GO:0003924(GTPase activity),GO:0005525(GTP binding)	PREDICTED: GTP-binding protein OBGC, chloroplastic isoform X3 [Vitis vinifera]	Q8L7L0|OBGC_ARATH	GTP-binding protein OBGC, chloroplastic OS=Arabidopsis thaliana OX=3702 GN=OBGL PE=2 SV=1
CSS0000800	Chr6	+	177351745	177352050	31.3218	27.1793	31.5005	43.1664	49.9786	39.4504	8.67995	8.00836	11.1812	K14488 SAUR; SAUR family protein	-	-	-	unnamed protein product [Coffea canephora]	Q9FJG0|SAU20_ARATH	Auxin-responsive protein SAUR20 OS=Arabidopsis thaliana OX=3702 GN=SAUR20 PE=1 SV=1
CSS0000801	Chr9	-	33170746	33178901	6.9458	8.42559	7.6536	11.526	11.0459	10.9939	14.5841	8.76347	10.575	K05755 ARPC4; actin related protein 2/3 complex, subunit 4	GO:0000902(cell morphogenesis),GO:0034314(Arp2/3 complex-mediated actin nucleation)	GO:0005885(Arp2/3 protein complex)	-	hypothetical protein PHAVU_010G074000g [Phaseolus vulgaris]	F4JUL9|ARPC4_ARATH	Actin-related protein 2/3 complex subunit 4 OS=Arabidopsis thaliana OX=3702 GN=ARPC4 PE=1 SV=1
CSS0000802	Contig979	-	149677	152111	0.980129	1.2208	0.925092	1.48966	1.13815	1.02586	1.6487	1.3408	1.30932	-	-	-	-	PREDICTED: putative pentatricopeptide repeat-containing protein At5g52630 [Vitis vinifera]	Q9LTF4|PP429_ARATH	Putative pentatricopeptide repeat-containing protein At5g52630 OS=Arabidopsis thaliana OX=3702 GN=PCMP-H52 PE=3 SV=1
CSS0000803	Chr7	+	91262798	91263894	1.48506	0.391351	1.38883	0.355742	0.262898	0.270414	12.7905	25.4249	18.3969	-	GO:0006073(cellular glucan metabolic process)	GO:0005618(cell wall),GO:0048046(apoplast)	GO:0004553(hydrolase activity, hydrolyzing O-glycosyl compounds),GO:0016762(xyloglucan:xyloglucosyl transferase activity)	PREDICTED: probable xyloglucan endotransglucosylase/hydrolase protein 23 [Nelumbo nucifera]	Q38857|XTH22_ARATH	Xyloglucan endotransglucosylase/hydrolase protein 22 OS=Arabidopsis thaliana OX=3702 GN=XTH22 PE=1 SV=1
CSS0000804	Chr6	-	103039909	103049400	8.17296	10.0593	9.61525	9.47882	10.7094	10.9478	13.4773	13.2545	13.7991	K13648 GAUT; alpha-1,4-galacturonosyltransferase [EC:2.4.1.43]	GO:0010075(regulation of meristem growth),GO:0010289(homogalacturonan biosynthetic process)	GO:0005768(endosome),GO:0005802(trans-Golgi network)	GO:0047262(polygalacturonate 4-alpha-galacturonosyltransferase activity)	PREDICTED: polygalacturonate 4-alpha-galacturonosyltransferase [Vitis vinifera]	Q9LE59|GAUT1_ARATH	Polygalacturonate 4-alpha-galacturonosyltransferase OS=Arabidopsis thaliana OX=3702 GN=GAUT1 PE=1 SV=1
CSS0000805	Chr5	-	84989632	84990776	0.961059	0.925863	0.622629	0.341723	0.141204	0.227835	0.774566	1.05602	0.657739	K12393 AP1M; AP-1 complex subunit mu	GO:0006886(intracellular protein transport),GO:0016192(vesicle-mediated transport)	GO:0030131(clathrin adaptor complex)	-	PREDICTED: AP-1 complex subunit mu-2 [Nelumbo nucifera]	O22715|AP1M2_ARATH	AP-1 complex subunit mu-2 OS=Arabidopsis thaliana OX=3702 GN=AP1M2 PE=1 SV=1
CSS0000806	Chr2	+	7294863	7296658	3.92069	2.15734	8.67372	6.46705	7.56261	5.44959	7.55833	6.18306	9.68534	-	-	-	GO:0016758(hexosyltransferase activity)	PREDICTED: UDP-glycosyltransferase 90A1-like isoform X2 [Vitis vinifera]	Q9ZVX4|U90A1_ARATH	UDP-glycosyltransferase 90A1 OS=Arabidopsis thaliana OX=3702 GN=UGT90A1 PE=2 SV=1
CSS0000807	Chr12	+	68723990	68724988	0	0	0	0	0	0	0	0	0.033378	K18134 EOGT; EGF domain-specific O-GlcNAc transferase [EC:2.4.1.255]	-	-	GO:0016740(transferase activity)	hypothetical protein POPTR_0010s16960g [Populus trichocarpa]	Q9SS43|MUC21_ARATH	Xylan glycosyltransferase MUCI21 OS=Arabidopsis thaliana OX=3702 GN=MUCI21 PE=1 SV=1
CSS0000808	Chr9	-	1263470	1264259	0	0	0	0	0	0	0	0	0	-	-	-	-	PREDICTED: major pollen allergen Ole e 10-like [Sesamum indicum]	Q84V39|ALL10_OLEEU	Major pollen allergen Ole e 10 OS=Olea europaea OX=4146 PE=1 SV=1
CSS0000809	Chr12	+	133159147	133167063	2.43022	2.83026	2.83238	6.49147	7.09189	6.49499	7.86027	6.9288	7.12966	-	-	GO:0043231(intracellular membrane-bounded organelle),GO:0044444(obsolete cytoplasmic part),GO:0044446(obsolete intracellular organelle part)	-	Inner nuclear membrane Man1 [Gossypium arboreum]	-	-
CSS0000810	Chr10	+	160763553	160770141	35.2512	36.0303	30.1443	25.1503	31.832	29.6888	45.2266	57.4995	44.0531	K13523 AGPAT3_4; lysophosphatidic acid acyltransferase / lysophosphatidylinositol acyltransferase [EC:2.3.1.51 2.3.1.-]	GO:0006655(phosphatidylglycerol biosynthetic process)	GO:0005783(endoplasmic reticulum)	GO:0003841(1-acylglycerol-3-phosphate O-acyltransferase activity)	sn-glycerol-3-phosphate acyltransferase [Camellia oleifera]	Q8LG50|LPAT2_ARATH	1-acyl-sn-glycerol-3-phosphate acyltransferase 2 OS=Arabidopsis thaliana OX=3702 GN=LPAT2 PE=1 SV=2
CSS0000811	Chr10	+	97962576	97963281	0	0	0	0	1.70266	0	1.77869	0	1.05337	K12876 RBM8A, Y14; RNA-binding protein 8A	GO:0006396(RNA processing)	GO:0005730(nucleolus),GO:0005737(cytoplasm),GO:0016604(nuclear body),GO:0035145(exon-exon junction complex)	GO:0000166(nucleotide binding),GO:0003723(RNA binding)	PREDICTED: RNA-binding protein 8A-like [Sesamum indicum]	B7FAL5|Y14A_ORYSJ	RNA-binding protein Y14A OS=Oryza sativa subsp. japonica OX=39947 GN=Y14A PE=1 SV=1
CSS0000812	Chr10	-	152243541	152245319	0.121849	0.137373	0.094699	0.291284	0.380668	0.212318	0.372301	0.324759	0.357279	-	-	-	-	PREDICTED: pentatricopeptide repeat-containing protein At2g35030, mitochondrial [Vitis vinifera]	O64766|PP185_ARATH	Pentatricopeptide repeat-containing protein At2g35030, mitochondrial OS=Arabidopsis thaliana OX=3702 GN=PCMP-E15 PE=2 SV=1
CSS0000813	Chr10	-	39155138	39156716	100.052	143.305	127.555	98.5102	111.385	107.12	101.492	121.105	112.249	K02937 RP-L7e, RPL7; large subunit ribosomal protein L7e	-	GO:0005618(cell wall),GO:0005730(nucleolus),GO:0005773(vacuole),GO:0005886(plasma membrane),GO:0009507(chloroplast),GO:0022625(cytosolic large ribosomal subunit)	-	PREDICTED: 60S ribosomal protein L7-2 [Vitis vinifera]	Q9LHP1|RL74_ARATH	60S ribosomal protein L7-4 OS=Arabidopsis thaliana OX=3702 GN=RPL7D PE=2 SV=1
CSS0000814	Chr5	+	26854771	26862529	33.9078	32.2717	39.9341	44.5838	40.2191	44.5074	53.0154	54.6961	56.878	-	-	-	-	PREDICTED: proton pump-interactor 1 [Vitis vinifera]	O23144|PPI1_ARATH	Proton pump-interactor 1 OS=Arabidopsis thaliana OX=3702 GN=PPI1 PE=1 SV=2
CSS0000815	Chr6	+	25749609	25749878	0	0	0	0	0	0	0	0	0	-	-	-	-	-	-	-
CSS0000816	Contig246	-	243579	245812	0	0	0	0	0	0	0	0	0	K02206 CDK2; cyclin-dependent kinase 2 [EC:2.7.11.22]	GO:0007275(multicellular organism development),GO:0016310(phosphorylation),GO:0022402(cell cycle process),GO:0044238(primary metabolic process),GO:0044260(cellular macromolecule metabolic process),GO:0051301(cell division)	GO:0005737(cytoplasm)	GO:0000166(nucleotide binding),GO:0004674(protein serine/threonine kinase activity)	RecName: Full=Cell division control protein 2 homolog 1; AltName: Full=p34, partial [Pisum sativum]	P19026|CDC21_PEA	Cell division control protein 2 homolog 1 (Fragment) OS=Pisum sativum OX=3888 GN=CDC2 PE=2 SV=1
CSS0000817	Chr5	+	159983478	159983864	0	0	0	0	0	0	0	0	0	-	GO:0015074(DNA integration)	-	GO:0003676(nucleic acid binding),GO:0008270(zinc ion binding)	hypothetical protein VITISV_031870 [Vitis vinifera]	Q94HW2|POLR1_ARATH	Retrovirus-related Pol polyprotein from transposon RE1 OS=Arabidopsis thaliana OX=3702 GN=RE1 PE=2 SV=1
CSS0000818	Chr2	+	200579655	200580071	0	0	0	0	0	0	0	0	0	-	-	-	-	-	-	-
CSS0000819	Chr7	-	6529100	6534676	34.5522	32.0729	35.2034	37.298	33.357	36.266	40.6066	35.4988	37.7682	-	-	-	-	unnamed protein product [Coffea canephora]	Q9Y7K5|YGI3_SCHPO	Uncharacterized WD repeat-containing protein C2A9.03 OS=Schizosaccharomyces pombe (strain 972 / ATCC 24843) OX=284812 GN=SPBC2A9.03 PE=4 SV=2
CSS0000820	Chr2	+	3387960	3400185	3.69356	3.50114	3.43922	4.11879	3.5764	4.09618	3.72164	4.58257	4.09298	-	-	GO:0005829(cytosol)	GO:0005524(ATP binding),GO:0042803(protein homodimerization activity),GO:0051536(iron-sulfur cluster binding)	PREDICTED: cytosolic Fe-S cluster assembly factor NBP35-like [Nicotiana sylvestris]	Q8H1Q2|NBP35_ARATH	Cytosolic Fe-S cluster assembly factor NBP35 OS=Arabidopsis thaliana OX=3702 GN=NBP35 PE=1 SV=1
CSS0000821	Chr13	+	103603876	103604583	2.43055	2.65889	1.8176	3.52517	5.94801	5.94024	3.89208	3.51173	3.05099	K08064 NFYA, HAP2; nuclear transcription factor Y, alpha	GO:0009790(embryo development),GO:0048316(seed development),GO:0050789(regulation of biological process)	GO:0005634(nucleus)	-	PREDICTED: nuclear transcription factor Y subunit A-1-like isoform X1 [Sesamum indicum]	Q9LXV5|NFYA1_ARATH	Nuclear transcription factor Y subunit A-1 OS=Arabidopsis thaliana OX=3702 GN=NFYA1 PE=2 SV=1
CSS0000822	Chr9	-	2229249	2230535	0	0.016298	0.085376	0	0	0.03134	0	0	0.04578	-	-	-	-	hypothetical protein RCOM_1590900 [Ricinus communis]	-	-
CSS0000823	Chr9	+	106776576	106784661	1.26755	1.46187	1.10089	0.896616	0.961062	0.794377	3.56442	1.98986	3.90148	K00413 CYC1, CYT1, petC; ubiquinol-cytochrome c reductase cytochrome c1 subunit	GO:0006122(mitochondrial electron transport, ubiquinol to cytochrome c)	GO:0005750(mitochondrial respiratory chain complex III),GO:0005773(vacuole),GO:0005886(plasma membrane),GO:0009536(plastid)	GO:0005506(iron ion binding),GO:0020037(heme binding)	hypothetical protein CICLE_v10023388mg [Citrus clementina]	P25076|CY11_SOLTU	Cytochrome c1-1, heme protein, mitochondrial OS=Solanum tuberosum OX=4113 GN=CYCL PE=2 SV=1
CSS0000824	Chr2	-	113487930	113496798	0.839844	0.255471	0.899538	1.23092	1.29367	0.867582	0.042212	0.103447	0.023761	K15639 CYP734A1, BAS1; PHYB activation tagged suppressor 1 [EC:1.14.-.-]	-	-	GO:0016491(oxidoreductase activity),GO:0046872(metal ion binding)	PREDICTED: cytochrome P450 734A1 [Sesamum indicum]	O48786|C734A_ARATH	Cytochrome P450 734A1 OS=Arabidopsis thaliana OX=3702 GN=CYP734A1 PE=2 SV=1
CSS0000825	Chr3	+	163945088	163948059	7.77796	15.3106	10.7612	8.56667	6.90628	7.99508	8.13024	9.18174	10.2071	-	GO:0006355(regulation of transcription, DNA-templated)	GO:0005634(nucleus)	GO:0003677(DNA binding),GO:0003700(DNA-binding transcription factor activity),GO:0046983(protein dimerization activity)	hypothetical protein PHAVU_010G088100g [Phaseolus vulgaris]	O64645|SOC1_ARATH	MADS-box protein SOC1 OS=Arabidopsis thaliana OX=3702 GN=SOC1 PE=1 SV=1
CSS0000826	Chr1	+	200856885	200858608	2.02871	1.86321	1.52624	3.43485	3.47312	3.45038	3.01413	2.67753	2.39351	K01809 manA, MPI; mannose-6-phosphate isomerase [EC:5.3.1.8]	GO:0009298(GDP-mannose biosynthetic process),GO:0009793(embryo development ending in seed dormancy),GO:0019853(L-ascorbic acid biosynthetic process)	-	GO:0004476(mannose-6-phosphate isomerase activity),GO:0008270(zinc ion binding)	unnamed protein product [Vitis vinifera]	Q9M884|MPI1_ARATH	Mannose-6-phosphate isomerase 1 OS=Arabidopsis thaliana OX=3702 GN=PMI1 PE=1 SV=1
CSS0000827	Chr2	-	67294704	67320963	6.92609	6.25022	7.0159	8.87293	9.62524	8.75246	8.00857	8.07401	9.98933	K14007 SEC24; protein transport protein SEC24	GO:0006886(intracellular protein transport),GO:0006888(endoplasmic reticulum to Golgi vesicle-mediated transport)	GO:0030127(COPII vesicle coat)	GO:0008270(zinc ion binding)	PREDICTED: protein transport protein Sec24-like At4g32640 [Vitis vinifera]	Q9M081|SC24B_ARATH	Protein transport protein Sec24-like At4g32640 OS=Arabidopsis thaliana OX=3702 GN=At4g32640 PE=3 SV=3
CSS0000828	Chr1	-	194110710	194120542	3.75941	5.9088	3.3062	8.29286	8.73277	7.43052	8.10565	7.66781	6.92427	K05864 PPID, CYPD; peptidyl-prolyl isomerase D [EC:5.2.1.8]	GO:0000413(protein peptidyl-prolyl isomerization),GO:0006457(protein folding),GO:0010050(vegetative phase change),GO:0010582(floral meristem determinacy)	GO:0005829(cytosol)	GO:0003755(peptidyl-prolyl cis-trans isomerase activity)	PREDICTED: peptidyl-prolyl cis-trans isomerase CYP40 [Nelumbo nucifera]	Q9C566|CYP40_ARATH	Peptidyl-prolyl cis-trans isomerase CYP40 OS=Arabidopsis thaliana OX=3702 GN=CYP40 PE=2 SV=1
CSS0000829	Chr7	+	120952032	120952307	2.31024	5.19049	5.49205	1.02734	0.654377	0.790708	0.314852	0.762	1.09553	-	-	-	-	PREDICTED: uncharacterized protein LOC105134437 [Populus euphratica]	-	-
CSS0000830	Chr7	+	61987000	62037248	0	0	0	0	0	0	0	0	0	K03627 MBF1; putative transcription factor	GO:0009723(response to ethylene),GO:0045893(positive regulation of transcription, DNA-templated)	GO:0005730(nucleolus),GO:0005737(cytoplasm)	GO:0003677(DNA binding),GO:0003713(transcription coactivator activity)	PREDICTED: multiprotein-bridging factor 1b-like [Nicotiana tomentosiformis]	Q9LXT3|MBF1B_ARATH	Multiprotein-bridging factor 1b OS=Arabidopsis thaliana OX=3702 GN=MBF1B PE=1 SV=1
CSS0000831	Chr6	-	12336012	12339804	12.2919	5.9878	13.0941	6.33881	6.99215	8.94363	17.2301	19.4557	21.5383	-	GO:0009653(anatomical structure morphogenesis),GO:0016043(cellular component organization),GO:0032787(monocarboxylic acid metabolic process),GO:0044238(primary metabolic process),GO:0048441(petal development)	-	GO:0005488(binding)	hypothetical protein CICLE_v10032412mg [Citrus clementina]	Q69WS3|BH094_ORYSJ	Transcription factor BHLH094 OS=Oryza sativa subsp. japonica OX=39947 GN=BHLH094 PE=1 SV=2
CSS0000832	Chr10	+	63723659	63737511	19.3094	11.348	13.0128	25.8266	26.8972	24.3389	11.8961	13.8849	13.7094	K15281 SLC35D; solute carrier family 35	GO:0015786(UDP-glucose transmembrane transport),GO:0048527(lateral root development),GO:0072334(UDP-galactose transmembrane transport),GO:0080147(root hair cell development)	GO:0005794(Golgi apparatus),GO:0016021(integral component of membrane)	GO:0005459(UDP-galactose transmembrane transporter activity),GO:0005460(UDP-glucose transmembrane transporter activity)	PREDICTED: putative UDP-sugar transporter DDB_G0278631 isoform X1 [Sesamum indicum]	Q94B65|UTR7_ARATH	UDP-galactose/UDP-glucose transporter 7 OS=Arabidopsis thaliana OX=3702 GN=UTR7 PE=1 SV=1
CSS0000833	Chr11	+	122669380	122670268	0	0	0	0.095611	0	0	0	0	0	K10406 KIFC2_3; kinesin family member C2/C3	-	-	GO:0005488(binding)	hypothetical protein VITISV_041202 [Vitis vinifera]	-	-
CSS0000834	Chr15	+	8714069	8716854	39.5502	28.3306	38.4094	39.3807	36.1416	46.068	47.2305	47.7133	46.5589	-	GO:0006508(proteolysis),GO:0043086(negative regulation of catalytic activity)	GO:0005576(extracellular region)	GO:0004252(serine-type endopeptidase activity),GO:0042802(identical protein binding)	PREDICTED: subtilisin-like protease [Nicotiana tomentosiformis]	Q9LVJ1|SBT14_ARATH	Subtilisin-like protease SBT1.4 OS=Arabidopsis thaliana OX=3702 GN=SBT1.4 PE=2 SV=1
CSS0000835	Chr4	+	160749578	160756449	10.5912	8.74853	9.27225	9.24902	9.30019	8.04516	7.9722	7.3093	8.55948	K06133 LYS5, acpT; 4'-phosphopantetheinyl transferase [EC:2.7.8.-]	GO:0009059(macromolecule biosynthetic process)	-	GO:0000287(magnesium ion binding),GO:0008897(holo-[acyl-carrier-protein] synthase activity)	PREDICTED: L-aminoadipate-semialdehyde dehydrogenase-phosphopantetheinyl transferase isoform X1 [Vitis vinifera]	P39135|SFP_BACSU	4'-phosphopantetheinyl transferase Sfp OS=Bacillus subtilis (strain 168) OX=224308 GN=sfp PE=1 SV=2
CSS0000836	Chr9	-	107996520	107999133	0	0	0	0	0	0	0	0	0	-	-	-	GO:0097159(organic cyclic compound binding),GO:1901363(heterocyclic compound binding)	integrase [Cucumis melo subsp. melo]	P10978|POLX_TOBAC	Retrovirus-related Pol polyprotein from transposon TNT 1-94 OS=Nicotiana tabacum OX=4097 PE=2 SV=1
CSS0000837	Chr3	-	42152030	42165703	19.607	20.2519	18.2015	24.954	21.5054	24.2064	28.7479	25.9965	25.9704	K17618 UBLCP1; ubiquitin-like domain-containing CTD phosphatase 1 [EC:3.1.3.16]	-	GO:0005634(nucleus)	GO:0004721(phosphoprotein phosphatase activity)	PREDICTED: ubiquitin-like domain-containing CTD phosphatase [Vitis vinifera]	Q8W3M6|UBCP_ARATH	Ubiquitin-like domain-containing CTD phosphatase OS=Arabidopsis thaliana OX=3702 GN=At4g06599 PE=2 SV=1
CSS0000838	Chr9	+	140048182	140051968	0	0.234176	0.237415	0	0.038487	0	0.065281	0.335773	0.162575	K01051 E3.1.1.11; pectinesterase [EC:3.1.1.11]	-	-	-	hypothetical protein CICLE_v10003299mg, partial [Citrus clementina]	Q94CB1|PME25_ARATH	Probable pectinesterase/pectinesterase inhibitor 25 OS=Arabidopsis thaliana OX=3702 GN=PME25 PE=2 SV=1
CSS0000839	Chr2	-	87567839	87573612	12.4405	15.7308	13.8293	17.0032	16.5602	18.5484	26.1845	27.3285	24.1572	K02884 RP-L19, MRPL19, rplS; large subunit ribosomal protein L19	GO:0006412(translation)	GO:0005840(ribosome)	GO:0003735(structural constituent of ribosome)	PREDICTED: uncharacterized protein LOC100255272 isoform X2 [Vitis vinifera]	-	-
CSS0000840	Chr10	+	68045736	68046194	0	0	0	0	0	0	0	0	0	-	-	-	-	-	-	-
CSS0000841	Chr3	-	170351732	170355889	0	0	0	0	0.390013	0.41074	0	0	0	-	-	-	-	PREDICTED: K(+) efflux antiporter 2, chloroplastic-like [Cucumis melo]	Q9ZTZ7|KEA1_ARATH	K(+) efflux antiporter 1, chloroplastic OS=Arabidopsis thaliana OX=3702 GN=KEA1 PE=1 SV=2
CSS0000842	Chr4	-	188291752	188298550	12.2861	10.9925	12.8415	14.9514	14.3565	15.6079	19.5264	18.5266	20.3791	K03178 UBE1, UBA1; ubiquitin-activating enzyme E1 [EC:6.2.1.45]	GO:0006464(cellular protein modification process)	-	GO:0005524(ATP binding),GO:0008641(ubiquitin-like modifier activating enzyme activity),GO:0016874(ligase activity)	ubiquitin activating enzyme E1 [Camellia sinensis]	P93028|UBE11_ARATH	Ubiquitin-activating enzyme E1 1 OS=Arabidopsis thaliana OX=3702 GN=UBA1 PE=1 SV=1
CSS0000843	Chr2	-	165658362	165661960	0	0	0	0	0	0	0	0	0	K11498 CENPE; centromeric protein E	-	GO:0015630(microtubule cytoskeleton),GO:0044430(obsolete cytoskeletal part)	GO:0000166(nucleotide binding)	PREDICTED: kinesin-like protein NACK1 [Sesamum indicum]	F4J394|KN7G_ARATH	Kinesin-like protein KIN-7G OS=Arabidopsis thaliana OX=3702 GN=KIN7G PE=2 SV=1
CSS0000844	Chr6	-	117440891	117441874	0.184257	0.066371	0.522981	0.063976	0.017094	0	0.222861	0.038754	0.030831	-	GO:0055114(obsolete oxidation-reduction process)	GO:0005576(extracellular region)	GO:0004784(superoxide dismutase activity),GO:0030145(manganese ion binding),GO:0045735(nutrient reservoir activity)	hypothetical protein PRUPE_ppa017161mg [Prunus persica]	Q6K5Q0|GL21_ORYSJ	Putative germin-like protein 2-1 OS=Oryza sativa subsp. japonica OX=39947 GN=Os02g0491600 PE=3 SV=1
CSS0000845	Chr7	-	33212718	33214069	16.3548	12.4067	17.4141	16.4522	10.2703	14.231	21.0958	13.5107	21.0376	-	GO:0055114(obsolete oxidation-reduction process)	-	GO:0004497(monooxygenase activity),GO:0005506(iron ion binding),GO:0009055(electron transfer activity),GO:0016705(oxidoreductase activity, acting on paired donors, with incorporation or reduction of molecular oxygen),GO:0020037(heme binding)	BnaCnng69060D [Brassica napus]	Q9LUC6|C7A14_ARATH	Cytochrome P450 72A14 OS=Arabidopsis thaliana OX=3702 GN=CYP72A14 PE=2 SV=1
CSS0000846	Chr4	+	24839753	24842533	0	0	0	0	0	0.029937	0	0	0	-	GO:0006417(regulation of translation),GO:0009733(response to auxin),GO:0009735(response to cytokinin),GO:0042218(1-aminocyclopropane-1-carboxylate biosynthetic process)	GO:0005737(cytoplasm)	GO:0008483(transaminase activity),GO:0016847(1-aminocyclopropane-1-carboxylate synthase activity),GO:0030170(pyridoxal phosphate binding)	hypothetical protein POPTR_0002s11460g [Populus trichocarpa]	Q9T065|1A18_ARATH	1-aminocyclopropane-1-carboxylate synthase 8 OS=Arabidopsis thaliana OX=3702 GN=ACS8 PE=1 SV=1
CSS0000847	Chr10	-	155743635	155748981	9.86829	11.6338	11.0232	5.99231	6.09523	7.96364	9.28635	6.96156	7.9366	K14674 TGL4; TAG lipase / steryl ester hydrolase / phospholipase A2 / LPA acyltransferase [EC:3.1.1.3 3.1.1.13 3.1.1.4 2.3.1.51]	GO:0019433(triglyceride catabolic process)	GO:0012511(monolayer-surrounded lipid storage body)	GO:0004806(triglyceride lipase activity)	PREDICTED: triacylglycerol lipase SDP1-like [Vitis vinifera]	Q9LZA6|SDP1_ARATH	Triacylglycerol lipase SDP1 OS=Arabidopsis thaliana OX=3702 GN=SDP1 PE=1 SV=1
CSS0000848	Chr7	-	1663542	1667830	11.6338	14.2378	15.8923	14.864	14.6967	14.8065	10.924	11.314	9.53923	K14778 DDX49, DBP8; ATP-dependent RNA helicase DDX49/DBP8 [EC:3.6.4.13]	GO:0006364(rRNA processing),GO:0006606(protein import into nucleus),GO:0009561(megagametogenesis),GO:0009791(post-embryonic development)	GO:0090406(pollen tube)	GO:0003676(nucleic acid binding),GO:0005524(ATP binding)	PREDICTED: DEAD-box ATP-dependent RNA helicase 36 [Vitis vinifera]	Q9SA27|RH36_ARATH	DEAD-box ATP-dependent RNA helicase 36 OS=Arabidopsis thaliana OX=3702 GN=RH36 PE=2 SV=1
CSS0000849	Chr5	+	46528320	46529662	1.00067	1.90745	1.10577	2.47872	2.89254	3.33121	2.94769	3.3726	2.3765	-	-	-	-	PREDICTED: uncharacterized protein LOC100267631 [Vitis vinifera]	-	-
CSS0000850	Chr5	+	166154295	166154743	1.36456	0.972212	1.56594	1.96147	1.46983	2.44614	0	0.313547	0.443107	-	GO:0030244(cellulose biosynthetic process)	GO:0016021(integral component of membrane)	GO:0016760(cellulose synthase (UDP-forming) activity)	PREDICTED: cellulose synthase-like protein G2-like [Fragaria vesca subsp. vesca]	Q8VYR4|CSLG2_ARATH	Cellulose synthase-like protein G2 OS=Arabidopsis thaliana OX=3702 GN=CSLG2 PE=2 SV=1
CSS0000851	Contig906	-	76941	84114	0.192796	0.347926	0.102862	0.442763	0.146182	0.179329	0.516276	0.26046	0.236552	-	-	-	-	-	-	-
CSS0000852	Chr2	-	164011312	164013515	0.818422	0.916995	1.06226	0.112039	0	0	0.935908	1.23468	0.906113	-	-	-	-	-	-	-
CSS0000853	Chr2	-	130663488	130663865	0	0	0	0	0	0	0	0	0	-	-	-	-	PREDICTED: uncharacterized protein LOC100263563 [Vitis vinifera]	O64851|IQM4_ARATH	IQ domain-containing protein IQM4 OS=Arabidopsis thaliana OX=3702 GN=IQM4 PE=2 SV=1
CSS0000854	Contig231	+	175886	185176	0.033396	0.031217	0.040127	0.204945	0.121434	0.159239	0.754747	0.480309	0.549071	-	-	-	-	hypothetical protein JCGZ_20185 [Jatropha curcas]	V9M2S5|RPV1_VITRO	Disease resistance protein RPV1 OS=Vitis rotundifolia OX=103349 GN=RPV1 PE=1 SV=1
CSS0000855	Chr14	+	123222553	123225204	5.94805	5.17165	3.61334	8.74359	10.5405	7.73229	18.1238	12.3692	12.0355	K05853 ATP2A; P-type Ca2+ transporter type 2A [EC:7.2.2.10]	GO:0006812(cation transport)	GO:0016021(integral component of membrane)	GO:0005524(ATP binding),GO:0019829(ATPase-coupled cation transmembrane transporter activity)	hypothetical protein POPTR_0002s11820g [Populus trichocarpa]	Q9SY55|ECA3_ARATH	Calcium-transporting ATPase 3, endoplasmic reticulum-type OS=Arabidopsis thaliana OX=3702 GN=ECA3 PE=2 SV=3
CSS0000856	Chr7	-	1220148	1227230	17.8109	14.604	13.7537	23.1307	21.9684	24.0069	32.295	35.7039	34.0208	K00134 GAPDH, gapA; glyceraldehyde 3-phosphate dehydrogenase [EC:1.2.1.12]	GO:0006006(glucose metabolic process),GO:0009555(pollen development),GO:0048658(anther wall tapetum development),GO:0055114(obsolete oxidation-reduction process),GO:0080022(primary root development),GO:0080144(amino acid homeostasis)	GO:0016020(membrane)	GO:0004365(glyceraldehyde-3-phosphate dehydrogenase (NAD+) (phosphorylating) activity),GO:0005507(copper ion binding),GO:0008270(zinc ion binding),GO:0050661(NADP binding),GO:0051287(NAD binding)	PREDICTED: glyceraldehyde-3-phosphate dehydrogenase GAPCP2, chloroplastic-like [Nelumbo nucifera]	Q5E924|G3PP2_ARATH	Glyceraldehyde-3-phosphate dehydrogenase GAPCP2, chloroplastic OS=Arabidopsis thaliana OX=3702 GN=GAPCP2 PE=2 SV=1
CSS0000857	Chr9	+	135111666	135115035	2.26582	5.28823	3.7121	1.54239	1.55774	1.38037	1.81254	1.18362	1.31721	-	-	-	-	PREDICTED: uncharacterized protein LOC103405520 [Malus domestica]	-	-
CSS0000858	Chr3	-	52348627	52355626	0.044198	0.00588	0.007185	0.029917	0.028389	0.037034	0.009863	0.002527	0.013729	-	GO:0015074(DNA integration)	-	GO:0003676(nucleic acid binding),GO:0008270(zinc ion binding),GO:0016758(hexosyltransferase activity)	hypothetical protein VITISV_035279 [Vitis vinifera]	P10978|POLX_TOBAC	Retrovirus-related Pol polyprotein from transposon TNT 1-94 OS=Nicotiana tabacum OX=4097 PE=2 SV=1
CSS0000859	Chr3	+	169222361	169268607	0	0	0	0	0	0	0	0	0.087059	K09264 K09264; MADS-box transcription factor, plant	GO:0006355(regulation of transcription, DNA-templated)	GO:0005634(nucleus)	GO:0003677(DNA binding),GO:0003700(DNA-binding transcription factor activity),GO:0016491(oxidoreductase activity),GO:0046983(protein dimerization activity)	Agl6 [Camellia japonica]	Q8LLR1|MADS3_VITVI	Agamous-like MADS-box protein MADS3 OS=Vitis vinifera OX=29760 GN=MADS3 PE=2 SV=1
CSS0000860	Chr6	+	32868645	32873062	6.9722	7.08819	9.061	16.2677	11.2654	11.9102	7.96942	9.45295	8.94349	-	-	-	-	hypothetical protein JCGZ_09323 [Jatropha curcas]	-	-
CSS0000861	Chr10	+	165921949	165926334	84.781	51.394	48.3212	88.5935	85.7442	90.1661	71.7197	72.4965	55.8473	K09875 SIP; aquaporin SIP	GO:0006810(transport)	GO:0016021(integral component of membrane)	GO:0005215(transporter activity)	aquaporin protein AQU20 [Camellia sinensis]	Q9ATM2|SIP12_MAIZE	Aquaporin SIP1-2 OS=Zea mays OX=4577 GN=SIP1-2 PE=2 SV=1
CSS0000862	Chr13	+	90378646	90379706	0	0	0	0	0	0	0	0	0	-	GO:0009826(unidimensional cell growth),GO:0009828(plant-type cell wall loosening),GO:0009831(plant-type cell wall modification involved in multidimensional cell growth)	GO:0005576(extracellular region),GO:0016020(membrane)	-	expansin 2, partial [Manilkara zapota]	O22874|EXPA8_ARATH	Expansin-A8 OS=Arabidopsis thaliana OX=3702 GN=EXPA8 PE=2 SV=1
CSS0000863	Chr10	-	1048012	1048840	4.03862	4.49052	3.01295	2.56898	2.90825	2.11202	2.04745	1.45378	3.1713	-	-	-	-	PREDICTED: uncharacterized protein LOC103958239 [Pyrus x bretschneideri]	-	-
CSS0000864	Chr6	+	10414844	10415824	14.7672	16.947	14.7117	14.6493	13.4735	14.8017	26.3243	23.4076	22.1951	K19042 BOI; E3 ubiquitin-protein ligase BOI and related proteins [EC:2.3.2.27]	-	-	GO:0008270(zinc ion binding)	hypothetical protein JCGZ_17770 [Jatropha curcas]	Q9LDD1|BRG3_ARATH	Probable BOI-related E3 ubiquitin-protein ligase 3 OS=Arabidopsis thaliana OX=3702 GN=BRG3 PE=1 SV=1
CSS0000865	Chr1	+	163789982	163794300	0	0.05166	0.065685	0	0.04245	0.013483	0.066041	0	0.411657	-	-	-	GO:0005488(binding)	hypothetical protein VITISV_002211 [Vitis vinifera]	Q94HW2|POLR1_ARATH	Retrovirus-related Pol polyprotein from transposon RE1 OS=Arabidopsis thaliana OX=3702 GN=RE1 PE=2 SV=1
CSS0000866	Chr4	-	160940787	160941531	0	0	0	0	0	0	0	0	0	K01674 cah; carbonic anhydrase [EC:4.2.1.1]	-	-	-	hypothetical protein MIMGU_mgv1a011347mg [Erythranthe guttata]	O04846|ATCA1_ARATH	Alpha carbonic anhydrase 1, chloroplastic OS=Arabidopsis thaliana OX=3702 GN=ACA1 PE=1 SV=2
CSS0000867	Chr8	+	36489511	36494634	0.73683	0.549067	0.625356	1.42918	1.40146	1.15812	2.2807	1.24013	1.6789	-	-	-	-	PREDICTED: uncharacterized protein At4g04980-like [Nicotiana tomentosiformis]	Q1PEB4|Y4498_ARATH	Uncharacterized protein At4g04980 OS=Arabidopsis thaliana OX=3702 GN=At4g04980 PE=2 SV=1
CSS0000868	Chr2	+	28592373	28597180	3.17283	6.81388	4.64609	4.55618	6.85781	5.3538	9.60016	5.65285	9.04199	-	GO:0006355(regulation of transcription, DNA-templated)	GO:0005634(nucleus)	GO:0005524(ATP binding),GO:0016818(hydrolase activity, acting on acid anhydrides, in phosphorus-containing anhydrides)	PREDICTED: growth-regulating factor 1-like [Vitis vinifera]	O81001|GRF1_ARATH	Growth-regulating factor 1 OS=Arabidopsis thaliana OX=3702 GN=GRF1 PE=1 SV=1
CSS0000869	Chr13	+	99985978	99989225	0.611786	0.723561	0.634646	0.900238	0.991445	0.933686	1.35451	0.798277	0.679304	K12820 DHX15, PRP43; pre-mRNA-splicing factor ATP-dependent RNA helicase DHX15/PRP43 [EC:3.6.4.13]	-	-	GO:0017111(nucleoside-triphosphatase activity),GO:0097159(organic cyclic compound binding),GO:1901363(heterocyclic compound binding)	PREDICTED: probable pre-mRNA-splicing factor ATP-dependent RNA helicase [Vitis vinifera]	O22899|PRP43_ARATH	Probable pre-mRNA-splicing factor ATP-dependent RNA helicase DEAH3 OS=Arabidopsis thaliana OX=3702 GN=At2g47250 PE=2 SV=1
CSS0000870	Chr1	+	221479310	221479489	0	0	0.14546	0	0	0	0	0	0	-	-	-	-	-	-	-
CSS0000871	Chr14	+	63793241	63794818	2.80533	2.96748	3.95506	0.354811	0.23408	0	0	0.460183	0.395846	-	-	-	GO:0016491(oxidoreductase activity)	hypothetical protein POPTR_0001s10460g [Populus trichocarpa]	P51105|DFRA_GERHY	Dihydroflavonol 4-reductase OS=Gerbera hybrida OX=18101 GN=DFR PE=2 SV=1
CSS0000872	Chr3	-	181299347	181303174	4.3905	5.90213	5.25246	3.61109	2.57348	2.98652	7.28275	6.38405	6.60495	K15601 KDM3; [histone H3]-dimethyl-L-lysine9 demethylase [EC:1.14.11.65]	GO:0006355(regulation of transcription, DNA-templated)	-	GO:0003700(DNA-binding transcription factor activity),GO:0008270(zinc ion binding)	Transcription factor jumonji domain-containing protein, putative isoform 2, partial [Theobroma cacao]	Q9SSE9|JMJ25_ARATH	Lysine-specific demethylase JMJ25 OS=Arabidopsis thaliana OX=3702 GN=JMJ25 PE=1 SV=1
CSS0000873	Chr10	+	34735303	34736530	0	0	0	0	0	0.491952	0	0	0	K13199 SERBP1; plasminogen activator inhibitor 1 RNA-binding protein	-	GO:0005634(nucleus),GO:0005777(peroxisome),GO:0005886(plasma membrane)	-	PREDICTED: vasodilator-stimulated phosphoprotein-like [Eucalyptus grandis]	O23593|RGGB_ARATH	RGG repeats nuclear RNA binding protein B OS=Arabidopsis thaliana OX=3702 GN=RGGB PE=1 SV=1
CSS0000874	Chr7	+	1323176	1326291	19.6525	26.7507	22.1605	16.6442	14.5954	15.7661	13.7222	13.5573	12.3322	K08066 NFYC, HAP5; nuclear transcription factor Y, gamma	GO:0006355(regulation of transcription, DNA-templated)	GO:0016602(CCAAT-binding factor complex)	GO:0003700(DNA-binding transcription factor activity),GO:0043565(sequence-specific DNA binding),GO:0046982(protein heterodimerization activity)	Nuclear transcription factor Y subunit C-2 isoform 1 [Theobroma cacao]	Q655V5|NFYC4_ORYSJ	Nuclear transcription factor Y subunit C-4 OS=Oryza sativa subsp. japonica OX=39947 GN=NFYC4 PE=1 SV=1
CSS0000875	Chr8	+	81077084	81077963	0.644305	0.213446	0.582373	0	0.331306	0.254823	0.1933	0.244121	2.70216	K03883 ND5; NADH-ubiquinone oxidoreductase chain 5 [EC:7.1.1.2]	-	GO:0016020(membrane)	-	NADH dehydrogenase subunit 5, partial (mitochondrion) [Drosophyllum lusitanicum]	Q37680|NU5M_WHEAT	NADH-ubiquinone oxidoreductase chain 5 OS=Triticum aestivum OX=4565 GN=ND5 PE=3 SV=1
CSS0000876	Chr9	+	15867305	15869815	2.78132	2.97797	2.59556	7.19972	7.79579	8.01353	4.69792	4.42626	7.82859	-	-	-	-	PREDICTED: uncharacterized protein LOC104223644 [Nicotiana sylvestris]	F4IXE7|IDM1_ARATH	Increased DNA methylation 1 OS=Arabidopsis thaliana OX=3702 GN=IDM1 PE=1 SV=1
CSS0000877	Chr5	+	114107687	114107926	0	0	0	0	0	0	0	0	0	-	-	-	-	-	-	-
CSS0000878	Chr3	-	81401323	81401952	0.041334	0	0.035022	0	0	0	0	0	0	-	-	-	-	hypothetical protein MIMGU_mgv1a024293mg, partial [Erythranthe guttata]	-	-
CSS0000879	Chr9	+	47794920	47808037	97.0714	121.394	89.7057	144.445	149.901	135.578	121.396	144.595	109.16	K02932 RP-L5e, RPL5; large subunit ribosomal protein L5e	GO:0006412(translation),GO:0008283(cell population proliferation),GO:0009955(adaxial/abaxial pattern specification),GO:0009965(leaf morphogenesis),GO:0010015(root morphogenesis)	GO:0005730(nucleolus),GO:0005773(vacuole),GO:0005886(plasma membrane),GO:0009507(chloroplast),GO:0022625(cytosolic large ribosomal subunit)	GO:0003735(structural constituent of ribosome),GO:0008097(5S rRNA binding)	hypothetical protein POPTR_0019s13040g [Populus trichocarpa]	Q6UNT2|RL5_CUCSA	60S ribosomal protein L5 OS=Cucumis sativus OX=3659 GN=RPL5 PE=2 SV=1
CSS0000880	Contig734	-	124845	129415	1.29417	0.77127	1.05974	0.568213	1.12752	0.956434	2.09478	1.71086	1.5346	-	GO:0006355(regulation of transcription, DNA-templated)	GO:0005622(intracellular anatomical structure)	GO:0003676(nucleic acid binding),GO:0003700(DNA-binding transcription factor activity),GO:0003950(NAD+ ADP-ribosyltransferase activity),GO:0008270(zinc ion binding)	PREDICTED: uncharacterized protein LOC100250572 [Vitis vinifera]	-	-
CSS0000881	Chr6	+	81238201	81239192	4.38545	7.21243	8.30252	3.62188	4.27546	3.70467	5.39301	5.26052	4.22107	-	-	-	-	PREDICTED: uncharacterized protein LOC102583789 [Solanum tuberosum]	-	-
CSS0000882	Chr10	-	2015717	2027536	0.253673	0.541059	0	0.41807	0.213876	0.097101	0.472491	0.130827	0.722503	-	GO:0006351(transcription, DNA-templated)	-	-	ethylene response factor 14 [Actinidia deliciosa]	Q9LYU3|EF113_ARATH	Ethylene-responsive transcription factor ERF113 OS=Arabidopsis thaliana OX=3702 GN=ERF113 PE=2 SV=1
CSS0000883	Chr15	+	2826365	2848633	4.52787	3.95456	3.72663	8.79862	9.40361	9.01215	4.86176	4.9466	5.76222	K01537 ATP2C; P-type Ca2+ transporter type 2C [EC:7.2.2.10]	-	-	-	hypothetical protein MIMGU_mgv1a000501mg [Erythranthe guttata]	Q9LU41|ACA9_ARATH	Calcium-transporting ATPase 9, plasma membrane-type OS=Arabidopsis thaliana OX=3702 GN=ACA9 PE=2 SV=2
CSS0000884	Contig1292	+	233669	237826	3.55374	3.37165	5.31107	1.07934	0.96569	1.01748	2.2937	2.08507	1.59728	-	-	GO:0005634(nucleus)	-	hypothetical protein CARUB_v10009751mg [Capsella rubella]	Q54WR5|YJU2_DICDI	Splicing factor YJU2 OS=Dictyostelium discoideum OX=44689 GN=yju2 PE=3 SV=1
CSS0000885	Chr12	-	12056076	12058920	0	0	0	0	0	0.044673	0	0	0	K00430 E1.11.1.7; peroxidase [EC:1.11.1.7]	GO:0006979(response to oxidative stress),GO:0055114(obsolete oxidation-reduction process)	-	GO:0004601(peroxidase activity),GO:0020037(heme binding),GO:0046872(metal ion binding)	Lignin-forming anionic peroxidase [Theobroma cacao]	Q02200|PERX_NICSY	Lignin-forming anionic peroxidase OS=Nicotiana sylvestris OX=4096 PE=2 SV=1
CSS0000886	Chr13	+	78367110	78385468	4.42919	5.01128	5.37894	5.11503	5.22739	5.26947	6.10516	6.748	6.86897	K08880 STK19; serine/threonine kinase 19 [EC:2.7.11.1]	GO:0016310(phosphorylation)	-	GO:0016301(kinase activity)	PREDICTED: serine/threonine-protein kinase 19 isoform X1 [Vitis vinifera]	P49842|STK19_HUMAN	Serine/threonine-protein kinase 19 OS=Homo sapiens OX=9606 GN=STK19 PE=1 SV=2
CSS0000887	Chr5	-	172506945	172509257	14.1245	15.2992	16.5002	14.8136	13.2028	12.5051	14.2829	16.7906	17.0145	K00873 PK, pyk; pyruvate kinase [EC:2.7.1.40]	GO:0006096(glycolytic process),GO:0016310(phosphorylation)	GO:0009507(chloroplast)	GO:0000287(magnesium ion binding),GO:0004743(pyruvate kinase activity),GO:0005524(ATP binding),GO:0030955(potassium ion binding)	pyruvate kinase [Camellia oleifera]	Q43117|KPYA_RICCO	Pyruvate kinase isozyme A, chloroplastic OS=Ricinus communis OX=3988 PE=1 SV=1
CSS0000888	Contig142	-	177254	179281	0.276158	0.793587	0.48045	0.427743	0.650621	0.383559	0.756764	1.01645	0.846681	-	-	-	-	PREDICTED: pentatricopeptide repeat-containing protein At1g15510, chloroplastic-like [Pyrus x bretschneideri]	O49619|PP350_ARATH	Pentatricopeptide repeat-containing protein At4g35130, chloroplastic OS=Arabidopsis thaliana OX=3702 GN=PCMP-H27 PE=3 SV=1
CSS0000889	Chr4	-	168599086	168601775	34.7341	36.0442	26.5989	49.691	51.7604	47.0971	39.823	40.7593	40.1712	-	GO:0006725(cellular aromatic compound metabolic process),GO:0009058(biosynthetic process),GO:0009791(post-embryonic development),GO:0034641(cellular nitrogen compound metabolic process),GO:0044238(primary metabolic process),GO:0046483(heterocycle metabolic process),GO:0048608(reproductive structure development),GO:0071840(cellular component organization or biogenesis),GO:1901360(organic cyclic co…	GO:0009579(thylakoid)	-	Thylakoid lumenal 15.0 kDa protein 2 isoform 1 [Theobroma cacao]	Q9LVV5|TL15B_ARATH	Thylakoid lumenal 15.0 kDa protein 2, chloroplastic OS=Arabidopsis thaliana OX=3702 GN=At5g52970 PE=1 SV=2
CSS0000890	Contig1113	-	116789	118789	2.41416	5.17621	5.40016	3.29522	2.55976	3.00914	1.98969	2.00204	1.64648	-	-	-	-	-	-	-
CSS0000891	Chr15	-	8733961	8738090	0.022504	0.035102	0	0.041231	0.037341	0.026281	0	0	0.006495	-	-	-	-	PREDICTED: uncharacterized protein LOC102607212 isoform X2 [Citrus sinensis]	-	-
CSS0000892	Contig786	-	44429	49003	0.193494	0.289641	0.491049	0.379672	0.128436	0.18787	6.00976	6.42287	9.14783	-	GO:0044237(cellular metabolic process)	-	GO:0003824(catalytic activity),GO:0050662(obsolete coenzyme binding)	cinnamyl alcohol dehydrogenase [Camellia sinensis]	A0A0B6VQ48|PAR1_ROSHC	Phenylacetaldehyde reductase OS=Rosa hybrid cultivar OX=128735 GN=PAR PE=1 SV=1
CSS0000893	Chr15	+	4501878	4513774	31.4409	21.22	25.5556	42.8118	43.0925	40.768	36.4961	34.1923	31.8078	K07300 chaA, CAX; Ca2+:H+ antiporter	GO:0006816(calcium ion transport),GO:0055085(transmembrane transport)	GO:0016021(integral component of membrane)	GO:0015369(calcium:proton antiporter activity)	PREDICTED: vacuolar cation/proton exchanger 2 [Vitis vinifera]	Q39254|CAX2_ARATH	Vacuolar cation/proton exchanger 2 OS=Arabidopsis thaliana OX=3702 GN=CAX2 PE=1 SV=2
CSS0000894	Chr11	+	51855106	51855944	0	0	0	0	0	0	0	0	0	K10406 KIFC2_3; kinesin family member C2/C3	GO:0007018(microtubule-based movement)	GO:0005871(kinesin complex),GO:0005874(microtubule)	GO:0003777(microtubule motor activity),GO:0005524(ATP binding),GO:0008017(microtubule binding)	hypothetical protein L484_000340 [Morus notabilis]	F4IL57|KN14I_ARATH	Kinesin-like protein KIN-14I OS=Arabidopsis thaliana OX=3702 GN=KIN14I PE=2 SV=1
CSS0000895	Contig509	-	27744	31415	109.696	69.3725	52.856	132.441	126.076	124.688	119.502	91.305	86.3796	-	-	-	-	PREDICTED: hemiasterlin resistant protein 1 [Pyrus x bretschneideri]	Q10307|YD52_SCHPO	Uncharacterized protein C6C3.02c OS=Schizosaccharomyces pombe (strain 972 / ATCC 24843) OX=284812 GN=SPAC6C3.02c PE=4 SV=1
CSS0000896	Chr4	-	129528410	129531115	3.66244	5.45065	5.44646	3.87868	4.51698	4.37037	7.47515	6.62754	6.83928	K11663 ZNHIT1, VPS71; zinc finger HIT domain-containing protein 1	-	-	-	Zinc finger HIT domain-containing 1 [Gossypium arboreum]	Q9FHW2|SWC6_ARATH	SWR1 complex subunit 6 OS=Arabidopsis thaliana OX=3702 GN=SWC6 PE=1 SV=1
CSS0000897	Chr8	-	139059221	139060369	0	0	0	0	0	0	0	0	0	K00660 CHS; chalcone synthase [EC:2.3.1.74]	GO:0009058(biosynthetic process),GO:0050896(response to stimulus)	-	GO:0016746(acyltransferase activity)	chalcone synthase [Citrus unshiu]	Q9FSB9|CHS1_RUTGR	Chalcone synthase 1 OS=Ruta graveolens OX=37565 GN=CHS1 PE=2 SV=1
CSS0000898	Chr1	+	219626265	219639931	0.795848	0.667603	0.312999	2.07611	2.05096	1.66272	3.82454	3.06825	2.31965	K17892 FTRC; ferredoxin-thioredoxin reductase catalytic chain [EC:1.8.7.2]	GO:0044262(cellular carbohydrate metabolic process)	GO:0044434(obsolete chloroplast part)	GO:0005488(binding),GO:0016730(oxidoreductase activity, acting on iron-sulfur proteins as donors)	PREDICTED: ferredoxin-thioredoxin reductase catalytic chain, chloroplastic [Vitis vinifera]	O49856|FTRC_SOYBN	Ferredoxin-thioredoxin reductase catalytic chain, chloroplastic OS=Glycine max OX=3847 GN=FTRC PE=2 SV=1
CSS0000899	Chr2	-	68712042	68717585	0.060487	0.050337	0.072225	0.081255	0.051829	0.050824	0.046242	0.017694	0.109723	-	-	-	-	PREDICTED: uncharacterized protein LOC103403603 [Malus domestica]	Q9M8J3|FRS7_ARATH	Protein FAR1-RELATED SEQUENCE 7 OS=Arabidopsis thaliana OX=3702 GN=FRS7 PE=2 SV=1
CSS0000900	Chr10	-	26478251	26478495	0	0	0	0	0	0	0	0	0	-	-	-	-	-	-	-
CSS0000901	Chr10	-	52145412	52154748	16.2307	4.54585	13.2116	19.9293	9.94852	14.1175	3.58512	8.94081	5.38558	-	GO:0030001(metal ion transport)	-	GO:0046872(metal ion binding)	PREDICTED: heavy metal-associated isoprenylated plant protein 26-like [Sesamum indicum]	Q9C9A3|HIP20_ARATH	Heavy metal-associated isoprenylated plant protein 20 OS=Arabidopsis thaliana OX=3702 GN=HIPP20 PE=1 SV=1
CSS0000902	Chr3	-	18857832	18877799	11.6856	9.78649	8.56053	28.9755	25.523	25.729	42.2575	41.3858	40.9981	K13126 PABPC; polyadenylate-binding protein	GO:0050896(response to stimulus)	-	GO:0003676(nucleic acid binding)	PREDICTED: polyadenylate-binding protein 2-like [Phoenix dactylifera]	Q9FXA2|PABP8_ARATH	Polyadenylate-binding protein 8 OS=Arabidopsis thaliana OX=3702 GN=PAB8 PE=1 SV=1
CSS0000903	Chr2	+	130624769	130635054	6.73403	6.6345	5.92617	7.8281	7.32367	6.98811	11.3145	12.7044	13.9479	K03787 surE; 5'-nucleotidase [EC:3.1.3.5]	-	-	GO:0003993(acid phosphatase activity)	PREDICTED: uncharacterized protein LOC100242981 [Vitis vinifera]	Q24WI0|SURE_DESHY	5'-nucleotidase SurE OS=Desulfitobacterium hafniense (strain Y51) OX=138119 GN=surE PE=3 SV=1
CSS0000904	Chr12	+	55163460	55165432	0	0	0	0	0	0	0	0	0	-	-	-	-	-	-	-
CSS0000905	Chr5	-	34094680	34100452	0	0	0	0	0	0	0	0	0	-	-	-	-	transcription factor APETALA2 [Camellia sinensis]	-	-
CSS0000906	Contig1039	+	1011897	1012349	0.116565	0.21889	0.098063	0.533059	0.486744	0.911376	0.881491	0.153635	0.272992	K03294 TC.APA; basic amino acid/polyamine antiporter, APA family	-	-	-	PREDICTED: cationic amino acid transporter 1-like [Nicotiana sylvestris]	Q84MA5|CAAT1_ARATH	Cationic amino acid transporter 1 OS=Arabidopsis thaliana OX=3702 GN=CAT1 PE=1 SV=1
CSS0000907	Chr12	+	114609004	114610939	0	0	0	0	0	0	0	0	0	-	-	-	-	PREDICTED: uncharacterized protein LOC102621629 [Citrus sinensis]	Q52873|TRA5_RHIME	Transposase for insertion sequence element ISRM5 OS=Rhizobium meliloti (strain 1021) OX=266834 GN=R02224 PE=3 SV=1
CSS0000908	Chr7	-	142183621	142188035	10.6086	7.04839	11.4379	3.16394	2.21203	2.85067	10.0054	11.096	9.42938	-	-	-	-	Alpha/beta hydrolase related protein [Theobroma cacao]	-	-
CSS0000909	Contig604	-	13634	15648	1.77369	1.44264	1.87213	0.573504	1.07206	1.49256	0.81187	0.138797	0.501046	K11136 RTEL1; regulator of telomere elongation helicase 1 [EC:3.6.4.12]	-	-	GO:0003676(nucleic acid binding)	unnamed protein product [Coffea canephora]	A0A0P0V4R0|RTEL1_ORYSJ	Regulator of telomere elongation helicase 1 homolog OS=Oryza sativa subsp. japonica OX=39947 GN=RTEL1 PE=2 SV=1
CSS0000910	Chr14	+	18740863	18749471	14.3051	12.8976	11.2665	18.4287	19.4695	19.8418	27.1702	22.4358	23.6713	-	-	-	-	PREDICTED: thioredoxin-related transmembrane protein 2 [Vitis vinifera]	Q6DFS0|TMX2_XENTR	Thioredoxin-related transmembrane protein 2 OS=Xenopus tropicalis OX=8364 GN=tmx2 PE=2 SV=1
CSS0000911	Chr12	+	135205426	135209570	12.4434	8.51281	10.5586	15.2775	13.4014	14.3422	8.70159	8.36183	6.54895	-	-	-	GO:0000210(NAD+ diphosphatase activity)	PREDICTED: nudix hydrolase 8-like [Fragaria vesca subsp. vesca]	Q8L7W2|NUDT8_ARATH	Nudix hydrolase 8 OS=Arabidopsis thaliana OX=3702 GN=NUDT8 PE=2 SV=2
CSS0000912	Chr2	+	118771196	118772125	0	3.64696	3.62305	0	0	0	2.37824	1.78396	1.65485	-	-	-	-	-	-	-
CSS0000913	Chr15	+	105910433	105925334	6.17504	7.27941	6.05085	8.57824	7.57976	7.93703	5.4575	5.28561	5.99238	-	-	-	-	PREDICTED: protein DENND6A [Vitis vinifera]	Q9D9V7|DEN6B_MOUSE	Protein DENND6B OS=Mus musculus OX=10090 GN=Dennd6b PE=2 SV=3
CSS0000914	Chr3	-	164966855	164988708	14.8339	15.7911	16.9318	11.7514	9.8343	10.413	10.7432	9.83431	11.063	-	-	-	-	PREDICTED: uncharacterized protein LOC100253419 isoform X1 [Vitis vinifera]	-	-
CSS0000915	Chr15	+	102092663	102093076	0.413214	0.319905	0.077811	1.40738	1.1126	1.26839	1.80995	3.0065	1.89156	-	-	-	-	hypothetical protein L484_008589 [Morus notabilis]	-	-
CSS0000916	Chr6	+	35702397	35711660	34.2983	27.9513	48.0542	14.6636	12.5043	11.4543	47.2189	49.1827	30.6146	-	GO:0055114(obsolete oxidation-reduction process)	GO:0009570(chloroplast stroma),GO:0009579(thylakoid),GO:0009941(chloroplast envelope)	GO:0005507(copper ion binding),GO:0016491(oxidoreductase activity)	PREDICTED: fruit protein pKIWI502-like [Solanum tuberosum]	P43394|K502_ACTDE	Fruit protein pKIWI502 OS=Actinidia deliciosa OX=3627 GN=pKIWI502 PE=2 SV=1
CSS0000917	Contig1118	+	60336	60809	0	0	0	0	0	0	0	0	0	K03094 SKP1, CBF3D; S-phase kinase-associated protein 1	-	-	-	PREDICTED: SKP1-like protein 1A isoform X5 [Vitis vinifera]	Q9LNT9|ASK4_ARATH	SKP1-like protein 4 OS=Arabidopsis thaliana OX=3702 GN=ASK4 PE=1 SV=1
CSS0000918	Chr9	-	23164429	23167727	7.72327	7.77193	8.92379	9.63139	10.908	10.123	13.3707	8.02228	11.0913	K14509 ETR, ERS; ethylene receptor [EC:2.7.13.-]	GO:0006355(regulation of transcription, DNA-templated),GO:0009873(ethylene-activated signaling pathway),GO:0035556(intracellular signal transduction)	GO:0005789(endoplasmic reticulum membrane)	GO:0000155(phosphorelay sensor kinase activity),GO:0000156(phosphorelay response regulator activity),GO:0005524(ATP binding),GO:0051740(ethylene binding)	PREDICTED: ethylene receptor 2 [Prunus mume]	Q0WPQ2|ETR2_ARATH	Ethylene receptor 2 OS=Arabidopsis thaliana OX=3702 GN=ETR2 PE=1 SV=2
CSS0000919	Chr12	-	129108252	129110043	20.4294	14.5451	30.7532	28.1675	17.5882	22.5166	26.1593	22.0093	27.4945	-	-	-	-	PREDICTED: uncharacterized protein LOC102599612 [Solanum tuberosum]	Q1G3Q4|RITF1_ARATH	Protein RGF1 INDUCIBLE TRANSCRIPTION FACTOR 1 OS=Arabidopsis thaliana OX=3702 GN=RITF1 PE=1 SV=1
CSS0000920	Chr8	-	787063	792592	23.9058	9.6419	21.3474	23.2798	16.8344	19.0571	21.7929	18.0043	19.2029	-	GO:0055085(transmembrane transport)	-	-	PREDICTED: oligopeptide transporter 3 [Nicotiana tomentosiformis]	O23482|OPT3_ARATH	Oligopeptide transporter 3 OS=Arabidopsis thaliana OX=3702 GN=OPT3 PE=2 SV=3
CSS0000921	Chr12	+	154279230	154283479	0.007447	0.014569	0.014443	0.013256	0.01836	0.027872	0.058689	0.025421	0.014278	-	-	-	-	PREDICTED: serine/threonine-protein kinase GIN4 [Nicotiana sylvestris]	P25848|PHY1_CERPU	Light-sensor Protein kinase OS=Ceratodon purpureus OX=3225 GN=PHY1 PE=3 SV=3
CSS0000922	Chr10	+	147070135	147075135	8.88081	10.4698	9.28884	10.922	10.4837	10.8693	13.8208	12.3236	14.6591	-	GO:0006468(protein phosphorylation)	GO:0005886(plasma membrane)	GO:0004683(calmodulin-dependent protein kinase activity),GO:0005509(calcium ion binding),GO:0005524(ATP binding)	PREDICTED: CDPK-related kinase 7-like [Citrus sinensis]	O80673|CAMK1_ARATH	CDPK-related kinase 1 OS=Arabidopsis thaliana OX=3702 GN=CRK1 PE=1 SV=1
CSS0000923	Chr14	+	34648988	34654296	1.84615	0.617736	1.42424	4.64215	3.01424	4.13843	3.14013	2.30349	12.4975	-	GO:0007155(cell adhesion),GO:0010090(trichome morphogenesis),GO:0045010(actin nucleation),GO:0048765(root hair cell differentiation),GO:0071555(cell wall organization)	GO:0005773(vacuole),GO:0005794(Golgi apparatus),GO:0009506(plasmodesma)	GO:0005543(phospholipid binding)	hypothetical protein POPTR_0003s03380g [Populus trichocarpa]	Q555C6|VP13B_DICDI	Putative vacuolar protein sorting-associated protein 13B OS=Dictyostelium discoideum OX=44689 GN=vps13B PE=3 SV=1
CSS0000924	Chr2	-	158765891	158772676	0.098399	0.056683	0.094047	18.8136	17.3397	19.0805	0.198016	0.164463	0.128499	-	-	-	-	unnamed protein product [Coffea canephora]	Q9FIM0|AGL82_ARATH	Agamous-like MADS-box protein AGL82 OS=Arabidopsis thaliana OX=3702 GN=AGL82 PE=1 SV=1
CSS0000925	Chr4	+	190027601	190027885	1.32729	0.403574	0.515346	1.14546	2.61705	2.32574	2.46917	2.53038	3.50539	-	-	-	-	PREDICTED: uncharacterized protein LOC103433733 [Malus domestica]	-	-
CSS0000926	Chr4	-	175920339	175920725	0	0	0	0	0	0	0	0	0	-	-	-	-	PREDICTED: uncharacterized protein LOC104112085 [Nicotiana tomentosiformis]	-	-
CSS0000927	Chr5	+	147161805	147161987	0	0	0	0	0	0	0	0	0	-	-	-	-	-	-	-
CSS0000928	Contig1101	+	130919	132805	1.54126	0.62546	0.715598	2.03495	1.95761	1.84478	1.32084	1.44594	1.40904	K12196 VPS4; vacuolar protein-sorting-associated protein 4	GO:0006623(protein targeting to vacuole),GO:0006635(fatty acid beta-oxidation),GO:0006869(lipid transport),GO:0006891(intra-Golgi vesicle-mediated transport),GO:0007032(endosome organization),GO:0007033(vacuole organization),GO:0010091(trichome branching),GO:0010351(lithium ion transport),GO:0016197(endosomal transport),GO:0016558(protein import into peroxisome matrix)	GO:0005634(nucleus),GO:0005771(multivesicular body),GO:0009506(plasmodesma)	GO:0005524(ATP binding),GO:0008568(microtubule-severing ATPase activity)	PREDICTED: vacuolar protein sorting-associated protein 4B-like [Cicer arietinum]	Q9ZNT0|VPS4_ARATH	Protein SUPPRESSOR OF K(+) TRANSPORT GROWTH DEFECT 1 OS=Arabidopsis thaliana OX=3702 GN=SKD1 PE=1 SV=1
CSS0000929	Chr7	-	21030372	21031410	0	0.052618	0.038641	0.100065	0.088227	0	0.065714	0	0.362679	-	-	-	-	-	-	-
CSS0000930	Chr14	-	21276516	21277000	0	0	0	0	0	0	0	0	0.123038	-	GO:0045454(cell redox homeostasis)	-	-	PREDICTED: thioredoxin domain-containing protein 9 homolog [Sesamum indicum]	O64628|TXND9_ARATH	Thioredoxin domain-containing protein 9 homolog OS=Arabidopsis thaliana OX=3702 GN=At2g18990 PE=2 SV=1
CSS0000931	Chr8	-	127147314	127152078	0.900038	0.115126	0.966031	0.137955	0	0.154826	0	0	0	-	GO:0055114(obsolete oxidation-reduction process)	-	GO:0004497(monooxygenase activity),GO:0005506(iron ion binding),GO:0009055(electron transfer activity),GO:0016705(oxidoreductase activity, acting on paired donors, with incorporation or reduction of molecular oxygen),GO:0020037(heme binding)	PREDICTED: cytochrome P450 82A1-like [Vitis vinifera]	A0A0N7F297|C82D6_SINHE	Demethylepipodophyllotoxin synthase OS=Sinopodophyllum hexandrum OX=93608 GN=CYP82D61 PE=1 SV=1
CSS0000932	Chr2	+	190456010	190459260	0	0.523329	0.243114	5.16338	1.34898	3.45852	13.3841	13.4268	14.1927	K15803 GERD; (-)-germacrene D synthase [EC:4.2.3.75]	GO:0016114(terpenoid biosynthetic process)	GO:0005737(cytoplasm)	GO:0000287(magnesium ion binding),GO:0034004(germacradienol synthase activity),GO:0052577(germacrene-D synthase activity)	terpene synthase [Camellia sinensis]	Q6Q3H3|TPSGD_VITVI	(-)-germacrene D synthase OS=Vitis vinifera OX=29760 GN=VIT_19s0014g04930 PE=1 SV=1
CSS0000933	Contig475	+	416661	418387	0	0	0	0	0	0	0	0	0	-	GO:0016310(phosphorylation)	-	GO:0004672(protein kinase activity)	hypothetical protein JCGZ_15830 [Jatropha curcas]	Q8RY17|WAKLI_ARATH	Wall-associated receptor kinase-like 22 OS=Arabidopsis thaliana OX=3702 GN=WAKL22 PE=2 SV=1
CSS0000934	Chr2	+	30189792	30191987	1.71124	2.26929	2.07991	1.59252	1.91665	2.02988	1.95341	1.39799	1.89969	-	-	GO:0070461(SAGA-type complex)	-	hypothetical protein VITISV_007567 [Vitis vinifera]	-	-
CSS0000935	Chr3	+	75660199	75662543	35.1506	63.1006	51.9564	46.0989	39.1716	33.9587	18.3608	22.3232	21.536	-	-	-	-	unnamed protein product [Coffea canephora]	P24043|LAMA2_HUMAN	Laminin subunit alpha-2 OS=Homo sapiens OX=9606 GN=LAMA2 PE=1 SV=4
CSS0000936	Contig829	-	775097	777315	1.40249	1.73712	1.76855	0.255126	0.115779	0.118287	1.2922	1.72719	1.80978	-	-	-	-	unnamed protein product [Coffea canephora]	-	-
CSS0000937	Contig327	+	152495	154255	0.34566	0	0.33824	1.97335	1.29979	1.12513	3.31841	2.33338	2.4558	-	GO:0000413(protein peptidyl-prolyl isomerization),GO:0006457(protein folding)	GO:0009543(chloroplast thylakoid lumen)	GO:0003755(peptidyl-prolyl cis-trans isomerase activity)	PREDICTED: peptidyl-prolyl cis-trans isomerase FKBP17-1, chloroplastic [Vitis vinifera]	O81864|FK171_ARATH	Peptidyl-prolyl cis-trans isomerase FKBP17-1, chloroplastic OS=Arabidopsis thaliana OX=3702 GN=FKBP17-1 PE=2 SV=1
CSS0000938	Chr11	-	105659125	105683843	14.9943	11.5939	10.8259	16.3315	15.0459	16.7012	16.2431	16.3472	16.9616	K14431 TGA; transcription factor TGA	GO:0006355(regulation of transcription, DNA-templated)	-	GO:0003700(DNA-binding transcription factor activity),GO:0005515(protein binding),GO:0043565(sequence-specific DNA binding)	bZIP transcription factor family protein 5 [Camellia sinensis]	Q41558|HBP1C_WHEAT	Transcription factor HBP-1b(c1) (Fragment) OS=Triticum aestivum OX=4565 PE=1 SV=2
CSS0000939	Contig378	-	160001	164985	4.41123	3.95477	6.29337	2.05616	1.98138	2.26124	2.94734	3.92261	3.17972	-	GO:0000079(regulation of cyclin-dependent protein serine/threonine kinase activity)	-	GO:0016301(kinase activity),GO:0019901(protein kinase binding)	cyclin-dependent protein kinase, putative [Ricinus communis]	O80513|CCU41_ARATH	Cyclin-U4-1 OS=Arabidopsis thaliana OX=3702 GN=CYCU4-1 PE=1 SV=1
CSS0000940	Chr5	-	56045564	56046927	0.254706	0.155583	0.150846	0.424595	0.384342	0.313482	0.069368	0.053232	0.311959	-	-	-	-	PREDICTED: uncharacterized protein LOC102629445 [Citrus sinensis]	-	-
CSS0000941	Chr14	-	18024628	18026013	4.62058	7.86835	8.89548	2.4094	2.97984	2.31494	1.72831	1.4322	2.03663	-	-	-	-	PREDICTED: myosin heavy chain kinase B-like [Nicotiana tomentosiformis]	O48716|JGB_ARATH	Protein JINGUBANG OS=Arabidopsis thaliana OX=3702 GN=JGB PE=1 SV=1
CSS0000942	Chr11	-	117102779	117110284	62.759	71.1381	52.6743	64.3621	53.3073	50.3736	8.67444	20.3286	21.9891	-	-	GO:0009507(chloroplast)	GO:0005198(structural molecule activity)	hypothetical protein JCGZ_12828 [Jatropha curcas]	Q8LAP6|PAP12_ARATH	Probable plastid-lipid-associated protein 12, chloroplastic OS=Arabidopsis thaliana OX=3702 GN=PAP12 PE=1 SV=1
CSS0000943	Contig354	-	194474	200137	0.308649	0.428955	0.331786	0.119218	0.099092	0.190788	0.166376	0.180193	0.157344	K00454 LOX2S; lipoxygenase [EC:1.13.11.12]	GO:0006633(fatty acid biosynthetic process)	-	GO:0016702(oxidoreductase activity, acting on single donors with incorporation of molecular oxygen, incorporation of two atoms of oxygen),GO:0046872(metal ion binding)	PREDICTED: linoleate 13S-lipoxygenase 3-1, chloroplastic-like [Nelumbo nucifera]	O24371|LOX31_SOLTU	Linoleate 13S-lipoxygenase 3-1, chloroplastic OS=Solanum tuberosum OX=4113 GN=LOX3.1 PE=1 SV=1
CSS0000944	Chr1	-	178695907	178696314	9.42691	3.57497	5.64917	9.98651	7.01714	8.42147	13.6768	14.3946	14.7837	-	GO:0006486(protein glycosylation),GO:0006508(proteolysis),GO:0010205(photoinhibition)	GO:0005829(cytosol),GO:0009507(chloroplast)	GO:0004252(serine-type endopeptidase activity)	PREDICTED: protease Do-like 7 [Nicotiana tomentosiformis]	Q8RY22|DEGP7_ARATH	Protease Do-like 7 OS=Arabidopsis thaliana OX=3702 GN=DEGP7 PE=2 SV=1
CSS0000945	Chr8	+	37233865	37234520	0.125266	0.061097	0	0	0	0	0	0.050232	0	-	-	-	-	PREDICTED: uncharacterized protein LOC104087172 [Nicotiana tomentosiformis]	Q9FNL3|DMP6_ARATH	Protein DMP6 OS=Arabidopsis thaliana OX=3702 GN=DMP6 PE=2 SV=1
CSS0000946	Chr10	-	142640360	142649954	1.13004	1.98505	1.22885	2.54692	3.43685	2.14188	2.03769	2.40979	1.6442	K00827 AGXT2; alanine-glyoxylate transaminase / (R)-3-amino-2-methylpropionate-pyruvate transaminase [EC:2.6.1.44 2.6.1.40]	GO:0008152(metabolic process)	-	GO:0008453(alanine-glyoxylate transaminase activity),GO:0030170(pyridoxal phosphate binding)	hypothetical protein JCGZ_00384 [Jatropha curcas]	Q9SR86|AGT23_ARATH	Alanine--glyoxylate aminotransferase 2 homolog 3, mitochondrial OS=Arabidopsis thaliana OX=3702 GN=At3g08860 PE=2 SV=1
CSS0000947	Chr12	-	137966812	137967066	0.159561	0	0.060568	0.355524	0.69325	0.904541	0.241141	0.249899	1.23526	-	-	-	-	-	-	-
CSS0000948	Contig1275	-	942813	943415	0	0	0	0	0	0	0	0	0	-	-	-	-	hypothetical protein CICLE_v10003272mg, partial [Citrus clementina]	-	-
CSS0000949	Chr12	-	950344	968041	0	0	0	0	0	0	0	0	0	-	-	-	-	PREDICTED: thaumatin-like protein 1 [Vitis vinifera]	Q5DWG1|CRJ35_CRYJA	Pathogenesis-related thaumatin-like protein 3.5 OS=Cryptomeria japonica OX=3369 PE=1 SV=1
CSS0000950	Chr2	-	66612804	66613816	0	0	0	7.14121	8.06513	7.11975	0	0	0	-	-	-	-	PREDICTED: uncharacterized protein LOC104419088 [Eucalyptus grandis]	-	-
CSS0000951	Chr7	+	39881442	39884401	1.58775	1.847	1.2715	0	0	0	0.641012	0.269927	0.588231	K05929 E2.1.1.103, NMT; phosphoethanolamine N-methyltransferase [EC:2.1.1.103]	GO:0006656(phosphatidylcholine biosynthetic process),GO:0032259(methylation)	-	GO:0000234(phosphoethanolamine N-methyltransferase activity)	Phosphoethanolamine N-methyltransferase 1 [Morus notabilis]	Q9M571|PEAMT_SPIOL	Phosphoethanolamine N-methyltransferase OS=Spinacia oleracea OX=3562 GN=PEAMT PE=1 SV=1
CSS0000952	Contig580	+	71663	73748	2.86845	3.87074	3.23907	3.54778	3.58634	3.48765	1.22823	0.485076	0.416264	-	-	-	-	PREDICTED: uncharacterized protein LOC102598109 [Solanum tuberosum]	Q9XID5|PSI1_ARATH	Protein PSK SIMULATOR 1 OS=Arabidopsis thaliana OX=3702 GN=PSI1 PE=1 SV=2
CSS0000953	Chr10	-	83298158	83299131	0.385493	0.191223	0.975236	0	0.047883	0	0.281746	0.151719	0.125339	-	GO:0055114(obsolete oxidation-reduction process)	-	GO:0055041(cyclopentanol dehydrogenase activity)	PREDICTED: secoisolariciresinol dehydrogenase-like [Vitis vinifera]	A0A165U5V5|ADH1_EUPLT	Short chain aldehyde dehydrogenase 1 OS=Euphorbia lathyris OX=212925 GN=ADH1 PE=1 SV=1
CSS0000954	Chr12	+	101340890	101347791	10.8852	14.2343	11.0307	11.5149	9.91714	10.2035	8.44853	9.7688	10.3376	K14684 SLC25A23S; solute carrier family 25 (mitochondrial phosphate transporter), member 23/24/25/41	GO:0006612(protein targeting to membrane),GO:0006839(mitochondrial transport),GO:0006862(nucleotide transport),GO:0006888(endoplasmic reticulum to Golgi vesicle-mediated transport),GO:0009165(nucleotide biosynthetic process),GO:0009793(embryo development ending in seed dormancy),GO:0010363(regulation of plant-type hypersensitive response),GO:0015696(ammonium transport),GO:0015802(basic amino acid…	GO:0005743(mitochondrial inner membrane),GO:0009941(chloroplast envelope),GO:0016021(integral component of membrane)	GO:0015215(nucleotide transmembrane transporter activity)	hypothetical protein VITISV_005135 [Vitis vinifera]	Q9SUV1|BRT1_ARATH	Adenine nucleotide transporter BT1, chloroplastic/mitochondrial OS=Arabidopsis thaliana OX=3702 GN=BT1 PE=1 SV=1
CSS0000955	Chr13	+	121422473	121432314	0.055296	0	0.03233	0.031974	0.037791	0.011691	0.046865	0.03045	0.242565	K12581 CNOT7_8, CAF1, POP2; CCR4-NOT transcription complex subunit 7/8	-	-	-	ccr4-associated factor, putative [Ricinus communis]	Q9FMS6|CAF1K_ARATH	Probable CCR4-associated factor 1 homolog 11 OS=Arabidopsis thaliana OX=3702 GN=CAF1-11 PE=2 SV=1
CSS0000956	Chr9	-	33099238	33129203	2.01787	2.07897	1.59149	3.17028	3.3948	3.03367	3.57358	3.42891	3.5649	-	-	-	-	PREDICTED: uncharacterized protein LOC100258878 [Vitis vinifera]	F4JTS8|NOV_ARATH	Protein NO VEIN OS=Arabidopsis thaliana OX=3702 GN=NOV PE=1 SV=1
CSS0000957	Chr15	-	36558609	36561681	3.876	7.04205	4.16114	3.32265	4.92473	4.35421	2.97735	3.41794	4.24915	-	GO:0055114(obsolete oxidation-reduction process)	-	GO:0016630(protochlorophyllide reductase activity)	hypothetical protein CICLE_v10020565mg [Citrus clementina]	F4JJR8|FEY_ARATH	Dehydrogenase/reductase SDR family member FEY OS=Arabidopsis thaliana OX=3702 GN=FEY PE=1 SV=1
CSS0000958	Chr13	+	75980507	75997828	9.55365	9.5217	8.4985	8.92123	9.81534	6.77396	7.58448	7.14001	6.11944	-	-	-	GO:0016773(phosphotransferase activity, alcohol group as acceptor)	unnamed protein product [Coffea canephora]	E9AD19|RBSK_LEIMA	Ribokinase OS=Leishmania major OX=5664 GN=LMJF_27_0420 PE=1 SV=1
CSS0000959	Chr11	-	22997619	22997912	0	0	0	0	0	0	0	0	0	K12891 SFRS2; splicing factor, arginine/serine-rich 2	-	-	-	PREDICTED: serine/arginine-rich splicing factor SC35-like isoform X1 [Brachypodium distachyon]	Q06A98|SRSF2_PIG	Serine/arginine-rich splicing factor 2 OS=Sus scrofa OX=9823 GN=SRSF2 PE=2 SV=1
CSS0000960	Contig175	-	13152	17074	23.5857	26.3136	30.8157	24.7688	28.0643	28.8601	26.6134	19.5506	30.2405	K20782 HPAT; hydroxyproline O-arabinosyltransferase [EC:2.4.2.58]	-	GO:0005768(endosome),GO:0005774(vacuolar membrane),GO:0005794(Golgi apparatus),GO:0005802(trans-Golgi network),GO:0005886(plasma membrane)	-	PREDICTED: uncharacterized protein LOC104588506 [Nelumbo nucifera]	Q8W4E6|HPAT1_ARATH	Hydroxyproline O-arabinosyltransferase 1 OS=Arabidopsis thaliana OX=3702 GN=HPAT1 PE=1 SV=1
CSS0000961	Chr3	-	179028894	179035049	3.37983	2.88028	4.24953	1.97993	2.47357	2.98047	7.70723	6.56037	7.69358	K16296 SCPL-I; serine carboxypeptidase-like clade I [EC:3.4.16.-]	GO:0006508(proteolysis)	-	GO:0004185(serine-type carboxypeptidase activity),GO:0016740(transferase activity)	PREDICTED: serine carboxypeptidase-like 18-like [Fragaria vesca subsp. vesca]	Q9C7D4|SCP16_ARATH	Serine carboxypeptidase-like 16 OS=Arabidopsis thaliana OX=3702 GN=SCPL16 PE=2 SV=1
CSS0000962	Chr1	-	221182837	221186321	27.9501	24.4745	44.6827	33.8534	26.8373	27.4128	33.2242	34.699	27.304	-	GO:0019408(dolichol biosynthetic process)	-	GO:0016597(amino acid binding)	PREDICTED: uncharacterized protein LOC100248040 [Vitis vinifera]	Q9SGA0|ACR6_ARATH	ACT domain-containing protein ACR6 OS=Arabidopsis thaliana OX=3702 GN=ACR6 PE=1 SV=1
CSS0000963	Chr3	-	136869011	136874942	0.069456	0.048453	0	0.230603	0.115382	0	0.226228	0.378348	0.374403	K00053 ilvC; ketol-acid reductoisomerase [EC:1.1.1.86]	GO:0009097(isoleucine biosynthetic process),GO:0009099(valine biosynthetic process),GO:0055114(obsolete oxidation-reduction process)	GO:0009507(chloroplast)	GO:0000287(magnesium ion binding),GO:0004455(ketol-acid reductoisomerase activity),GO:0016853(isomerase activity),GO:0042803(protein homodimerization activity),GO:0070402(NADPH binding)	Ketol-acid reductoisomerase [Theobroma cacao]	Q01292|ILV5_SPIOL	Ketol-acid reductoisomerase, chloroplastic OS=Spinacia oleracea OX=3562 GN=AHRI PE=1 SV=1
CSS0000964	Chr13	-	72159440	72160341	1.29412	2.44921	2.75369	1.57059	2.0651	2.76308	1.94331	4.03802	3.59711	-	-	-	-	PREDICTED: transcription repressor OFP6 [Vitis vinifera]	Q3EAL1|OFP6_ARATH	Transcription repressor OFP6 OS=Arabidopsis thaliana OX=3702 GN=OFP6 PE=1 SV=1
CSS0000965	Chr1	-	3603637	3607826	2.41531	2.99901	2.30994	3.19057	3.62602	2.71312	3.79876	3.59505	4.11092	-	-	-	-	PREDICTED: pentatricopeptide repeat-containing protein At5g65560 [Vitis vinifera]	Q9LSL9|PP445_ARATH	Pentatricopeptide repeat-containing protein At5g65560 OS=Arabidopsis thaliana OX=3702 GN=At5g65560 PE=2 SV=1
CSS0000966	Chr11	-	110055138	110077624	11.7261	10.8331	10.3263	16.4651	15.3301	14.4619	13.6507	14.363	14.9855	-	-	-	GO:0004721(phosphoprotein phosphatase activity),GO:0005506(iron ion binding),GO:0030145(manganese ion binding)	Serine/threonine-protein phosphatase BSL3 -like protein [Gossypium arboreum]	Q9SHS7|BSL3_ARATH	Serine/threonine-protein phosphatase BSL3 OS=Arabidopsis thaliana OX=3702 GN=BSL3 PE=1 SV=2
CSS0000967	Chr8	-	114866393	114868418	0	0	0	0	0	0	0	0	0	-	-	-	-	-	-	-
CSS0000968	Chr4	+	114447777	114466849	21.6659	23.0072	23.1997	23.762	23.1025	25.2558	19.0152	17.7598	19.7239	-	GO:0000085(mitotic G2 phase),GO:0006499(N-terminal protein myristoylation),GO:0007155(cell adhesion),GO:0009640(photomorphogenesis),GO:0051604(protein maturation)	GO:0005634(nucleus),GO:0005737(cytoplasm),GO:0016021(integral component of membrane)	-	hypothetical protein CICLE_v10008923mg [Citrus clementina]	O48726|RPN13_ARATH	26S proteasome regulatory subunit RPN13 OS=Arabidopsis thaliana OX=3702 GN=RPN13 PE=1 SV=2
CSS0000969	Contig849	+	5847	9543	5.12615	7.24278	6.30635	8.7717	9.20654	8.49371	8.91829	8.08216	7.40345	-	-	-	-	hypothetical protein VITISV_011465 [Vitis vinifera]	Q9FGD2|Y5698_ARATH	Putative B3 domain-containing protein At5g66980 OS=Arabidopsis thaliana OX=3702 GN=At5g66980 PE=1 SV=1
CSS0000970	Chr7	-	149391986	149392576	17.1679	27.4228	42.1376	33.3932	27.7446	29.5562	8.9048	19.9358	18.3208	-	-	-	-	Uncharacterized protein TCM_045439 [Theobroma cacao]	-	-
CSS0000971	Contig753	-	16657	24541	0.621894	0.943118	0.699226	1.45413	2.11635	1.62709	1.50843	0.852615	1.39073	K10706 SETX, ALS4; senataxin [EC:3.6.4.-]	-	-	-	PREDICTED: uncharacterized protein LOC104240059 [Nicotiana sylvestris]	B6SFA4|MAA3_ARATH	Probable helicase MAGATAMA 3 OS=Arabidopsis thaliana OX=3702 GN=MAA3 PE=2 SV=1
CSS0000972	Chr3	+	32709841	32723301	42.1873	51.036	50.1847	52.3067	49.2606	54.9666	68.1696	64.5473	66.9347	-	-	-	-	PREDICTED: putative glutamine amidotransferase YLR126C-like [Solanum tuberosum]	O82225|GGP5_ARATH	Gamma-glutamyl peptidase 5 OS=Arabidopsis thaliana OX=3702 GN=GGP5 PE=2 SV=1
CSS0000973	Chr2	-	9913822	9920237	34.5285	36.0103	39.0921	40.8549	40.9461	40.9252	42.1042	41.2036	39.1027	-	-	-	-	unnamed protein product [Coffea canephora]	Q8L4D8|IQD31_ARATH	Protein IQ-DOMAIN 31 OS=Arabidopsis thaliana OX=3702 GN=IQD31 PE=1 SV=1
CSS0000974	Contig509	-	351653	361863	48.0091	67.258	70.0114	30.4118	21.3793	32.8298	74.4175	75.4367	70.3515	-	GO:0006355(regulation of transcription, DNA-templated),GO:0007165(signal transduction),GO:0010073(meristem maintenance),GO:0030154(cell differentiation),GO:0031347(regulation of defense response),GO:0045087(innate immune response),GO:0048438(floral whorl development),GO:0048523(negative regulation of cellular process),GO:0048827(phyllome development),GO:0051093(negative regulation of developmenta…	GO:0005634(nucleus)	GO:0003677(DNA binding),GO:0003700(DNA-binding transcription factor activity),GO:0046983(protein dimerization activity)	MADS-box transcription factor protein 1 [Camellia sinensis]	Q9FVC1|SVP_ARATH	MADS-box protein SVP OS=Arabidopsis thaliana OX=3702 GN=SVP PE=1 SV=1
CSS0000975	Chr15	+	39049900	39061001	0	0	0	0	0	0	0	0	0	K18577 EBM; mannosylglycoprotein endo-beta-mannosidase [EC:3.2.1.152]	-	-	-	hypothetical protein [Beta vulgaris subsp. vulgaris]	P08548|LIN1_NYCCO	LINE-1 reverse transcriptase homolog OS=Nycticebus coucang OX=9470 PE=4 SV=1
CSS0000976	Chr4	-	175446030	175466127	7.45244	6.09641	5.0204	6.36197	6.04458	6.45941	7.72057	7.3479	8.14062	K07901 RAB8A, MEL; Ras-related protein Rab-8A	GO:0007264(small GTPase mediated signal transduction),GO:0015031(protein transport)	-	GO:0005525(GTP binding)	PREDICTED: ras-related protein RABE1a-like [Fragaria vesca subsp. vesca]	P28186|RAE1C_ARATH	Ras-related protein RABE1c OS=Arabidopsis thaliana OX=3702 GN=RABE1C PE=1 SV=1
CSS0000977	Chr9	-	111322543	111325198	8.13234	6.68081	6.34422	14.1524	13.6419	11.9815	13.7144	11.4902	10.2861	K05853 ATP2A; P-type Ca2+ transporter type 2A [EC:7.2.2.10]	GO:0006812(cation transport)	GO:0016021(integral component of membrane)	GO:0005524(ATP binding),GO:0019829(ATPase-coupled cation transmembrane transporter activity)	hypothetical protein POPTR_0002s11820g [Populus trichocarpa]	Q9SY55|ECA3_ARATH	Calcium-transporting ATPase 3, endoplasmic reticulum-type OS=Arabidopsis thaliana OX=3702 GN=ECA3 PE=2 SV=3
CSS0000978	Chr11	-	108098926	108111953	8.41138	6.48465	6.04894	7.89173	7.95378	8.93215	9.39203	9.37108	12.0661	-	-	-	-	PREDICTED: uncharacterized protein LOC104111638 isoform X2 [Nicotiana tomentosiformis]	-	-
CSS0000979	Chr6	+	125760568	125767181	0.216369	0.244925	0.300896	0.784609	0.973381	0.505815	1.13584	1.3484	1.06241	K00626 ACAT, atoB; acetyl-CoA C-acetyltransferase [EC:2.3.1.9]	GO:0008152(metabolic process)	-	GO:0003985(acetyl-CoA C-acetyltransferase activity)	acetyl-CoA C-acetyltransferase [Camellia chekiangoleosa]	Q9FIK7|THIC2_ARATH	Probable acetyl-CoA acetyltransferase, cytosolic 2 OS=Arabidopsis thaliana OX=3702 GN=At5g47720 PE=2 SV=1
CSS0000980	Contig468	+	159279	161176	0	0	0	0	0	0	0	0	0	-	-	-	-	unnamed protein product [Vitis vinifera]	Q9SKH2|Y2369_ARATH	BTB/POZ domain-containing protein At2g13690 OS=Arabidopsis thaliana OX=3702 GN=PRL1-IFG PE=2 SV=2
CSS0000981	Contig506	-	21324	22591	8.42566	6.00956	3.8783	11.2466	10.1564	11.9834	5.2425	7.64765	4.09733	K01874 MARS, metG; methionyl-tRNA synthetase [EC:6.1.1.10]	-	-	-	PREDICTED: probable methionine--tRNA ligase [Populus euphratica]	Q9ZTS1|SYM_ORYSJ	Probable methionine--tRNA ligase OS=Oryza sativa subsp. japonica OX=39947 GN=Os06g0508700 PE=2 SV=2
CSS0000982	Chr2	+	100227315	100235578	9.83212	9.0905	11.5731	8.68011	7.74352	7.7118	9.09856	7.46671	7.93848	K14165 K14165; atypical dual specificity phosphatase [EC:3.1.3.16 3.1.3.48]	GO:0035335(peptidyl-tyrosine dephosphorylation)	-	GO:0004725(protein tyrosine phosphatase activity),GO:0008138(protein tyrosine/serine/threonine phosphatase activity),GO:0016773(phosphotransferase activity, alcohol group as acceptor)	PREDICTED: dual specificity protein phosphatase PHS1 [Vitis vinifera]	Q75QN6|DPHS1_ARATH	Dual specificity protein phosphatase PHS1 OS=Arabidopsis thaliana OX=3702 GN=PHS1 PE=1 SV=1
CSS0000983	Chr2	+	106573626	106579529	0.131267	0.226772	0.151176	0.182193	0.188453	0.135561	0.020189	0.029303	0.023046	-	-	-	-	PREDICTED: uncharacterized protein LOC103403603 [Malus domestica]	Q9M8J3|FRS7_ARATH	Protein FAR1-RELATED SEQUENCE 7 OS=Arabidopsis thaliana OX=3702 GN=FRS7 PE=2 SV=1
CSS0000984	Contig582	+	516869	517747	0.701125	0.988438	1.30594	0.178039	0.063529	0.357498	1.9056	1.82255	1.00342	K13457 RPM1, RPS3; disease resistance protein RPM1	-	-	-	Nbs-lrr resistance protein [Theobroma cacao]	Q9SX38|DRL4_ARATH	Putative disease resistance protein At1g50180 OS=Arabidopsis thaliana OX=3702 GN=At1g50180 PE=3 SV=2
CSS0000985	Chr12	-	68619960	68622113	0.775059	1.06143	0.766815	0.879855	0.808923	0.847697	1.53137	1.31301	1.32739	-	-	-	-	PREDICTED: pentatricopeptide repeat-containing protein At2g03380, mitochondrial [Vitis vinifera]	Q9ZQ74|PP146_ARATH	Pentatricopeptide repeat-containing protein At2g03380, mitochondrial OS=Arabidopsis thaliana OX=3702 GN=PCMP-E47 PE=3 SV=1
CSS0000986	Chr2	-	91071417	91074256	16.3136	11.7141	12.1311	19.0324	18.8567	17.8456	12.5171	10.5288	11.7757	K15360 STRA13, CENPX, MHF2; centromere protein X	GO:0006661(phosphatidylinositol biosynthetic process)	-	-	PREDICTED: centromere protein X isoform X1 [Nelumbo nucifera]	Q8L7N3|CENPX_ARATH	Protein MHF2 homolog OS=Arabidopsis thaliana OX=3702 GN=MHF2 PE=3 SV=1
CSS0000987	Chr1	-	213066138	213068099	0.578856	0.742637	0.371658	0.581533	0.700893	0.637172	0.95559	0.59766	1.38147	K00006 GPD1; glycerol-3-phosphate dehydrogenase (NAD+) [EC:1.1.1.8]	GO:0005975(carbohydrate metabolic process),GO:0046167(glycerol-3-phosphate biosynthetic process),GO:0046168(glycerol-3-phosphate catabolic process),GO:0055114(obsolete oxidation-reduction process)	GO:0009331(glycerol-3-phosphate dehydrogenase complex),GO:0009507(chloroplast)	GO:0004367(glycerol-3-phosphate dehydrogenase [NAD+] activity),GO:0042803(protein homodimerization activity),GO:0047952(glycerol-3-phosphate dehydrogenase [NAD(P)+] activity),GO:0051287(NAD binding)	PREDICTED: glycerol-3-phosphate dehydrogenase [NAD(+)]-like [Sesamum indicum]	P52425|GPDA_CUPLA	Glycerol-3-phosphate dehydrogenase [NAD(+)] OS=Cuphea lanceolata OX=3930 GN=GPDH PE=2 SV=1
CSS0000988	Chr2	+	208166772	208173943	0.259606	0.237544	0.340501	0.104018	0.448273	0.250392	0.999922	0.425657	0.815406	-	-	-	-	PREDICTED: calcium uptake protein 1, mitochondrial-like [Sesamum indicum]	Q9SZ45|MICU_ARATH	Calcium uptake protein, mitochondrial OS=Arabidopsis thaliana OX=3702 GN=MICU PE=2 SV=1
CSS0000989	Chr2	+	209899364	209901304	75.7977	48.5879	39.4338	99.2922	96.2192	97.8304	103.586	98.732	102.739	K02980 RP-S29e, RPS29; small subunit ribosomal protein S29e	GO:0006412(translation)	GO:0005634(nucleus),GO:0022627(cytosolic small ribosomal subunit)	GO:0003677(DNA binding),GO:0003682(chromatin binding),GO:0003735(structural constituent of ribosome)	PREDICTED: 40S ribosomal protein S29-like [Cicer arietinum]	Q680P8|RS29_ARATH	40S ribosomal protein S29 OS=Arabidopsis thaliana OX=3702 GN=RPS29A PE=3 SV=2
CSS0000990	Chr4	+	166035141	166036458	20.9938	19.8647	11.2544	12.723	10.5509	11.8136	10.7286	10.9686	10.7467	-	-	GO:0016020(membrane)	-	PREDICTED: probable amino acid permease 7-like [Solanum tuberosum]	Q38967|AAP2_ARATH	Amino acid permease 2 OS=Arabidopsis thaliana OX=3702 GN=AAP2 PE=1 SV=1
CSS0000991	Chr6	-	8335676	8339348	0.04735	0	0	0	0	0	0	0	0	K16292 CEP, CYSEP; KDEL-tailed cysteine endopeptidase [EC:3.4.22.-]	GO:0006508(proteolysis)	-	GO:0008234(cysteine-type peptidase activity)	PREDICTED: vignain-like [Nicotiana sylvestris]	P25803|CYSEP_PHAVU	Vignain OS=Phaseolus vulgaris OX=3885 PE=2 SV=2
CSS0000992	Chr11	+	86937028	86939948	3.92273	5.99689	6.5481	2.878	3.27441	2.93826	3.76037	6.81565	3.26629	-	GO:0006508(proteolysis),GO:0043086(negative regulation of catalytic activity),GO:0055114(obsolete oxidation-reduction process)	GO:0005576(extracellular region)	GO:0004252(serine-type endopeptidase activity),GO:0032440(2-alkenal reductase [NAD(P)+] activity),GO:0042802(identical protein binding)	PREDICTED: subtilisin-like protease SDD1 [Vitis vinifera]	O64495|SBT12_ARATH	Subtilisin-like protease SBT1.2 OS=Arabidopsis thaliana OX=3702 GN=SBT1.2 PE=2 SV=1
CSS0000993	Chr10	+	8395253	8396811	0.605237	0.991209	1.01013	1.71939	1.28706	1.91402	1.08996	0.524798	1.05079	-	-	-	GO:0008270(zinc ion binding)	hypothetical protein CICLE_v10032536mg [Citrus clementina]	Q9M022|AIRP2_ARATH	E3 ubiquitin-protein ligase AIRP2 OS=Arabidopsis thaliana OX=3702 GN=AIRP2 PE=1 SV=1
CSS0000994	Chr13	+	48838117	48841212	0.223616	0.113514	0.065821	0.10283	0	0.071699	0	1.71617	3.23979	-	-	-	-	PREDICTED: uncharacterized protein LOC104600335 isoform X4 [Nelumbo nucifera]	-	-
CSS0000995	Chr4	-	71168807	71170632	0.178433	0	0.256526	0	0	0	0	0	0	-	-	-	-	PREDICTED: uncharacterized protein At2g29880-like isoform X2 [Vitis vinifera]	O82368|Y2988_ARATH	Uncharacterized protein At2g29880 OS=Arabidopsis thaliana OX=3702 GN=At2g29880 PE=2 SV=1
CSS0000996	Chr9	-	92363565	92370946	76.8768	66.5404	68.6498	87.9781	76.8756	99.9501	81.4894	72.402	74.4274	K06630 YWHAE; 14-3-3 protein epsilon	GO:0009407(toxin catabolic process),GO:0009686(gibberellin biosynthetic process),GO:0009740(gibberellic acid mediated signaling pathway),GO:0009742(brassinosteroid mediated signaling pathway),GO:0042742(defense response to bacterium),GO:0046686(response to cadmium ion),GO:0048366(leaf development)	GO:0005634(nucleus),GO:0005829(cytosol),GO:0005886(plasma membrane),GO:0009505(plant-type cell wall),GO:0009941(chloroplast envelope)	GO:0019904(protein domain specific binding),GO:0045309(protein phosphorylated amino acid binding)	hypothetical protein JCGZ_15866 [Jatropha curcas]	P48348|14338_ARATH	14-3-3-like protein GF14 kappa OS=Arabidopsis thaliana OX=3702 GN=GRF8 PE=1 SV=2
CSS0000997	Chr1	+	100456748	100469180	1.43334	0.920806	1.02083	1.09713	0.608899	1.04733	2.37591	1.89974	2.05463	K05391 CNGC; cyclic nucleotide gated channel, plant	GO:0006813(potassium ion transport),GO:0006816(calcium ion transport),GO:0055085(transmembrane transport)	GO:0016021(integral component of membrane)	GO:0005221(intracellular cyclic nucleotide activated cation channel activity),GO:0005242(inward rectifier potassium channel activity),GO:0005516(calmodulin binding),GO:0030551(cyclic nucleotide binding)	PREDICTED: cyclic nucleotide-gated ion channel 1 [Sesamum indicum]	O65717|CNGC1_ARATH	Cyclic nucleotide-gated ion channel 1 OS=Arabidopsis thaliana OX=3702 GN=CNGC1 PE=1 SV=1
CSS0000998	Contig671	+	37491	39689	0.988884	1.64435	1.60585	1.09298	1.14533	1.00536	2.27403	4.64318	3.34384	-	-	-	-	PREDICTED: pentatricopeptide repeat-containing protein At2g41080 [Pyrus x bretschneideri]	Q8S9M4|PP198_ARATH	Pentatricopeptide repeat-containing protein At2g41080 OS=Arabidopsis thaliana OX=3702 GN=PCMP-H29 PE=2 SV=2
CSS0000999	Chr10	-	148304446	148314639	16.2318	14.1022	12.8884	12.2687	10.2137	11.9021	14.5809	13.0911	13.9879	K01640 E4.1.3.4, HMGCL, hmgL; hydroxymethylglutaryl-CoA lyase [EC:4.1.3.4]	GO:0008152(metabolic process)	-	GO:0004419(hydroxymethylglutaryl-CoA lyase activity)	PREDICTED: hydroxymethylglutaryl-CoA lyase, mitochondrial isoform X1 [Vitis vinifera]	O81027|HMGCL_ARATH	Hydroxymethylglutaryl-CoA lyase, mitochondrial OS=Arabidopsis thaliana OX=3702 GN=HMGCL PE=1 SV=2
CSS0001000	Chr3	-	16816116	16842043	61.9018	75.1705	59.8866	60.6991	55.5765	59.6033	36.7612	37.8858	40.2315	K06972 PITRM1, PreP, CYM1; presequence protease [EC:3.4.24.-]	GO:0006508(proteolysis)	-	GO:0003824(catalytic activity),GO:0046872(metal ion binding)	PREDICTED: presequence protease 1, chloroplastic/mitochondrial-like [Sesamum indicum]	Q8VY06|PREP2_ARATH	Presequence protease 2, chloroplastic/mitochondrial OS=Arabidopsis thaliana OX=3702 GN=PREP2 PE=1 SV=1
CSS0001001	Chr6	-	150788702	150792484	14.515	20.3873	18.7761	24.5922	23.4414	23.2249	22.3164	23.9914	23.5214	K12854 SNRNP200, BRR2; pre-mRNA-splicing helicase BRR2 [EC:3.6.4.13]	-	GO:0005730(nucleolus),GO:0016020(membrane)	GO:0003676(nucleic acid binding),GO:0005524(ATP binding)	PREDICTED: U5 small nuclear ribonucleoprotein 200 kDa helicase [Vitis vinifera]	Q9SYP1|DEXHC_ARATH	DExH-box ATP-dependent RNA helicase DExH12 OS=Arabidopsis thaliana OX=3702 GN=BRR2A PE=1 SV=1
CSS0001002	Contig404	+	8	5420	9.31266	7.63891	8.66144	10.2887	8.5686	9.65683	9.23393	9.4125	10.6106	K12275 SEC62; translocation protein SEC62	GO:0015031(protein transport)	GO:0005886(plasma membrane),GO:0016021(integral component of membrane)	GO:0008565(obsolete protein transporter activity)	PREDICTED: uncharacterized protein LOC100267343 [Vitis vinifera]	-	-
CSS0001003	Chr10	+	87850099	87851724	4.04382	5.1141	3.98586	0	0	0	4.60696	5.23772	5.56256	-	-	-	-	-	-	-
CSS0001004	Chr14	+	115321922	115322380	0.014821	0	0	0	0	0	0.045564	0.035557	0.166097	-	-	-	-	hypothetical protein JCGZ_24971 [Jatropha curcas]	Q9LXB8|PLPK1_ARATH	Protein PELPK1 OS=Arabidopsis thaliana OX=3702 GN=PELPK1 PE=2 SV=1
CSS0001005	Chr6	+	3099655	3101718	0.110744	0.208962	0.119015	0.137784	0.133188	0.159159	0.084132	0	0.075992	K07195 EXOC7, EXO70; exocyst complex component 7	GO:0006887(exocytosis),GO:0016043(cellular component organization)	GO:0044464(obsolete cell part)	-	PREDICTED: exocyst complex component EXO70B1-like [Nicotiana sylvestris]	Q9FGH9|E70B1_ARATH	Exocyst complex component EXO70B1 OS=Arabidopsis thaliana OX=3702 GN=EXO70B1 PE=1 SV=1
CSS0001006	Chr14	+	49014651	49016009	0	0	0	0	0	0	0	0	0	-	-	-	-	-	-	-
CSS0001007	Contig753	-	155556	156487	12.552	3.65266	20.4284	4.34321	2.72566	6.75784	30.0547	44.1953	28.9183	-	-	-	-	PREDICTED: protein YLS9 [Eucalyptus grandis]	Q8LD98|NHL6_ARATH	NDR1/HIN1-like protein 6 OS=Arabidopsis thaliana OX=3702 GN=NHL6 PE=1 SV=1
CSS0001008	Chr1	+	202112935	202121209	17.5942	20.973	22.1879	16.3149	16.7758	17.2886	19.1985	20.0486	21.6817	K09498 CCT6; T-complex protein 1 subunit zeta	GO:0006457(protein folding)	GO:0005737(cytoplasm)	GO:0005524(ATP binding),GO:0051082(unfolded protein binding)	PREDICTED: T-complex protein 1 subunit zeta-like isoform X1 [Nicotiana sylvestris]	Q9M888|TCPZA_ARATH	T-complex protein 1 subunit zeta 1 OS=Arabidopsis thaliana OX=3702 GN=CCT6A PE=1 SV=1
CSS0001009	Contig791	-	5442	7746	0.025542	0	0.07237	0	0	0.021661	0.011821	0.051044	0.04622	-	GO:0006200(obsolete ATP catabolic process)	GO:0016020(membrane)	GO:0005524(ATP binding),GO:0015416(ABC-type phosphonate transporter activity)	ATP-binding cassette transporter, putative [Ricinus communis]	Q9M2V7|AB16G_ARATH	ABC transporter G family member 16 OS=Arabidopsis thaliana OX=3702 GN=ABCG16 PE=2 SV=2
CSS0001010	Chr9	+	148022441	148023541	0.122906	0.338013	0.165588	0.35091	0.133367	0.152553	0	0	0.011614	K05868 CCNB1; G2/mitotic-specific cyclin-B1	GO:0000079(regulation of cyclin-dependent protein serine/threonine kinase activity),GO:0051301(cell division)	GO:0005634(nucleus)	GO:0019901(protein kinase binding)	PREDICTED: G2/mitotic-specific cyclin-2-like [Nicotiana sylvestris]	P46277|CCNB1_MEDSV	G2/mitotic-specific cyclin-1 OS=Medicago sativa subsp. varia OX=36902 PE=2 SV=1
CSS0001011	Chr2	-	80510663	80516325	104.394	85.2003	67.8588	80.2874	83.5843	88.0041	89.2441	76.193	84.5916	-	-	-	-	unnamed protein product [Vitis vinifera]	Q3E870|SDH7B_ARATH	Succinate dehydrogenase subunit 7B, mitochondrial OS=Arabidopsis thaliana OX=3702 GN=SDH7B PE=1 SV=1
CSS0001012	Chr9	-	4472540	4473662	0.423346	0.416939	0.457655	0.466205	0.476228	0.674223	0.454649	0.490948	0.543107	K10581 UBE2O; ubiquitin-conjugating enzyme E2 O [EC:2.3.2.24]	-	-	-	PREDICTED: putative ubiquitin-conjugating enzyme E2 39 [Vitis vinifera]	Q9C918|UBC38_ARATH	Putative ubiquitin-conjugating enzyme E2 38 OS=Arabidopsis thaliana OX=3702 GN=UBC38 PE=3 SV=2
CSS0001013	Chr5	+	88041663	88067469	0	0	0	0	0	0	0	0	0	K05666 ABCC2; ATP-binding cassette, subfamily C (CFTR/MRP), member 2	GO:0006200(obsolete ATP catabolic process),GO:0055085(transmembrane transport)	GO:0016021(integral component of membrane)	GO:0005524(ATP binding),GO:0042626(ATPase-coupled transmembrane transporter activity)	multidrug resistance-associated protein 1, 3 (mrp1, 3), abc-transoprter, putative [Ricinus communis]	Q9LYS2|AB10C_ARATH	ABC transporter C family member 10 OS=Arabidopsis thaliana OX=3702 GN=ABCC10 PE=2 SV=2
CSS0001014	Contig287	+	409520	411870	13.1031	12.3203	11.1587	15.861	12.458	11.0001	6.8448	8.10767	6.19558	K15502 ANKRD28; serine/threonine-protein phosphatase 6 regulatory ankyrin repeat subunit A	-	-	-	hypothetical protein JCGZ_01218 [Jatropha curcas]	D3J162|VPY_MEDTR	Protein VAPYRIN OS=Medicago truncatula OX=3880 GN=VPY PE=1 SV=1
CSS0001015	Chr3	+	41567619	41568330	0	0	0	0	0	0	0	0	0	-	-	-	-	-	-	-
CSS0001016	Chr14	+	13137806	13138699	0.443428	0.100507	0.671493	0.780554	0.320852	0.456097	0.637233	1.35859	0.946494	-	-	-	GO:0016772(transferase activity, transferring phosphorus-containing groups)	PREDICTED: probably inactive leucine-rich repeat receptor-like protein kinase At5g48380 isoform X2 [Populus euphratica]	Q9ASS4|Y5838_ARATH	Probably inactive leucine-rich repeat receptor-like protein kinase At5g48380 OS=Arabidopsis thaliana OX=3702 GN=At5g48380 PE=1 SV=1
CSS0001017	Chr3	-	11004603	11006629	12.5886	15.5662	11.8398	11.8933	9.16991	7.84509	18.349	16.0108	16.3451	-	-	-	-	uncharacterized protein [Arabidopsis thaliana]	-	-
CSS0001018	Chr2	+	204379044	204385119	2.2256	5.29524	3.08367	2.75545	2.94045	3.7934	2.75076	1.56538	3.2393	-	-	-	-	hypothetical protein VITISV_000145 [Vitis vinifera]	Q9SZR3|SMXL4_ARATH	Protein SMAX1-LIKE 4 OS=Arabidopsis thaliana OX=3702 GN=SMXL4 PE=1 SV=1
CSS0001019	Chr14	+	73401027	73404767	4.9993	4.25919	2.82332	5.47472	5.01965	5.86271	6.17749	6.07672	5.13524	K02959 RP-S16, MRPS16, rpsP; small subunit ribosomal protein S16	GO:0006412(translation),GO:0010267(production of ta-siRNAs involved in RNA interference),GO:0035196(production of miRNAs involved in gene silencing by miRNA),GO:0042254(ribosome biogenesis),GO:0051607(defense response to virus)	GO:0005840(ribosome),GO:0009536(plastid)	GO:0003735(structural constituent of ribosome)	PREDICTED: 37S ribosomal protein S16, mitochondrial [Prunus mume]	Q9LTS6|RS16B_ARATH	30S ribosomal protein S16-2, chloroplastic/mitochondrial OS=Arabidopsis thaliana OX=3702 GN=RPS16-2 PE=1 SV=1
CSS0001020	Chr2	-	175590653	175598406	9.58601	13.9206	12.4731	43.637	48.1664	62.1231	36.8055	45.0179	38.9974	K13065 E2.3.1.133, HCT; shikimate O-hydroxycinnamoyltransferase [EC:2.3.1.133]	-	-	GO:0016410(N-acyltransferase activity)	putative hydroxycinnamoyl-CoA:shikimate/quinate hydroxycinnamoyltransferase [Camellia sinensis]	O64470|SHT_ARATH	Spermidine hydroxycinnamoyl transferase OS=Arabidopsis thaliana OX=3702 GN=SHT PE=1 SV=1
CSS0001021	Chr6	-	1553780	1556626	42.3616	37.4962	31.6132	46.1908	45.2587	45.0279	46.6826	48.8451	45.2689	K00411 UQCRFS1, RIP1, petA; ubiquinol-cytochrome c reductase iron-sulfur subunit [EC:7.1.1.8]	GO:0022900(electron transport chain)	GO:0005750(mitochondrial respiratory chain complex III)	GO:0008121(ubiquinol-cytochrome-c reductase activity),GO:0046872(metal ion binding),GO:0051537(2 iron, 2 sulfur cluster binding)	PREDICTED: cytochrome b-c1 complex subunit Rieske-4, mitochondrial-like [Sesamum indicum]	P51132|UCRI2_TOBAC	Cytochrome b-c1 complex subunit Rieske-2, mitochondrial OS=Nicotiana tabacum OX=4097 PE=2 SV=1
CSS0001022	Chr8	-	67307132	67321028	6.15024	5.98878	7.30382	6.48468	5.55931	6.81032	5.92699	4.39026	5.22616	K20523 SH3YL1; SH3 domain-containing YSC84-like protein 1	GO:0007165(signal transduction)	-	GO:0008270(zinc ion binding),GO:0035091(phosphatidylinositol binding)	unnamed protein product [Coffea canephora]	Q9URW6|YIE2_SCHPO	SH3 domain-containing protein PJ696.02 OS=Schizosaccharomyces pombe (strain 972 / ATCC 24843) OX=284812 GN=SPAPJ696.02 PE=1 SV=1
CSS0001023	Chr12	+	116679841	116681790	0.0712	0.078105	0.156433	0.06526	0.096541	0.281909	0.989045	1.28546	0.787485	-	-	-	GO:0003676(nucleic acid binding)	Myb-like transcription factor family protein, putative [Theobroma cacao]	Q7XC57|MYBS3_ORYSJ	Transcription factor MYBS3 OS=Oryza sativa subsp. japonica OX=39947 GN=MYBS3 PE=2 SV=1
CSS0001024	Chr2	-	203448746	203450545	0	0	0	0	0	0	0	0	0	-	-	-	-	-	-	-
CSS0001025	Chr5	+	110858413	110860198	0	0	0	0	0	0	0	0	0	-	-	-	-	hypothetical protein PRUPE_ppa012485mg [Prunus persica]	Q6DFQ5|SGMR2_XENTR	Sigma intracellular receptor 2 OS=Xenopus tropicalis OX=8364 GN=tmem97 PE=2 SV=1
CSS0001026	Contig979	+	43951	49086	0	0.173858	0.095052	0.385017	0.566114	0.500223	0.429273	0.941817	0.409397	-	-	-	-	-	-	-
CSS0001027	Contig379	-	101883	129815	0.797394	0.68148	0.733051	2.8129	2.77074	2.44449	1.71528	1.66072	1.59278	K06640 ATR; serine/threonine-protein kinase ATR [EC:2.7.11.1]	GO:0006281(DNA repair),GO:0007004(telomere maintenance via telomerase),GO:0007062(sister chromatid cohesion),GO:0007129(homologous chromosome pairing at meiosis),GO:0007131(reciprocal meiotic recombination),GO:0010044(response to aluminum ion),GO:0010332(response to gamma radiation),GO:0016310(phosphorylation),GO:0032204(regulation of telomere maintenance),GO:0032504(multicellular organism reprod…	GO:0009506(plasmodesma)	GO:0004674(protein serine/threonine kinase activity),GO:0005524(ATP binding)	PREDICTED: serine/threonine-protein kinase ATR isoform X2 [Vitis vinifera]	Q9FKS4|ATR_ARATH	Serine/threonine-protein kinase ATR OS=Arabidopsis thaliana OX=3702 GN=ATR PE=2 SV=2
CSS0001028	Chr9	-	51441903	51447820	0	0	0	0	0	0	0	0	0	K17822 DCUN1D1_2; DCN1-like protein 1/2	-	-	-	hypothetical protein EUGRSUZ_F01477 [Eucalyptus grandis]	Q5R9G1|DCNL3_PONAB	DCN1-like protein 3 OS=Pongo abelii OX=9601 GN=DCUN1D3 PE=2 SV=1
CSS0001029	Contig1065	+	432998	433974	0.553387	0	0.706215	0	0	0	0.290306	0	0	-	-	-	-	calmodulin-binding protein [Nicotiana tabacum]	Q9FKL6|CB60B_ARATH	Calmodulin-binding protein 60 B OS=Arabidopsis thaliana OX=3702 GN=CBP60B PE=2 SV=1
CSS0001030	Chr2	+	145776981	145788440	11.1511	19.6183	15.61	1.26793	0.404159	0.263198	5.76102	1.87837	2.33997	-	-	-	-	Tesmin/TSO1-like CXC domain-containing protein [Theobroma cacao]	Q9SZD1|TCX5_ARATH	Protein tesmin/TSO1-like CXC 5 OS=Arabidopsis thaliana OX=3702 GN=TCX5 PE=1 SV=1
CSS0001031	Contig235	-	557002	557412	0	0	0	0	0	0	0	0	0	-	-	-	-	-	-	-
CSS0001032	Chr9	-	109693900	109694211	0	0	0	0	0	0	0	0	0	-	-	-	-	-	-	-
CSS0001033	Chr4	+	135224008	135232736	4.08378	3.25694	3.25094	6.48005	5.84818	6.78258	6.08899	5.7202	6.63277	K05349 bglX; beta-glucosidase [EC:3.2.1.21]	GO:0005975(carbohydrate metabolic process)	-	GO:0008422(beta-glucosidase activity)	PREDICTED: lysosomal beta glucosidase-like [Prunus mume]	A7LXU3|BGH3B_BACO1	Beta-glucosidase BoGH3B OS=Bacteroides ovatus (strain ATCC 8483 / DSM 1896 / JCM 5824 / BCRC 10623 / CCUG 4943 / NCTC 11153) OX=411476 GN=BACOVA_02659 PE=1 SV=1
CSS0001034	Chr8	-	41279446	41327133	18.2183	21.7507	16.1397	15.9253	18.4546	14.4977	21.6785	16.7442	16.1505	K00688 PYG, glgP; glycogen phosphorylase [EC:2.4.1.1]	GO:0005975(carbohydrate metabolic process)	-	GO:0008184(glycogen phosphorylase activity),GO:0030170(pyridoxal phosphate binding)	PREDICTED: glycogen phosphorylase 1-like [Vitis vinifera]	Q00766|PHS1_DICDI	Glycogen phosphorylase 1 OS=Dictyostelium discoideum OX=44689 GN=glpV PE=1 SV=3
CSS0001035	Chr4	+	112790581	112790832	0	0	0	0	0	0	0	0	0	-	-	-	-	-	-	-
CSS0001036	Chr5	-	10888317	10890972	0	0.09732	0	0	0	0.149539	0	0.356658	0	K01051 E3.1.1.11; pectinesterase [EC:3.1.1.11]	GO:0042545(cell wall modification)	GO:0005618(cell wall)	GO:0030599(pectinesterase activity),GO:0045330(aspartyl esterase activity)	PREDICTED: pectinesterase QRT1 [Eucalyptus grandis]	Q9FM79|PME62_ARATH	Pectinesterase QRT1 OS=Arabidopsis thaliana OX=3702 GN=QRT1 PE=2 SV=1
CSS0001037	Chr2	-	54564202	54573408	24.9037	24.1081	18.244	31.5516	30.1855	29.0661	25.4544	25.3493	21.9513	K18881 DJ1D; D-lactate dehydratase [EC:4.2.1.130]	GO:0006508(proteolysis)	-	GO:0008233(peptidase activity),GO:0016798(hydrolase activity, acting on glycosyl bonds)	hypothetical protein CICLE_v10011868mg [Citrus clementina]	Q9M8R4|DJ1D_ARATH	Protein DJ-1 homolog D OS=Arabidopsis thaliana OX=3702 GN=DJ1D PE=1 SV=1
CSS0001038	Chr14	-	32928392	32932813	4.9207	3.04969	4.52244	2.52278	3.75135	2.24352	1.12615	0.779682	0.95764	-	-	-	GO:0003993(acid phosphatase activity),GO:0046872(metal ion binding)	hypothetical protein JCGZ_11294 [Jatropha curcas]	Q5MAU8|PPA27_ARATH	Probable inactive purple acid phosphatase 27 OS=Arabidopsis thaliana OX=3702 GN=PAP27 PE=2 SV=1
CSS0001039	Chr12	+	137673549	137681738	27.8694	21.2779	17.3219	24.4212	25.8239	27.8229	30.5129	31.5233	33.3495	-	-	-	-	Tryptophan RNA-binding attenuator protein-like [Theobroma cacao]	-	-
CSS0001040	Chr2	-	30708111	30711065	0.029317	0.156917	0.200585	0	0	0	0	0.019437	0.37489	-	-	-	GO:0003824(catalytic activity)	hypothetical protein [Beta vulgaris subsp. vulgaris]	P14381|YTX2_XENLA	Transposon TX1 uncharacterized 149 kDa protein OS=Xenopus laevis OX=8355 PE=4 SV=1
CSS0001041	Contig596	+	270092	271373	0	0.070041	0	0	0	0	0.339288	0.240922	0.147014	-	-	-	-	Uncharacterized protein isoform 1 [Theobroma cacao]	Q9SD53|Y3720_ARATH	UPF0481 protein At3g47200 OS=Arabidopsis thaliana OX=3702 GN=At3g47200 PE=2 SV=1
CSS0001042	Chr6	-	160879737	160880645	0.175868	0.196528	0.303348	0	0.139093	0	0	0	0	-	-	-	-	PREDICTED: uncharacterized protein LOC103942829 isoform X2 [Pyrus x bretschneideri]	-	-
CSS0001043	Chr14	-	10521823	10522317	0.074526	0.202418	0.297457	0.050993	0.030781	0.271716	0.437974	0.271532	1.2359	-	GO:0044238(primary metabolic process),GO:0044260(cellular macromolecule metabolic process)	-	GO:0000166(nucleotide binding),GO:0016772(transferase activity, transferring phosphorus-containing groups)	hypothetical protein VITISV_027817 [Vitis vinifera]	P92555|M1250_ARATH	Uncharacterized mitochondrial protein AtMg01250 OS=Arabidopsis thaliana OX=3702 GN=AtMg01250 PE=4 SV=1
CSS0001044	Chr5	-	188817268	188819823	8.60982	11.1663	9.88881	10.3019	9.67123	9.96429	13.8729	11.8763	11.1013	-	-	-	-	hypothetical protein MIMGU_mgv1a020183mg [Erythranthe guttata]	Q6NME7|TEN1_ARATH	CST complex subunit TEN1 OS=Arabidopsis thaliana OX=3702 GN=TEN1 PE=1 SV=1
CSS0001045	Chr11	-	88161049	88177877	11.8507	11.1433	10.5965	12.757	11.0272	12.6462	11.887	10.9657	12.3042	K11583 PPP2R3; serine/threonine-protein phosphatase 2A regulatory subunit B''	-	GO:0005739(mitochondrion)	GO:0005509(calcium ion binding)	PREDICTED: serine/threonine protein phosphatase 2A regulatory subunit B&apos;&apos;beta-like [Nelumbo nucifera]	Q8VZQ4|2AB2C_ARATH	Probable serine/threonine protein phosphatase 2A regulatory subunit B''gamma OS=Arabidopsis thaliana OX=3702 GN=B''GAMMA PE=1 SV=1
CSS0001046	Chr8	+	11891291	11897122	192.733	194.738	186.656	84.394	48.0899	67.479	128.13	146.252	135.23	-	GO:0006094(gluconeogenesis),GO:0006096(glycolytic process),GO:0009651(response to salt stress),GO:0019243(methylglyoxal catabolic process to D-lactate via S-lactoyl-glutathione),GO:0019344(cysteine biosynthetic process),GO:0046686(response to cadmium ion)	GO:0005773(vacuole),GO:0005777(peroxisome),GO:0005829(cytosol),GO:0005886(plasma membrane),GO:0009941(chloroplast envelope)	GO:0004462(lactoylglutathione lyase activity),GO:0046872(metal ion binding)	PREDICTED: putative lactoylglutathione lyase [Vitis vinifera]	O65398|GLX1_ARATH	Lactoylglutathione lyase GLX1 OS=Arabidopsis thaliana OX=3702 GN=GLX1 PE=1 SV=1
CSS0001047	Chr1	-	137386585	137389145	0	0	0	0	0	0	0	0	0	K11000 CALS; callose synthase [EC:2.4.1.-]	-	-	-	PREDICTED: putative callose synthase 8 [Sesamum indicum]	Q9LUD7|CALS8_ARATH	Putative callose synthase 8 OS=Arabidopsis thaliana OX=3702 GN=CALS8 PE=3 SV=2
CSS0001048	Chr4	+	141651355	141653777	3.31687	3.10699	3.5047	5.95468	5.91395	4.05735	3.67702	3.12478	4.4792	-	-	-	-	PREDICTED: epidermal growth factor receptor substrate 15-like [Malus domestica]	-	-
CSS0001049	Chr11	+	17195077	17195731	0	0	0	0	0	0	0	0	0	-	GO:0044237(cellular metabolic process),GO:0055114(obsolete oxidation-reduction process)	-	GO:0045552(dihydrokaempferol 4-reductase activity),GO:0050662(obsolete coenzyme binding)	cinnamyl alcohol dehydrogenase [Camellia sinensis]	A0A0B6VQ48|PAR1_ROSHC	Phenylacetaldehyde reductase OS=Rosa hybrid cultivar OX=128735 GN=PAR PE=1 SV=1
CSS0001050	Chr15	-	113294336	113306507	6.23677	4.13978	5.87031	15.3802	13.2029	14.417	6.83969	5.19645	6.39573	-	-	-	-	PREDICTED: uncharacterized protein LOC105158014 [Sesamum indicum]	-	-
CSS0001051	Chr13	+	63805910	63806386	0.056867	0.105392	0.283395	0.128764	0.01639	0.30962	0.552524	0.312783	0.279956	-	-	-	-	unnamed protein product [Coffea canephora]	Q3EAL1|OFP6_ARATH	Transcription repressor OFP6 OS=Arabidopsis thaliana OX=3702 GN=OFP6 PE=1 SV=1
CSS0001052	Chr3	-	76447590	76466749	0.203563	0.148253	0.06261	0.225279	0.242233	0.457706	0.859985	0.802407	0.658546	-	-	-	-	PREDICTED: protein BONZAI 3-like isoform X2 [Vitis vinifera]	Q5XQC7|BON3_ARATH	Protein BONZAI 3 OS=Arabidopsis thaliana OX=3702 GN=BON3 PE=1 SV=1
CSS0001053	Chr4	+	94800591	94801344	1.40237	0.376204	1.39107	0.635297	0.574899	0.702568	0.861876	1.16884	0.917734	-	GO:0008152(metabolic process)	GO:0016020(membrane)	GO:0016772(transferase activity, transferring phosphorus-containing groups)	PREDICTED: leucine-rich repeat receptor-like tyrosine-protein kinase At2g41820-like [Solanum tuberosum]	Q9LZV7|PXC2_ARATH	Leucine-rich repeat receptor-like protein kinase PXC2 OS=Arabidopsis thaliana OX=3702 GN=PXC2 PE=1 SV=1
CSS0001054	Chr5	+	52684155	52690605	24.7057	19.4162	22.4165	29.8852	25.4879	28.0169	18.0317	13.8487	16.3276	K20523 SH3YL1; SH3 domain-containing YSC84-like protein 1	GO:0007165(signal transduction)	-	GO:0008270(zinc ion binding),GO:0035091(phosphatidylinositol binding)	PREDICTED: uncharacterized protein LOC100246883 [Vitis vinifera]	Q9URW6|YIE2_SCHPO	SH3 domain-containing protein PJ696.02 OS=Schizosaccharomyces pombe (strain 972 / ATCC 24843) OX=284812 GN=SPAPJ696.02 PE=1 SV=1
CSS0001055	Chr5	+	53130402	53133282	0.134634	0.047162	0.23433	0.024398	0	0	0.021726	0	0.022144	-	-	-	-	PREDICTED: receptor-like protein 12 [Vitis vinifera]	Q9C699|RLP7_ARATH	Receptor-like protein 7 OS=Arabidopsis thaliana OX=3702 GN=RLP7 PE=3 SV=2
CSS0001056	Contig1092	+	88928	89194	7.07755	11.9424	12.7546	5.11792	4.77895	5.19265	8.05494	6.88138	7.42434	-	-	-	-	hypothetical protein F383_09329 [Gossypium arboreum]	O82178|PP186_ARATH	Pentatricopeptide repeat-containing protein At2g35130 OS=Arabidopsis thaliana OX=3702 GN=At2g35130 PE=3 SV=1
CSS0001057	Chr9	+	46089118	46091047	2.65527	3.46675	0	3.32043	2.82454	4.43569	5.23096	3.36458	4.76293	K00311 ETFDH; electron-transferring-flavoprotein dehydrogenase [EC:1.5.5.1]	GO:0006552(leucine catabolic process),GO:0009646(response to absence of light),GO:0019243(methylglyoxal catabolic process to D-lactate via S-lactoyl-glutathione)	GO:0005740(mitochondrial envelope)	GO:0003824(catalytic activity),GO:0009055(electron transfer activity)	unnamed protein product [Vitis vinifera]	O22854|ETFQO_ARATH	Electron transfer flavoprotein-ubiquinone oxidoreductase, mitochondrial OS=Arabidopsis thaliana OX=3702 GN=ETFQO PE=2 SV=1
CSS0001058	Chr3	-	146353550	146355476	0.430306	0.189085	0.229137	0	0.077141	0	0	0	0.216889	-	-	-	-	PREDICTED: F-box/kelch-repeat protein At3g23880-like [Nicotiana sylvestris]	-	-
CSS0001059	Chr11	-	90096020	90104074	10.3997	16.0541	17.1424	11.4528	11.7428	10.8234	10.5579	8.27712	7.87452	-	-	-	-	Serine/arginine repetitive matrix protein 2 isoform 1 [Theobroma cacao]	Q9LF24|LNG1_ARATH	Protein LONGIFOLIA 1 OS=Arabidopsis thaliana OX=3702 GN=LNG1 PE=1 SV=1
CSS0001060	Chr14	-	58799087	58799548	0.133083	0.29117	0.274767	0.116555	0.33053	0.76453	0.107031	0.111139	0.085518	K16281 RHA1; RING-H2 zinc finger protein RHA1	-	-	GO:0046872(metal ion binding)	PREDICTED: E3 ubiquitin-protein ligase RHA1B [Nicotiana sylvestris]	Q9XF92|BRH1_ARATH	Brassinosteroid-responsive RING protein 1 OS=Arabidopsis thaliana OX=3702 GN=BRH1 PE=2 SV=1
CSS0001061	Chr6	+	132116740	132116994	4.88591	21.0715	22.8786	21.2063	19.226	25.0071	19.6577	16.8535	16.6121	K11159 K11159; carotenoid cleavage oxygenase [EC:1.13.11.-]	GO:0055114(obsolete oxidation-reduction process)	-	GO:0045549(9-cis-epoxycarotenoid dioxygenase activity)	PREDICTED: carotenoid 9,10(9&apos;,10&apos;)-cleavage dioxygenase 1-like [Cucumis sativus]	Q84KG5|CCD_CROSA	Carotenoid 9,10(9',10')-cleavage dioxygenase OS=Crocus sativus OX=82528 GN=CCD PE=1 SV=1
CSS0001062	Chr13	-	127548224	127548925	31.0364	14.3072	35.4487	39.9044	32.1573	36.7921	24.0284	24.103	33.916	K18801 GXM; glucuronoxylan 4-O-methyltransferase [EC:2.1.1.112]	GO:0010413(glucuronoxylan metabolic process),GO:0045492(xylan biosynthetic process)	GO:0005794(Golgi apparatus)	GO:0030775(glucuronoxylan 4-O-methyltransferase activity)	PREDICTED: glucuronoxylan 4-O-methyltransferase 3-like [Solanum lycopersicum]	Q9LQ32|GXM3_ARATH	Glucuronoxylan 4-O-methyltransferase 3 OS=Arabidopsis thaliana OX=3702 GN=GXM3 PE=1 SV=1
CSS0001063	Chr12	-	153842861	153843127	2.53972	1.81468	4.86926	6.33726	5.21289	4.97625	3.14522	11.3396	5.06926	-	-	-	-	PREDICTED: uncharacterized protein LOC104881234 [Vitis vinifera]	-	-
CSS0001064	Chr4	+	191220452	191226728	0.265381	0.123763	0.208489	0.299044	0.366716	0.888465	1.28712	0.579867	1.39364	-	-	-	-	PREDICTED: uncharacterized protein LOC104898185 [Beta vulgaris subsp. vulgaris]	-	-
CSS0001065	Contig1157	-	174539	176404	1.22864	1.7213	1.31001	0.877508	0.857462	0.875385	0.501189	0.852765	0.662078	-	-	-	-	unnamed protein product [Coffea canephora]	Q9LUD6|PP230_ARATH	Pentatricopeptide repeat-containing protein At3g14580, mitochondrial OS=Arabidopsis thaliana OX=3702 GN=At3g14580 PE=2 SV=1
CSS0001066	Chr8	+	14517638	14530749	0.451349	0.749888	0.596888	1.07639	1.22074	1.07576	2.20619	2.31727	2.07643	K16743 ASPM, ASP; abnormal spindle-like microcephaly-associated protein	-	-	-	PREDICTED: abnormal spindle-like microcephaly-associated protein homolog [Vitis vinifera]	Q8CJ27|ASPM_MOUSE	Abnormal spindle-like microcephaly-associated protein homolog OS=Mus musculus OX=10090 GN=Aspm PE=1 SV=2
CSS0001067	Chr3	+	2447874	2453112	3.00332	3.03781	3.47353	3.83879	4.16316	3.62902	2.48743	2.48879	2.05414	-	GO:0006672(ceramide metabolic process)	GO:0005768(endosome),GO:0005794(Golgi apparatus),GO:0005802(trans-Golgi network),GO:0016021(integral component of membrane)	-	PREDICTED: uncharacterized protein LOC100255620 isoform X2 [Vitis vinifera]	Q9FZ97|MUC70_ARATH	Probable hexosyltransferase MUCI70 OS=Arabidopsis thaliana OX=3702 GN=MUCI70 PE=1 SV=1
CSS0001068	Contig82	+	43823	44512	8.00225	13.3053	8.31519	3.63302	3.11014	3.20462	3.03075	3.5446	3.64643	-	GO:0009073(aromatic amino acid family biosynthetic process),GO:0009793(embryo development ending in seed dormancy),GO:0010027(thylakoid membrane organization),GO:0010228(vegetative to reproductive phase transition of meristem),GO:0016226(iron-sulfur cluster assembly),GO:0019243(methylglyoxal catabolic process to D-lactate via S-lactoyl-glutathione),GO:0043085(positive regulation of catalytic acti…	GO:0005739(mitochondrion),GO:0009570(chloroplast stroma)	GO:0008047(enzyme activator activity)	unnamed protein product [Coffea canephora]	Q84W65|SUFE1_ARATH	SufE-like protein 1, chloroplastic/mitochondrial OS=Arabidopsis thaliana OX=3702 GN=SUFE1 PE=1 SV=2
CSS0001069	Chr12	-	158359825	158365331	0	0	0	0	0	0	0.300077	0.09678	0.168014	K15382 SLC50A, SWEET; solute carrier family 50 (sugar transporter)	GO:0008643(carbohydrate transport)	GO:0005886(plasma membrane),GO:0016021(integral component of membrane)	-	hypothetical protein JCGZ_20416 [Jatropha curcas]	Q8LBF7|SWET7_ARATH	Bidirectional sugar transporter SWEET7 OS=Arabidopsis thaliana OX=3702 GN=SWEET7 PE=1 SV=1
CSS0001070	Chr14	+	29163575	29168189	5.56944	3.80427	4.66866	9.74192	8.08703	7.94986	8.18456	7.84945	9.12331	-	-	GO:0016021(integral component of membrane)	-	PREDICTED: transmembrane protein 45B-like [Malus domestica]	Q6NS09|TM45B_XENLA	Transmembrane protein 45B OS=Xenopus laevis OX=8355 GN=tmem45b PE=2 SV=1
CSS0001071	Contig131	+	56461	56877	2.92243	1.58178	1.11855	1.76952	1.59815	1.4141	1.04773	1.11926	1.30269	-	GO:0009793(embryo development ending in seed dormancy)	-	GO:0005524(ATP binding)	PREDICTED: pentatricopeptide repeat-containing protein At4g33990-like, partial [Nicotiana tomentosiformis]	O81767|PP348_ARATH	Pentatricopeptide repeat-containing protein At4g33990 OS=Arabidopsis thaliana OX=3702 GN=EMB2758 PE=3 SV=2
CSS0001072	Contig472	-	51046	59130	3.1559	2.58661	2.87553	3.60992	3.33286	3.20316	3.41832	3.66903	3.53122	-	-	-	-	PREDICTED: mediator of RNA polymerase II transcription subunit 33A isoform X1 [Vitis vinifera]	Q9LUG9|MD33A_ARATH	Mediator of RNA polymerase II transcription subunit 33A OS=Arabidopsis thaliana OX=3702 GN=MED33A PE=1 SV=1
CSS0001073	Chr13	-	12557788	12580578	1.91066	1.57387	1.36574	4.15737	3.88389	3.43625	2.56884	1.65177	2.10101	K17601 WDR81; WD repeat-containing protein 81	-	-	-	PREDICTED: probable inactive serine/threonine-protein kinase lvsG [Vitis vinifera]	F4JY12|GFS12_ARATH	Protein GFS12 OS=Arabidopsis thaliana OX=3702 GN=GFS12 PE=1 SV=1
CSS0001074	Chr2	-	51502601	51508139	9.60742	15.4271	13.5063	7.88404	6.68593	6.3732	6.18191	6.68359	6.62947	-	-	-	-	unnamed protein product [Vitis vinifera]	Q05753|AKRP_ARATH	Ankyrin repeat domain-containing protein, chloroplastic OS=Arabidopsis thaliana OX=3702 GN=AKRP PE=1 SV=2
CSS0001075	Chr7	+	50966463	50975254	26.4874	47.1054	33.285	38.66	42.0994	35.8605	18.1285	16.1493	15.9929	-	-	GO:0009535(chloroplast thylakoid membrane),GO:0009543(chloroplast thylakoid lumen)	-	unnamed protein product [Vitis vinifera]	Q69S39|UCRIA_ORYSJ	Cytochrome b6-f complex iron-sulfur subunit, chloroplastic OS=Oryza sativa subsp. japonica OX=39947 GN=petC PE=1 SV=1
CSS0001076	Chr7	-	171257362	171268644	12.6511	17.0114	13.8481	11.1311	10.1064	9.35096	12.2685	10.8874	13.1033	-	GO:0006511(ubiquitin-dependent protein catabolic process)	-	-	PREDICTED: SKP1-like protein 21 isoform X2 [Vitis vinifera]	Q8LF97|ASK21_ARATH	SKP1-like protein 21 OS=Arabidopsis thaliana OX=3702 GN=ASK21 PE=2 SV=1
CSS0001077	Chr8	+	38196400	38201015	3.75494	3.73418	4.78449	3.26403	2.86191	3.74173	4.66361	3.59626	4.42558	-	-	-	GO:0008270(zinc ion binding)	hypothetical protein CISIN_1g025880mg [Citrus sinensis]	Q9M022|AIRP2_ARATH	E3 ubiquitin-protein ligase AIRP2 OS=Arabidopsis thaliana OX=3702 GN=AIRP2 PE=1 SV=1
CSS0001078	Chr4	+	135502288	135503337	0	0	0	0	0	0	0	0	0	-	-	-	-	PREDICTED: uncharacterized protein LOC104241517 [Nicotiana sylvestris]	-	-
CSS0001079	Chr14	-	84367396	84373844	17.8478	15.0952	16.1399	37.8489	23.4444	23.8209	8.14965	6.82446	6.75375	K14497 PP2C; protein phosphatase 2C [EC:3.1.3.16]	GO:0006470(protein dephosphorylation)	-	GO:0004722(protein serine/threonine phosphatase activity),GO:0046872(metal ion binding)	PREDICTED: probable protein phosphatase 2C 68 isoform X2 [Vitis vinifera]	P49597|P2C56_ARATH	Protein phosphatase 2C 56 OS=Arabidopsis thaliana OX=3702 GN=ABI1 PE=1 SV=2
CSS0001080	Chr6	+	13684725	13688330	2.09652	2.59285	2.88109	2.62879	4.10525	3.02566	2.11921	1.49588	1.74701	K15015 SLC32A, VGAT; solute carrier family 32 (vesicular inhibitory amino acid transporter)	-	GO:0016021(integral component of membrane)	-	unnamed protein product [Vitis vinifera]	F4J1Q9|AVT1I_ARATH	Amino acid transporter AVT1I OS=Arabidopsis thaliana OX=3702 GN=AVT1I PE=3 SV=1
CSS0001081	Chr7	+	179625936	179631797	38.2844	24.2112	57.4822	30.3646	34.5554	35.7042	74.8994	85.9041	79.8343	-	GO:0042545(cell wall modification),GO:0043086(negative regulation of catalytic activity),GO:0045490(pectin catabolic process)	GO:0005618(cell wall)	GO:0004857(enzyme inhibitor activity),GO:0030599(pectinesterase activity),GO:0045330(aspartyl esterase activity)	PREDICTED: probable pectinesterase/pectinesterase inhibitor 34 [Vitis vinifera]	Q9M3B0|PME34_ARATH	Probable pectinesterase/pectinesterase inhibitor 34 OS=Arabidopsis thaliana OX=3702 GN=PME34 PE=2 SV=1
CSS0001082	Contig951	-	390043	390450	0	0	0	0	0	0	1.5117	0	0	-	-	-	-	-	-	-
CSS0001083	Chr6	-	142020498	142092473	19.3858	18.6896	16.7764	18.4979	20.6937	20.2397	23.3369	16.6421	19.9994	K20298 VPS52; vacuolar protein sorting-associated protein 52	-	-	-	hypothetical protein JCGZ_25446 [Jatropha curcas]	Q94KD3|VP52A_ARATH	Vacuolar protein sorting-associated protein 52 A OS=Arabidopsis thaliana OX=3702 GN=VPS52 PE=1 SV=1
CSS0001084	Contig582	+	420326	429021	0.021132	0	0	0.01903	0	0	0.45147	1.56525	1.94304	K13457 RPM1, RPS3; disease resistance protein RPM1	-	-	-	PREDICTED: disease resistance protein RPM1-like [Populus euphratica]	Q39214|RPM1_ARATH	Disease resistance protein RPM1 OS=Arabidopsis thaliana OX=3702 GN=RPM1 PE=1 SV=1
CSS0001085	Chr11	+	88677828	88693941	14.8859	19.0248	19.7038	15.61	16.4431	16.6213	27.4002	27.0262	27.953	K06636 SMC1; structural maintenance of chromosome 1	GO:0006281(DNA repair),GO:0006310(DNA recombination),GO:0007062(sister chromatid cohesion),GO:0030261(chromosome condensation)	GO:0005634(nucleus),GO:0005694(chromosome)	GO:0005524(ATP binding)	PREDICTED: structural maintenance of chromosomes protein 1 [Vitis vinifera]	Q6Q1P4|SMC1_ARATH	Structural maintenance of chromosomes protein 1 OS=Arabidopsis thaliana OX=3702 GN=SMC1 PE=2 SV=2
CSS0001086	Chr5	+	140857100	140857363	0	0	0	0	0	0	0	0	0	-	-	-	-	-	-	-
CSS0001087	Chr9	+	114593505	114594700	36.514	11.1507	38.5485	5.58029	6.7661	17.4464	132.278	128.866	103.914	-	-	-	GO:0005488(binding)	PREDICTED: zinc finger protein ZAT10-like [Vitis vinifera]	Q96289|ZAT10_ARATH	Zinc finger protein ZAT10 OS=Arabidopsis thaliana OX=3702 GN=ZAT10 PE=2 SV=1
CSS0001088	Chr1	+	198754154	198758208	32.0911	35.1213	26.7089	16.4366	18.2188	19.0811	35.3378	45.4322	43.8253	-	-	-	-	PREDICTED: uncharacterized protein LOC104807868 [Tarenaya hassleriana]	Q9LK86|FBK71_ARATH	Putative F-box/kelch-repeat protein At3g27910 OS=Arabidopsis thaliana OX=3702 GN=At3g27910 PE=4 SV=2
CSS0001089	Chr1	+	13501296	13504974	3.41685	4.49325	3.98672	2.59831	3.07195	2.51454	2.60673	1.8332	2.43772	K06133 LYS5, acpT; 4'-phosphopantetheinyl transferase [EC:2.7.8.-]	GO:0009059(macromolecule biosynthetic process)	-	GO:0000287(magnesium ion binding),GO:0008897(holo-[acyl-carrier-protein] synthase activity)	PREDICTED: L-aminoadipate-semialdehyde dehydrogenase-phosphopantetheinyl transferase-like isoform X1 [Nicotiana tomentosiformis]	Q9CQF6|ADPPT_MOUSE	L-aminoadipate-semialdehyde dehydrogenase-phosphopantetheinyl transferase OS=Mus musculus OX=10090 GN=Aasdhppt PE=1 SV=1
CSS0001090	Chr5	+	65289917	65290102	0	0	0	0	0	0	0	0	0	-	-	-	-	-	-	-
CSS0001091	Contig1022	-	507820	559888	0	0	0	0	0	0	0	0	0	-	-	-	-	hypothetical protein [Beta vulgaris subsp. vulgaris]	P92519|M810_ARATH	Uncharacterized mitochondrial protein AtMg00810 OS=Arabidopsis thaliana OX=3702 GN=AtMg00810 PE=4 SV=1
CSS0001092	Chr14	+	90154369	90165179	0.028186	0.048777	0.083637	0	0	0.086037	0	0	0	-	GO:0005975(carbohydrate metabolic process)	-	GO:0004553(hydrolase activity, hydrolyzing O-glycosyl compounds)	hypothetical protein JCGZ_17827 [Jatropha curcas]	C0HLA0|GH5FP_CHAOB	Glycosyl hydrolase 5 family protein OS=Chamaecyparis obtusa OX=13415 PE=1 SV=1
CSS0001093	Chr1	+	141824279	141825172	2.22092	4.62834	2.93961	3.44372	3.43594	4.1623	1.61857	0.423574	1.2342	K03030 PSMD14, RPN11, POH1; 26S proteasome regulatory subunit N11	GO:0000085(mitotic G2 phase),GO:0006096(glycolytic process),GO:0006499(N-terminal protein myristoylation),GO:0006623(protein targeting to vacuole),GO:0006635(fatty acid beta-oxidation),GO:0006833(water transport),GO:0006972(hyperosmotic response),GO:0007030(Golgi organization),GO:0009266(response to temperature stimulus),GO:0009407(toxin catabolic process),GO:0009640(photomorphogenesis),GO:000985…	GO:0005634(nucleus),GO:0005829(cytosol),GO:0008541(proteasome regulatory particle, lid subcomplex)	-	proteasome non-ATPase regulatory subunit, partial [Salvia sclarea]	Q9LT08|PSDE_ARATH	26S proteasome non-ATPase regulatory subunit 14 homolog OS=Arabidopsis thaliana OX=3702 GN=RPN11 PE=1 SV=1
CSS0001094	Contig52	-	30621	34648	0.641553	1.8697	1.07167	1.31621	1.43683	1.41233	0.841288	0.434364	0.749581	-	-	-	-	unnamed protein product [Coffea canephora]	-	-
CSS0001095	Contig1159	+	14210	33161	0.53366	0.356396	0.249269	0.451224	1.08021	1.04765	0.437995	0.555259	1.7129	K17892 FTRC; ferredoxin-thioredoxin reductase catalytic chain [EC:1.8.7.2]	GO:0044262(cellular carbohydrate metabolic process)	GO:0044434(obsolete chloroplast part)	GO:0016730(oxidoreductase activity, acting on iron-sulfur proteins as donors),GO:0051536(iron-sulfur cluster binding)	PREDICTED: ferredoxin-thioredoxin reductase catalytic chain, chloroplastic [Vitis vinifera]	O49856|FTRC_SOYBN	Ferredoxin-thioredoxin reductase catalytic chain, chloroplastic OS=Glycine max OX=3847 GN=FTRC PE=2 SV=1
CSS0001096	Chr3	-	166714804	166719854	2.48666	2.72194	3.70156	1.83636	1.77282	2.27727	10.3171	13.2372	7.48533	-	-	-	-	PREDICTED: F-box protein PP2-A13 [Vitis vinifera]	Q9LEX0|P2A13_ARATH	F-box protein PP2-A13 OS=Arabidopsis thaliana OX=3702 GN=PP2A13 PE=1 SV=1
CSS0001097	Chr5	+	29176884	29194152	5.15709	6.91138	5.00927	6.97406	7.66607	6.76283	8.43397	8.64476	8.39083	-	-	-	-	unnamed protein product [Coffea canephora]	F4IXE7|IDM1_ARATH	Increased DNA methylation 1 OS=Arabidopsis thaliana OX=3702 GN=IDM1 PE=1 SV=1
CSS0001098	Chr8	-	137983647	137983838	0.178013	0	0.008742	1.00923	0.268428	0.234575	0.089273	0	0	-	-	-	-	-	-	-
CSS0001099	Contig1221	+	87844	88757	0	0	0	0	0	0	0	0	0.049016	-	-	-	-	--	-	-
CSS0001100	Chr8	-	157960377	157964996	0	0	0	0	0	0	0	0	0	-	-	-	-	PREDICTED: uncharacterized protein LOC100243242 isoform X1 [Vitis vinifera]	Q9LMT7|MAIN_ARATH	Protein MAINTENANCE OF MERISTEMS OS=Arabidopsis thaliana OX=3702 GN=MAIN PE=1 SV=1
CSS0001101	Chr10	+	111961069	111963408	4.70547	2.51129	4.14224	1.47117	2.27348	5.98364	8.74474	5.2191	6.30101	K05909 E1.10.3.2; laccase [EC:1.10.3.2]	GO:0046274(lignin catabolic process),GO:0055114(obsolete oxidation-reduction process)	GO:0048046(apoplast)	GO:0005507(copper ion binding),GO:0008447(L-ascorbate oxidase activity),GO:0052716(hydroquinone:oxygen oxidoreductase activity)	PREDICTED: laccase-11 [Vitis vinifera]	Q8VZA1|LAC11_ARATH	Laccase-11 OS=Arabidopsis thaliana OX=3702 GN=LAC11 PE=2 SV=1
CSS0001102	Contig826	+	268443	272750	6.78934	6.36455	21.7235	8.31236	6.35295	6.02578	1.9301	1.87974	1.44494	K09338 HD-ZIP; homeobox-leucine zipper protein	GO:0006355(regulation of transcription, DNA-templated)	GO:0005634(nucleus)	GO:0000976(transcription cis-regulatory region binding),GO:0003700(DNA-binding transcription factor activity)	homeobox protein, putative [Ricinus communis]	Q8LC03|ATB13_ARATH	Homeobox-leucine zipper protein ATHB-13 OS=Arabidopsis thaliana OX=3702 GN=ATHB-13 PE=2 SV=2
CSS0001103	Contig193	-	24872	35359	4.292	5.34711	4.46808	5.54667	5.95737	6.19072	3.94223	4.73198	5.19766	K08869 ADCK, ABC1; aarF domain-containing kinase	GO:0006810(transport)	-	GO:0005215(transporter activity),GO:0016772(transferase activity, transferring phosphorus-containing groups)	PREDICTED: putative ABC1 protein At2g40090 [Nelumbo nucifera]	O04212|Y2090_ARATH	Putative ABC1 protein At2g40090 OS=Arabidopsis thaliana OX=3702 GN=At2g40090 PE=2 SV=2
CSS0001104	Chr14	-	88607664	88620108	13.491	10.8199	10.4681	10.6025	8.64813	13.87	16.318	11.5085	19.2482	K10527 MFP2; enoyl-CoA hydratase/3-hydroxyacyl-CoA dehydrogenase [EC:4.2.1.17 1.1.1.35 1.1.1.211]	GO:0006635(fatty acid beta-oxidation),GO:0009695(jasmonic acid biosynthetic process),GO:0009845(seed germination),GO:0009908(flower development)	GO:0005618(cell wall),GO:0005777(peroxisome),GO:0009506(plasmodesma),GO:0009507(chloroplast)	GO:0000166(nucleotide binding),GO:0003857(3-hydroxyacyl-CoA dehydrogenase activity),GO:0004300(enoyl-CoA hydratase activity),GO:0008692(3-hydroxybutyryl-CoA epimerase activity),GO:0050662(obsolete coenzyme binding)	Enoyl-CoA hydratase/isomerase family [Theobroma cacao]	Q9ZPI6|AIM1_ARATH	Peroxisomal fatty acid beta-oxidation multifunctional protein AIM1 OS=Arabidopsis thaliana OX=3702 GN=AIM1 PE=1 SV=1
CSS0001105	Chr6	-	175968602	175983148	30.5434	54.3614	33.429	31.4495	30.3909	28.4731	28.2644	34.3231	28.0252	K01803 TPI, tpiA; triosephosphate isomerase (TIM) [EC:5.3.1.1]	GO:0006096(glycolytic process),GO:0006546(glycine catabolic process),GO:0006569(tryptophan catabolic process),GO:0006642(triglyceride mobilization),GO:0006816(calcium ion transport),GO:0007030(Golgi organization),GO:0009651(response to salt stress),GO:0009658(chloroplast organization),GO:0009684(indoleacetic acid biosynthetic process),GO:0019253(reductive pentose-phosphate cycle),GO:0019288(isope…	GO:0005739(mitochondrion),GO:0005829(cytosol),GO:0009570(chloroplast stroma),GO:0009579(thylakoid),GO:0009941(chloroplast envelope),GO:0048046(apoplast)	GO:0004807(triose-phosphate isomerase activity)	PREDICTED: triosephosphate isomerase, chloroplastic-like [Solanum tuberosum]	Q9M4S8|TPIC_FRAAN	Triosephosphate isomerase, chloroplastic OS=Fragaria ananassa OX=3747 GN=TPI PE=2 SV=1
CSS0001106	Chr14	-	96992456	96993418	0	0	0	0	0	0	0	0	0.050425	-	-	-	-	PREDICTED: uncharacterized protein LOC100262914 [Vitis vinifera]	-	-
CSS0001107	Chr3	-	53478156	53493602	0.761941	1.12494	0.866331	0.927082	1.27095	1.60462	1.6658	1.87277	2.4175	K18819 GOLS; inositol 3-alpha-galactosyltransferase [EC:2.4.1.123]	GO:0006012(galactose metabolic process)	GO:0005737(cytoplasm)	GO:0046872(metal ion binding),GO:0047216(inositol 3-alpha-galactosyltransferase activity)	PREDICTED: galactinol synthase 2 [Nicotiana sylvestris]	C7G304|GOLS2_SOLLC	Galactinol synthase 2 OS=Solanum lycopersicum OX=4081 GN=GOLS2 PE=2 SV=1
CSS0001108	Chr2	-	134484143	134522609	14.1341	13.9684	12.1942	11.2554	12.7659	12.9193	8.09331	8.04624	8.69894	-	-	-	-	PREDICTED: uncharacterized protein LOC104609042 isoform X2 [Nelumbo nucifera]	Q68FA7|MARH3_XENTR	E3 ubiquitin-protein ligase MARCHF3 OS=Xenopus tropicalis OX=8364 GN=marchf3 PE=2 SV=1
CSS0001109	Chr4	+	145508673	145512647	0.023859	0	0.015727	0	0	0	0.05602	0	0.038147	K03283 HSPA1s; heat shock 70kDa protein 1/2/6/8	GO:0006950(response to stress)	-	GO:0005524(ATP binding)	PREDICTED: heat shock cognate 70 kDa protein 2-like [Nicotiana sylvestris]	P24629|HSP71_SOLLC	Heat shock cognate 70 kDa protein 1 OS=Solanum lycopersicum OX=4081 GN=HSC-I PE=2 SV=1
CSS0001110	Chr1	-	3370218	3370833	0.309634	0.35478	0.179096	0.692336	1.74391	1.38275	1.48386	1.70427	1.39946	K16296 SCPL-I; serine carboxypeptidase-like clade I [EC:3.4.16.-]	GO:0006508(proteolysis)	-	GO:0004185(serine-type carboxypeptidase activity)	PREDICTED: serine carboxypeptidase-like 20 [Malus domestica]	Q8L7B2|SCP20_ARATH	Serine carboxypeptidase-like 20 OS=Arabidopsis thaliana OX=3702 GN=SCPL20 PE=2 SV=2
CSS0001111	Chr10	+	37343326	37344052	0	0	0	0	0	0	0	1.29854	1.13526	K07056 rsmI; 16S rRNA (cytidine1402-2'-O)-methyltransferase [EC:2.1.1.198]	GO:0008152(metabolic process)	-	GO:0016740(transferase activity)	Ribosomal RNA small subunit methyltransferase I [Gossypium arboreum]	-	-
CSS0001112	Chr11	+	58164951	58167521	11.5834	11.3801	11.806	14.2178	16.3523	13.5324	27.7277	21.8892	27.0364	-	-	-	-	PREDICTED: phosphatidylinositol transfer protein 1-like isoform X3 [Vitis vinifera]	P53811|PIPNB_MOUSE	Phosphatidylinositol transfer protein beta isoform OS=Mus musculus OX=10090 GN=Pitpnb PE=1 SV=2
CSS0001113	Chr10	+	166389062	166389670	0	0	0	0	0	0	0	0	0.039868	K14638 SLC15A3_4, PHT; solute carrier family 15 (peptide/histidine transporter), member 3/4	-	-	-	PREDICTED: protein NRT1/ PTR FAMILY 4.5-like [Prunus mume]	Q8VYE4|PTR12_ARATH	Protein NRT1/ PTR FAMILY 4.5 OS=Arabidopsis thaliana OX=3702 GN=NPF4.5 PE=2 SV=1
CSS0001114	Chr6	-	145112008	145112283	0.102072	0	0	0.739694	0.500772	0.638202	0.686992	0.449317	0.708492	-	-	-	-	-	-	-
CSS0001115	Chr2	-	52517964	52519820	0	0	0	0	0	0.086201	0	0	0	-	-	-	-	PREDICTED: putative ribonuclease H protein At1g65750-like [Fragaria vesca subsp. vesca]	P0C2F6|RNHX1_ARATH	Putative ribonuclease H protein At1g65750 OS=Arabidopsis thaliana OX=3702 GN=At1g65750 PE=3 SV=1
CSS0001116	Chr8	+	122015679	122016331	0.567265	0	0	1.6765	0.987676	0.992295	0.506518	0.300126	0.29306	-	-	-	GO:0005488(binding),GO:0016491(oxidoreductase activity)	Reticulon-4-interacting 1, mitochondrial [Gossypium arboreum]	Q54II4|RT4I1_DICDI	Reticulon-4-interacting protein 1 homolog, mitochondrial OS=Dictyostelium discoideum OX=44689 GN=rtn4ip1 PE=3 SV=1
CSS0001117	Contig1122	-	627286	628266	0.069127	0.065382	0.089066	0.268881	0.263799	0.395523	0.112643	0.083138	0.322658	K14786 KRI1; protein KRI1	-	-	-	unnamed protein product [Coffea canephora]	Q8VDQ9|KRI1_MOUSE	Protein KRI1 homolog OS=Mus musculus OX=10090 GN=Kri1 PE=1 SV=3
CSS0001118	Chr14	-	32439085	32444038	3.09506	3.90093	3.82495	4.14292	5.09811	4.03411	5.51716	4.23488	5.92864	K11855 USP36_42; ubiquitin carboxyl-terminal hydrolase 36/42 [EC:3.4.19.12]	-	-	-	PREDICTED: ubiquitin carboxyl-terminal hydrolase 21 [Vitis vinifera]	Q9FIQ1|UBP21_ARATH	Ubiquitin carboxyl-terminal hydrolase 21 OS=Arabidopsis thaliana OX=3702 GN=UBP21 PE=2 SV=1
CSS0001119	Chr4	-	29596152	29597751	0.010059	0.049405	0.097726	1.53854	0.995777	1.19709	0.198831	0	0.319482	-	-	-	-	PREDICTED: RING-H2 finger protein ATL54 [Vitis vinifera]	Q9SRQ8|ATL51_ARATH	RING-H2 finger protein ATL51 OS=Arabidopsis thaliana OX=3702 GN=ATL51 PE=2 SV=2
CSS0001120	Chr11	-	49732819	49738898	4.86941	6.43683	6.12787	7.07698	6.782	6.39087	4.98919	3.88993	4.88051	-	-	-	-	PREDICTED: uncharacterized protein LOC102609354 isoform X1 [Citrus sinensis]	-	-
CSS0001121	Chr2	+	5825842	5829470	0.435813	1.68552	0.474457	1.1556	1.44909	0.87609	6.50526	3.61998	3.04345	-	GO:0005975(carbohydrate metabolic process)	GO:0005576(extracellular region)	GO:0004650(polygalacturonase activity)	PREDICTED: polygalacturonase At1g48100 [Vitis vinifera]	Q949Z1|PGLR4_ARATH	Polygalacturonase At1g48100 OS=Arabidopsis thaliana OX=3702 GN=At1g48100 PE=2 SV=1
CSS0001122	Chr10	+	59031095	59039115	42.997	45.0768	36.4939	61.2871	58.0874	60.789	46.4514	48.2018	38.2686	K03263 EIF5A; translation initiation factor 5A	GO:0006413(translational initiation),GO:0006452(translational frameshifting),GO:0008612(peptidyl-lysine modification to peptidyl-hypusine),GO:0009611(response to wounding),GO:0010089(xylem development),GO:0034050(programmed cell death induced by symbiont),GO:0042742(defense response to bacterium),GO:0045901(positive regulation of translational elongation),GO:0045905(positive regulation of transla…	GO:0005634(nucleus)	GO:0003743(translation initiation factor activity),GO:0003746(translation elongation factor activity),GO:0043022(ribosome binding)	hypothetical protein PRUPE_ppa012643mg [Prunus persica]	P24922|IF5A2_NICPL	Eukaryotic translation initiation factor 5A-2 OS=Nicotiana plumbaginifolia OX=4092 GN=EIF-5A2 PE=2 SV=1
CSS0001123	Chr12	+	147845969	147848812	8.10196	5.82536	7.98655	8.86229	9.88533	8.63949	9.65565	7.25026	7.79848	K00432 gpx, btuE, bsaA; glutathione peroxidase [EC:1.11.1.9]	GO:0006979(response to oxidative stress),GO:0009407(toxin catabolic process),GO:0055114(obsolete oxidation-reduction process)	GO:0005634(nucleus),GO:0005829(cytosol)	GO:0004602(glutathione peroxidase activity),GO:0046872(metal ion binding)	unnamed protein product [Coffea canephora]	Q8LBU2|GPX8_ARATH	Probable glutathione peroxidase 8 OS=Arabidopsis thaliana OX=3702 GN=GPX8 PE=2 SV=1
CSS0001124	Chr15	-	25449844	25453050	0	0	0	0	0	0	0	0	0	-	-	-	GO:0051213(dioxygenase activity)	PREDICTED: probable 2-oxoglutarate-dependent dioxygenase AOP1 [Vitis vinifera]	A0A0N9HQ36|2ODD_SINHE	Deoxypodophyllotoxin synthase OS=Sinopodophyllum hexandrum OX=93608 GN=2-ODD PE=1 SV=1
CSS0001125	Chr8	+	17079514	17082869	11.7641	7.61907	12.6071	21.9183	21.0311	29.774	0.065418	0	0	K01051 E3.1.1.11; pectinesterase [EC:3.1.1.11]	GO:0042545(cell wall modification),GO:0043086(negative regulation of catalytic activity),GO:0045490(pectin catabolic process)	GO:0005618(cell wall)	GO:0004857(enzyme inhibitor activity),GO:0030599(pectinesterase activity),GO:0045330(aspartyl esterase activity)	Pectinesterase precursor, putative [Ricinus communis]	Q1JPL7|PME18_ARATH	Pectinesterase/pectinesterase inhibitor 18 OS=Arabidopsis thaliana OX=3702 GN=PME18 PE=1 SV=3
CSS0001126	Chr9	-	130199533	130209170	0	0	0	0	0	0.000726	0.002031	0	0	-	GO:0031347(regulation of defense response)	-	-	hypothetical protein VITISV_033852 [Vitis vinifera]	-	-
CSS0001127	Contig32	+	470441	472949	0.044839	0.026763	0	0	0.094609	0	0	0	0	-	GO:0006399(tRNA metabolic process),GO:0009658(chloroplast organization),GO:0009793(embryo development ending in seed dormancy),GO:0010267(production of ta-siRNAs involved in RNA interference),GO:0016226(iron-sulfur cluster assembly),GO:0031167(rRNA methylation),GO:0035196(production of miRNAs involved in gene silencing by miRNA),GO:0042793(plastid transcription),GO:0045893(positive regulation of …	-	GO:0008168(methyltransferase activity)	PREDICTED: uncharacterized protein LOC100261175 isoform X1 [Vitis vinifera]	O34331|YLBH_BACSU	Putative rRNA methyltransferase YlbH OS=Bacillus subtilis (strain 168) OX=224308 GN=ylbH PE=3 SV=2
CSS0001128	Chr10	-	67504083	67506245	3.63996	6.00978	5.88567	3.15252	3.07942	2.83254	4.95484	4.52845	5.94458	-	-	-	-	-	-	-
CSS0001129	Chr5	+	27347025	27349058	0	0	0	0	0	0	0	0	0	-	-	-	-	-	-	-
CSS0001130	Chr1	+	17176010	17179634	30.5116	31.4554	24.4928	46.6525	49.6495	40.0611	14.7192	20.0098	14.8878	-	-	-	-	PREDICTED: uncharacterized protein LOC100245448 [Vitis vinifera]	Q8LBZ4|OTU4_ARATH	OVARIAN TUMOR DOMAIN-containing deubiquitinating enzyme 4 OS=Arabidopsis thaliana OX=3702 GN=OTU4 PE=1 SV=1
CSS0001131	Chr7	+	81690906	81695564	189.136	177.209	205.498	227.006	197.478	199.153	84.7798	89.1512	95.6932	K09503 DNAJA2; DnaJ homolog subfamily A member 2	GO:0006457(protein folding),GO:0009408(response to heat)	-	GO:0005524(ATP binding),GO:0031072(heat shock protein binding),GO:0046872(metal ion binding),GO:0051082(unfolded protein binding)	PREDICTED: dnaJ protein homolog isoform X2 [Solanum tuberosum]	Q04960|DNJH_CUCSA	DnaJ protein homolog OS=Cucumis sativus OX=3659 GN=DNAJ1 PE=2 SV=1
CSS0001132	Chr14	-	20752112	20760883	28.0456	30.1346	26.7605	25.6786	23.0036	20.2603	51.101	45.2945	46.8712	K14376 PAP; poly(A) polymerase [EC:2.7.7.19]	GO:0043631(RNA polyadenylation)	GO:0005634(nucleus)	GO:0003723(RNA binding),GO:0004652(polynucleotide adenylyltransferase activity)	PREDICTED: poly(A) polymerase PAPalpha-like isoform X2 [Nelumbo nucifera]	Q8VYW1|PAPS4_ARATH	Nuclear poly(A) polymerase 4 OS=Arabidopsis thaliana OX=3702 GN=PAPS4 PE=1 SV=1
CSS0001133	Chr10	+	91599110	91610095	0.023285	0.090206	0.068715	0.068148	0.064339	0.185708	0.047972	0.039078	0.083906	-	GO:0006200(obsolete ATP catabolic process)	GO:0016020(membrane)	GO:0005524(ATP binding),GO:0016887(ATP hydrolysis activity)	PREDICTED: pleiotropic drug resistance protein 2-like [Eucalyptus grandis]	Q7PC87|AB34G_ARATH	ABC transporter G family member 34 OS=Arabidopsis thaliana OX=3702 GN=ABCG34 PE=2 SV=1
CSS0001134	Chr1	-	119343875	119346874	16.9218	12.8596	13.2284	4.33839	3.39494	3.66786	7.92779	4.66907	4.66923	-	GO:0015996(chlorophyll catabolic process)	GO:0009570(chloroplast stroma),GO:0009941(chloroplast envelope)	GO:0003677(DNA binding),GO:0005524(ATP binding),GO:0017111(nucleoside-triphosphatase activity)	hypothetical protein CISIN_1g0387631mg, partial [Citrus sinensis]	P38935|SMBP2_HUMAN	DNA-binding protein SMUBP-2 OS=Homo sapiens OX=9606 GN=IGHMBP2 PE=1 SV=3
CSS0001135	Chr10	-	163969261	163971998	5.14553	5.25153	4.96971	6.61299	6.67003	6.48479	7.50568	7.58184	9.84625	K16570 TUBGCP3, GCP3; gamma-tubulin complex component 3	GO:0007020(microtubule nucleation)	GO:0000922(spindle pole),GO:0000930(gamma-tubulin complex),GO:0005635(nuclear envelope),GO:0009898(cytoplasmic side of plasma membrane)	GO:0015631(tubulin binding)	PREDICTED: gamma-tubulin complex component 3 [Vitis vinifera]	Q9FG37|GACP3_ARATH	Gamma-tubulin complex component 3 OS=Arabidopsis thaliana OX=3702 GN=GCP3 PE=1 SV=1
CSS0001136	Chr2	-	169715794	169717888	6.44993	6.07697	4.93338	12.9188	12.1221	11.8303	9.88245	8.0377	11.0811	K11855 USP36_42; ubiquitin carboxyl-terminal hydrolase 36/42 [EC:3.4.19.12]	GO:0006511(ubiquitin-dependent protein catabolic process)	-	GO:0004221(obsolete ubiquitin thiolesterase activity),GO:0008234(cysteine-type peptidase activity)	unnamed protein product [Vitis vinifera]	Q9FPS4|UBP23_ARATH	Ubiquitin carboxyl-terminal hydrolase 23 OS=Arabidopsis thaliana OX=3702 GN=UBP23 PE=2 SV=2
[truncated: 49,389 more rows]
