# Supplementary material for: Metabolomic and Transcriptomic Analyses Reveal the Characteristics of Tea Flavonoids and Caffeine Accumulation and Regulation between Chinese Varieties (Camellia sinensis var. sinensis) and Assam Varieties (C. sinensis var. assamica)
Source: Genes (Basel). 2022 Oct 31;13(11):1994. doi: 10.3390/genes13111994 (PMC9690216; doi:10.3390/genes13111994)
Supplement: Supplementary file 1 [file genes-13-01994-s001.zip › Table S5.xlsx]

## Sheet: Sheet1
Table S5 The genes involved in anthocyanin and catechin biosynthesis
gene_id	gene name	chromosome	strand	start	end	BTSC-1	BTSC-2	BTSC-3	BTZY-1	BTZY-2	BTZY-3	MYC_1	MYC_2	MYC_3	KeggOrtholog	GO:BiologicalProcess	GO:CellularComponent	GO:MolecularFunction	NR_annotion	Swissprot_Protein	Swissprot_Annotation
CSS0001442	PAL	Chr10	-	110969786	110975776	39.7382	55.5534	50.125	36.5957	41.598	56.0655	64.4021	38.0651	80.2467	K10775 PAL; phenylalanine ammonia-lyase [EC:4.3.1.24]	GO:0006559(L-phenylalanine catabolic process),GO:0009800(cinnamic acid biosynthetic process)	GO:0005737(cytoplasm)	GO:0045548(phenylalanine ammonia-lyase activity)	RecName: Full=Phenylalanine ammonia-lyase [Camellia sinensis]	P45726|PALY_CAMSI	Phenylalanine ammonia-lyase OS=Camellia sinensis OX=4442 GN=PAL PE=2 SV=1
CSS0010367	PAL	Chr1	-	20156946	20160986	19.9261	24.1388	23.4027	23.9545	26.3487	33.7756	50.1488	42.5064	57.5357	K10775 PAL; phenylalanine ammonia-lyase [EC:4.3.1.24]	GO:0006559(L-phenylalanine catabolic process),GO:0009800(cinnamic acid biosynthetic process)	GO:0005737(cytoplasm)	GO:0045548(phenylalanine ammonia-lyase activity)	phenylalanine ammonia-lyase [Populus trichocarpa]	P45726|PALY_CAMSI	Phenylalanine ammonia-lyase OS=Camellia sinensis OX=4442 GN=PAL PE=2 SV=1
CSS0018870	PAL	Contig676	+	164962	169028	36.2422	44.553	51.2753	27.8547	32.5	29.3844	50.2785	49.6118	59.2663	K10775 PAL; phenylalanine ammonia-lyase [EC:4.3.1.24]	GO:0006559(L-phenylalanine catabolic process),GO:0009800(cinnamic acid biosynthetic process)	GO:0005737(cytoplasm)	GO:0045548(phenylalanine ammonia-lyase activity)	RecName: Full=Phenylalanine ammonia-lyase [Camellia sinensis]	P45726|PALY_CAMSI	Phenylalanine ammonia-lyase OS=Camellia sinensis OX=4442 GN=PAL PE=2 SV=1
CSS0021474	PAL	Chr4	-	169480393	169484431	44.8962	55.7465	61.3562	83.2827	99.2048	94.5048	82.0384	74.0187	85.4053	K10775 PAL; phenylalanine ammonia-lyase [EC:4.3.1.24]	GO:0006559(L-phenylalanine catabolic process),GO:0009800(cinnamic acid biosynthetic process)	GO:0005737(cytoplasm)	GO:0045548(phenylalanine ammonia-lyase activity)	RecName: Full=Phenylalanine ammonia-lyase [Camellia sinensis]	P45726|PALY_CAMSI	Phenylalanine ammonia-lyase OS=Camellia sinensis OX=4442 GN=PAL PE=2 SV=1
CSS0034802	PAL	Chr7	+	125120506	125126706	63.0864	60.185	108.149	86.7874	72.4515	85.9318	59.7518	53.1222	54.4952	K10775 PAL; phenylalanine ammonia-lyase [EC:4.3.1.24]	GO:0006559(L-phenylalanine catabolic process),GO:0009800(cinnamic acid biosynthetic process)	GO:0005737(cytoplasm)	GO:0045548(phenylalanine ammonia-lyase activity)	phenylalanine ammonia-lyase [Rhus chinensis]	Q42667|PALY_CITLI	Phenylalanine ammonia-lyase OS=Citrus limon OX=2708 GN=PAL6 PE=2 SV=1
CSS0041448	PAL	Chr13	+	66058096	66063557	214.715	309.158	249.73	289.354	316.636	300.997	310.051	262.073	286.761	K10775 PAL; phenylalanine ammonia-lyase [EC:4.3.1.24]	GO:0006559(L-phenylalanine catabolic process),GO:0009800(cinnamic acid biosynthetic process)	GO:0005737(cytoplasm)	GO:0045548(phenylalanine ammonia-lyase activity)	phenylalanine ammonia-lyase [Camellia japonica]	P45726|PALY_CAMSI	Phenylalanine ammonia-lyase OS=Camellia sinensis OX=4442 GN=PAL PE=2 SV=1
CSS0048281	PAL	Chr11	-	54475057	54478145	15.5465	7.71765	10.5991	13.5818	15.2386	22.4791	41.4997	25.3117	44.2178	K10775 PAL; phenylalanine ammonia-lyase [EC:4.3.1.24]	GO:0006559(L-phenylalanine catabolic process),GO:0009800(cinnamic acid biosynthetic process)	GO:0005737(cytoplasm)	GO:0045548(phenylalanine ammonia-lyase activity)	phenylalanine ammonia-lyase [Camellia japonica]	P45726|PALY_CAMSI	Phenylalanine ammonia-lyase OS=Camellia sinensis OX=4442 GN=PAL PE=2 SV=1
CSS0002506	C4H	Chr11	-	74931080	74936724	132.165	185.79	229.136	152.477	143.628	158.531	122.983	133.426	127.454	K00487 CYP73A; trans-cinnamate 4-monooxygenase [EC:1.14.14.91]	GO:0009416(response to light stimulus),GO:0009555(pollen development),GO:0009611(response to wounding),GO:0009808(lignin metabolic process),GO:0040007(growth),GO:0055114(obsolete oxidation-reduction process),GO:0080167(response to karrikin)	GO:0005783(endoplasmic reticulum),GO:0005886(plasma membrane),GO:0009505(plant-type cell wall)	GO:0005506(iron ion binding),GO:0009055(electron transfer activity),GO:0016710(trans-cinnamate 4-monooxygenase activity),GO:0020037(heme binding)	cinnamic acid 4-hydroxylase [Camellia chekiangoleosa]	F1B283|C4H2_PETHY	Trans-cinnamate 4-monooxygenase C4H2 OS=Petunia hybrida OX=4102 GN=C4H2 PE=2 SV=1
CSS0002737	C4H	Chr4	+	128630369	128641902	142.184	256.036	198.742	131.444	160.021	156.489	133.691	111.066	111.534	K00487 CYP73A; trans-cinnamate 4-monooxygenase [EC:1.14.14.91]	GO:0009416(response to light stimulus),GO:0009555(pollen development),GO:0009611(response to wounding),GO:0009808(lignin metabolic process),GO:0040007(growth),GO:0055114(obsolete oxidation-reduction process),GO:0080167(response to karrikin)	GO:0005783(endoplasmic reticulum),GO:0005886(plasma membrane),GO:0009505(plant-type cell wall)	GO:0005506(iron ion binding),GO:0009055(electron transfer activity),GO:0016710(trans-cinnamate 4-monooxygenase activity),GO:0020037(heme binding)	cinnamic acid 4-hydroxylase [Camellia chekiangoleosa]	P48522|TCMO_CATRO	Trans-cinnamate 4-monooxygenase OS=Catharanthus roseus OX=4058 GN=CYP73A4 PE=2 SV=1
CSS0005999	C4H	Chr11	+	74683220	74688378	111.926	107.857	117.743	97.0053	96.8235	105.038	61.8945	67.1038	63.0759	K00487 CYP73A; trans-cinnamate 4-monooxygenase [EC:1.14.14.91]	GO:0009416(response to light stimulus),GO:0009555(pollen development),GO:0009611(response to wounding),GO:0009808(lignin metabolic process),GO:0040007(growth),GO:0055114(obsolete oxidation-reduction process),GO:0080167(response to karrikin)	GO:0005783(endoplasmic reticulum),GO:0005886(plasma membrane),GO:0009505(plant-type cell wall)	GO:0005506(iron ion binding),GO:0009055(electron transfer activity),GO:0016710(trans-cinnamate 4-monooxygenase activity),GO:0020037(heme binding)	cinnamic acid 4-hydroxylase [Camellia chekiangoleosa]	F1B283|C4H2_PETHY	Trans-cinnamate 4-monooxygenase C4H2 OS=Petunia hybrida OX=4102 GN=C4H2 PE=2 SV=1
CSS0002477	4CL	Chr4	+	5182814	5188809	19.6544	5.70255	16.3306	12.3511	11.9095	16.4249	22.9413	13.6622	26.4183	K10526 OPCL1; OPC-8:0 CoA ligase 1 [EC:6.2.1.-]	GO:0055114(obsolete oxidation-reduction process)	-	GO:0016874(ligase activity),GO:0047077(Photinus-luciferin 4-monooxygenase (ATP-hydrolyzing) activity)	PREDICTED: 4-coumarate--CoA ligase-like 5 [Sesamum indicum]	M4IQR7|CCL5_HUMLU	Probable CoA ligase CCL5 OS=Humulus lupulus OX=3486 GN=CCL5 PE=2 SV=1
CSS0003013	4CL	Chr7	-	184993999	185000809	157.014	198.071	209.557	197.285	203.833	197.379	184.114	179.752	193.437	K01904 4CL; 4-coumarate--CoA ligase [EC:6.2.1.12]	GO:0009698(phenylpropanoid metabolic process),GO:0009718(anthocyanin-containing compound biosynthetic process),GO:0009744(response to sucrose),GO:0010224(response to UV-B),GO:0010584(pollen exine formation),GO:0055114(obsolete oxidation-reduction process)	-	GO:0016207(4-coumarate-CoA ligase activity),GO:0047077(Photinus-luciferin 4-monooxygenase (ATP-hydrolyzing) activity)	4-coumaroyl CoA ligase [Camellia sinensis]	P31687|4CL2_SOYBN	4-coumarate--CoA ligase 2 OS=Glycine max OX=3847 PE=2 SV=2
CSS0006766	4CL	Contig272	+	55668	62460	6.60132	8.31035	7.96659	5.42473	5.9802	10.7193	12.1937	11.4951	20.8694	K01904 4CL; 4-coumarate--CoA ligase [EC:6.2.1.12]	GO:0009698(phenylpropanoid metabolic process)	-	GO:0005524(ATP binding),GO:0016207(4-coumarate-CoA ligase activity)	4-coumarate:CoA ligase [Petunia x hybrida]	I3PB37|4CL1_PETHY	4-coumarate:CoA ligase 1 OS=Petunia hybrida OX=4102 GN=4CL1 PE=1 SV=1
CSS0006819	4CL	Chr15	+	54751399	54758882	11.9101	11.6053	13.3909	15.7859	12.511	13.8876	12.2359	8.50188	10.6086	-	GO:0009695(jasmonic acid biosynthetic process),GO:0055114(obsolete oxidation-reduction process)	GO:0005777(peroxisome)	GO:0004321(fatty-acyl-CoA synthase activity),GO:0016207(4-coumarate-CoA ligase activity),GO:0047077(Photinus-luciferin 4-monooxygenase (ATP-hydrolyzing) activity)	PREDICTED: 4-coumarate--CoA ligase-like 9 [Vitis vinifera]	Q84P23|4CLL9_ARATH	4-coumarate--CoA ligase-like 9 OS=Arabidopsis thaliana OX=3702 GN=4CLL9 PE=1 SV=2
CSS0010082	4CL	Chr13	-	67029778	67040246	27.6429	28.4243	29.7484	27.6256	25.0574	29.581	41.5728	51.9062	43.7442	K01904 4CL; 4-coumarate--CoA ligase [EC:6.2.1.12]	GO:0055114(obsolete oxidation-reduction process)	-	GO:0016874(ligase activity),GO:0047077(Photinus-luciferin 4-monooxygenase (ATP-hydrolyzing) activity)	PREDICTED: 4-coumarate--CoA ligase-like 7 [Nicotiana tomentosiformis]	M4IRL6|CCL7_HUMLU	Probable CoA ligase CCL7 OS=Humulus lupulus OX=3486 GN=CCL7 PE=2 SV=1
CSS0011741	4CL	Chr15	-	39702929	39711675	8.85346	8.41704	8.95046	6.49823	7.21279	13.7649	14.4627	14.3267	22.2146	K01904 4CL; 4-coumarate--CoA ligase [EC:6.2.1.12]	GO:0009698(phenylpropanoid metabolic process)	-	GO:0005524(ATP binding),GO:0016207(4-coumarate-CoA ligase activity)	4-coumarate:CoA ligase [Petunia x hybrida]	I3PB37|4CL1_PETHY	4-coumarate:CoA ligase 1 OS=Petunia hybrida OX=4102 GN=4CL1 PE=1 SV=1
CSS0014735	4CL	Chr2	+	3575371	3580414	0	0	0	0	0	0	0	0	0	-	GO:0008152(metabolic process)	-	GO:0016491(oxidoreductase activity)	4-coumarate CoA ligase [Lonicera japonica]	Q84P23|4CLL9_ARATH	4-coumarate--CoA ligase-like 9 OS=Arabidopsis thaliana OX=3702 GN=4CLL9 PE=1 SV=2
CSS0019339	4CL	Chr5	-	1875420	1875923	1.9648	3.93824	1.68896	0.115397	0.128208	0	0.044745	0	0	-	GO:0008152(metabolic process)	-	GO:0016491(oxidoreductase activity)	PREDICTED: 4-coumarate--CoA ligase-like 9 [Vitis vinifera]	Q84P23|4CLL9_ARATH	4-coumarate--CoA ligase-like 9 OS=Arabidopsis thaliana OX=3702 GN=4CLL9 PE=1 SV=2
CSS0021258	4CL	Chr15	+	67693109	67693850	0	0	0	0	0	0	0	0	0	-	GO:0008152(metabolic process)	-	GO:0003824(catalytic activity)	4-coumarate CoA ligase [Lonicera japonica]	Q8RU95|4CLL6_ORYSJ	4-coumarate--CoA ligase-like 6 OS=Oryza sativa subsp. japonica OX=39947 GN=4CLL6 PE=2 SV=2
CSS0031390	4CL	Chr6	+	4734242	4745506	0	0	0.010137	0.030368	0	0.01581	0	0	0	K01904 4CL; 4-coumarate--CoA ligase [EC:6.2.1.12]	GO:0001676(long-chain fatty acid metabolic process),GO:0046949(fatty-acyl-CoA biosynthetic process),GO:0055114(obsolete oxidation-reduction process),GO:0080110(sporopollenin biosynthetic process)	GO:0005737(cytoplasm)	GO:0004467(long-chain fatty acid-CoA ligase activity),GO:0016207(4-coumarate-CoA ligase activity),GO:0031956(medium-chain fatty acid-CoA ligase activity),GO:0047077(Photinus-luciferin 4-monooxygenase (ATP-hydrolyzing) activity)	PREDICTED: 4-coumarate--CoA ligase-like 1 [Populus euphratica]	Q9LQ12|4CLL1_ARATH	4-coumarate--CoA ligase-like 1 OS=Arabidopsis thaliana OX=3702 GN=4CLL1 PE=1 SV=1
CSS0036213	4CL	Chr12	-	121650725	121654094	0.83819	1.40333	0.698654	1.18556	1.20444	1.32708	2.85844	2.47365	2.79582	K01904 4CL; 4-coumarate--CoA ligase [EC:6.2.1.12]	GO:0006914(autophagy),GO:0009610(response to symbiotic fungus)	-	GO:0016207(4-coumarate-CoA ligase activity)	PREDICTED: 4-coumarate--CoA ligase-like 6 isoform X1 [Nicotiana sylvestris]	Q84P24|4CLL6_ARATH	4-coumarate--CoA ligase-like 6 OS=Arabidopsis thaliana OX=3702 GN=4CLL6 PE=1 SV=2
CSS0042442	4CL	Chr5	-	1875936	1876473	0	2.82023	0	0	0	0	0	0.278047	0.263513	-	GO:0008152(metabolic process)	-	GO:0003824(catalytic activity)	4-coumarate--CoA ligase-like 9 [Morus notabilis]	Q84P23|4CLL9_ARATH	4-coumarate--CoA ligase-like 9 OS=Arabidopsis thaliana OX=3702 GN=4CLL9 PE=1 SV=2
CSS0046296	4CL	Chr6	+	4916710	4927969	0	0	0.010834	0	0	0.018403	0	0	0	K01904 4CL; 4-coumarate--CoA ligase [EC:6.2.1.12]	GO:0001676(long-chain fatty acid metabolic process),GO:0046949(fatty-acyl-CoA biosynthetic process),GO:0080110(sporopollenin biosynthetic process)	GO:0005737(cytoplasm)	GO:0004467(long-chain fatty acid-CoA ligase activity),GO:0016207(4-coumarate-CoA ligase activity),GO:0031956(medium-chain fatty acid-CoA ligase activity)	PREDICTED: 4-coumarate--CoA ligase-like 1 [Populus euphratica]	Q9LQ12|4CLL1_ARATH	4-coumarate--CoA ligase-like 1 OS=Arabidopsis thaliana OX=3702 GN=4CLL1 PE=1 SV=1
CSS0050421	4CL	Chr2	-	93344885	93363078	11.729	8.98112	12.7563	5.06084	4.12303	5.5689	12.4452	12.5374	15.9692	-	-	-	GO:0016491(oxidoreductase activity),GO:0016874(ligase activity)	PREDICTED: 4-coumarate--CoA ligase-like 9 [Nicotiana tomentosiformis]	Q84P23|4CLL9_ARATH	4-coumarate--CoA ligase-like 9 OS=Arabidopsis thaliana OX=3702 GN=4CLL9 PE=1 SV=2
CSS0000897	CHS	Chr8	-	139059221	139060369	0	0	0	0	0	0	0	0	0	K00660 CHS; chalcone synthase [EC:2.3.1.74]	GO:0009058(biosynthetic process),GO:0050896(response to stimulus)	-	GO:0016746(acyltransferase activity)	chalcone synthase [Citrus unshiu]	Q9FSB9|CHS1_RUTGR	Chalcone synthase 1 OS=Ruta graveolens OX=37565 GN=CHS1 PE=2 SV=1
CSS0003832	CHS	Contig790	-	614219	617534	0	0	0.062665	0	0	0	0	0	0	K00660 CHS; chalcone synthase [EC:2.3.1.74]	GO:0009813(flavonoid biosynthetic process)	-	GO:0016210(naringenin-chalcone synthase activity)	chalcone synthase [Rhus chinensis]	P48386|CHS1_CAMSI	Chalcone synthase 1 OS=Camellia sinensis OX=4442 GN=CHS1 PE=2 SV=1
CSS0004474	CHS	Contig838	-	2286	4112	346.287	362.748	308.11	519.065	601.73	544.318	510.708	526.897	439.437	K00660 CHS; chalcone synthase [EC:2.3.1.74]	GO:0009813(flavonoid biosynthetic process)	-	GO:0016210(naringenin-chalcone synthase activity)	RecName: Full=Chalcone synthase 1; AltName: Full=Naringenin-chalcone synthase 1 [Camellia sinensis]	P48386|CHS1_CAMSI	Chalcone synthase 1 OS=Camellia sinensis OX=4442 GN=CHS1 PE=2 SV=1
CSS0007714	CHS	Contig954	-	19562	21217	384.687	471.955	411.499	522.506	585.644	522.322	577.113	594.742	502.087	K00660 CHS; chalcone synthase [EC:2.3.1.74]	GO:0009813(flavonoid biosynthetic process)	-	GO:0016210(naringenin-chalcone synthase activity)	RecName: Full=Chalcone synthase 1; AltName: Full=Naringenin-chalcone synthase 1 [Camellia sinensis]	P48386|CHS1_CAMSI	Chalcone synthase 1 OS=Camellia sinensis OX=4442 GN=CHS1 PE=2 SV=1
CSS0016876	CHS	Contig790	-	536535	537515	0	0	0	0	0	0	0	0	0	K00660 CHS; chalcone synthase [EC:2.3.1.74]	GO:0008152(metabolic process)	-	GO:0016746(acyltransferase activity)	chalcone synthase [Vaccinium ashei]	Q9ZRR8|CHS1_CASGL	Chalcone synthase OS=Casuarina glauca OX=3522 GN=CHS1 PE=2 SV=1
CSS0017197	CHS	Chr10	-	77283123	77284325	16.7941	31.2798	35.3591	23.6492	21.9063	20.4652	1.08083	1.61584	2.26338	K00660 CHS; chalcone synthase [EC:2.3.1.74]	GO:0009813(flavonoid biosynthetic process)	-	GO:0016210(naringenin-chalcone synthase activity)	RecName: Full=Chalcone synthase 2; AltName: Full=Naringenin-chalcone synthase 2 [Camellia sinensis]	P48387|CHS2_CAMSI	Chalcone synthase 2 OS=Camellia sinensis OX=4442 GN=CHS2 PE=2 SV=1
CSS0017899	CHS	Contig1190	-	88242	95306	0	0	0	0	0	0	0	0	0	K00660 CHS; chalcone synthase [EC:2.3.1.74]	GO:0009813(flavonoid biosynthetic process)	-	GO:0016210(naringenin-chalcone synthase activity)	chalcone synthase [Rhus chinensis]	P48386|CHS1_CAMSI	Chalcone synthase 1 OS=Camellia sinensis OX=4442 GN=CHS1 PE=2 SV=1
CSS0021901	CHS	Chr6	-	127851084	127859620	0	0	0	0	0	0	0	0	0	K00660 CHS; chalcone synthase [EC:2.3.1.74]	GO:0009813(flavonoid biosynthetic process)	-	GO:0016210(naringenin-chalcone synthase activity)	chalcone synthase [Rhus chinensis]	P48386|CHS1_CAMSI	Chalcone synthase 1 OS=Camellia sinensis OX=4442 GN=CHS1 PE=2 SV=1
CSS0025990	CHS	Chr5	-	148073600	148074104	0.178827	0.266769	0.265995	0.314933	0	0.279887	8.27731	0.1607	1.44645	K00660 CHS; chalcone synthase [EC:2.3.1.74]	GO:0008152(metabolic process)	-	GO:0016746(acyltransferase activity)	RecName: Full=Chalcone synthase 2; AltName: Full=Naringenin-chalcone synthase 2 [Camellia sinensis]	P48387|CHS2_CAMSI	Chalcone synthase 2 OS=Camellia sinensis OX=4442 GN=CHS2 PE=2 SV=1
CSS0030597	CHS	Chr5	-	148140104	148145948	808.672	885.669	803.72	943.175	1015.41	936.876	1121.42	1023.34	973.88	K00660 CHS; chalcone synthase [EC:2.3.1.74]	GO:0009813(flavonoid biosynthetic process)	-	GO:0016210(naringenin-chalcone synthase activity)	RecName: Full=Chalcone synthase 2; AltName: Full=Naringenin-chalcone synthase 2 [Camellia sinensis]	P48387|CHS2_CAMSI	Chalcone synthase 2 OS=Camellia sinensis OX=4442 GN=CHS2 PE=2 SV=1
CSS0033710	CHS	Chr1	+	84809366	84810108	0	0	0	0	0	0	0.074134	0	0.081891	K00660 CHS; chalcone synthase [EC:2.3.1.74]	GO:0008152(metabolic process)	-	GO:0016747(acyltransferase activity, transferring groups other than amino-acyl groups)	PREDICTED: chalcone synthase-like [Nelumbo nucifera]	P48392|CHS3_GERHY	Chalcone synthase 3 OS=Gerbera hybrida OX=18101 GN=CHS3 PE=2 SV=1
CSS0042230	CHS	Chr1	+	85044231	85044972	0	0	0	0	0	0	0	0	0.040743	K00660 CHS; chalcone synthase [EC:2.3.1.74]	GO:0008152(metabolic process)	-	GO:0016747(acyltransferase activity, transferring groups other than amino-acyl groups)	PREDICTED: chalcone synthase-like [Nelumbo nucifera]	P48392|CHS3_GERHY	Chalcone synthase 3 OS=Gerbera hybrida OX=18101 GN=CHS3 PE=2 SV=1
CSS0045074	CHS	Chr5	-	148056652	148060455	0	0	0	0	0	0	0	0	0	K00660 CHS; chalcone synthase [EC:2.3.1.74]	-	-	GO:0003824(catalytic activity)	chalcone synthase 2 [Camellia chekiangoleosa]	P48387|CHS2_CAMSI	Chalcone synthase 2 OS=Camellia sinensis OX=4442 GN=CHS2 PE=2 SV=1
CSS0010290	CHI	Chr7	-	108689598	108690186	17.7927	25.5355	19.7031	16.4252	17.2729	15.6796	14.3941	13.5351	15.444	K01859 E5.5.1.6; chalcone isomerase [EC:5.5.1.6]	GO:0009813(flavonoid biosynthetic process)	-	GO:0045430(chalcone isomerase activity)	chalcone isomerase [Camellia nitidissima]	Q45QI7|CFI_CAMSI	Chalcone--flavanone isomerase OS=Camellia sinensis OX=4442 GN=CHI PE=2 SV=2
CSS0015529	CHI	Chr11	+	60211140	60212283	79.5568	128.043	100.038	63.0084	73.2492	68.044	72.9336	51.822	63.3493	-	GO:0009718(anthocyanin-containing compound biosynthetic process),GO:0009744(response to sucrose),GO:0010224(response to UV-B),GO:0042398(cellular modified amino acid biosynthetic process),GO:0080167(response to karrikin)	-	GO:0045430(chalcone isomerase activity)	chalcone isomerase [Actinidia chrysantha]	A0A2U7XUE3|CHIL2_HUMLU	Chalcone isomerase-like protein 2 OS=Humulus lupulus OX=3486 GN=CHIL2 PE=1 SV=1
CSS0023458	CHI	Chr7	-	108672758	108673988	36.8272	50.2875	43.2488	29.683	25.5831	25.0268	24.8975	20.9332	21.2021	K01859 E5.5.1.6; chalcone isomerase [EC:5.5.1.6]	GO:0009813(flavonoid biosynthetic process)	-	GO:0045430(chalcone isomerase activity)	RecName: Full=Chalcone--flavonone isomerase; Short=Chalcone isomerase [Camellia sinensis]	Q45QI7|CFI_CAMSI	Chalcone--flavanone isomerase OS=Camellia sinensis OX=4442 GN=CHI PE=2 SV=2
CSS0023947	CHI	Chr1	+	214259948	214260646	208.407	202.124	185.805	244.286	305.029	305.529	594.385	668.935	589.241	-	-	-	GO:0016872(intramolecular lyase activity)	chalcone isomerase [Camellia chekiangoleosa]	A0A2U7XUH7|CHIL1_HUMLU	Chalcone isomerase-like protein 1 OS=Humulus lupulus OX=3486 GN=CHIL1 PE=1 SV=1
CSS0028549	CHI	Chr7	-	145546738	145548643	53.9872	59.5496	45.0418	69.2871	71.9209	64.0614	78.3965	56.9453	63.6649	K01859 E5.5.1.6; chalcone isomerase [EC:5.5.1.6]	GO:0009813(flavonoid biosynthetic process)	-	GO:0045430(chalcone isomerase activity)	RecName: Full=Chalcone--flavonone isomerase; Short=Chalcone isomerase [Camellia sinensis]	Q45QI7|CFI_CAMSI	Chalcone--flavanone isomerase OS=Camellia sinensis OX=4442 GN=CHI PE=2 SV=2
CSS0032324	CHI	Contig19	-	180605	183018	108.592	118.754	104.619	162.764	191.071	197.666	169.179	247.582	215.614	-	-	-	GO:0016872(intramolecular lyase activity)	chalcone isomerase [Camellia sinensis]	A0A2U7XUH7|CHIL1_HUMLU	Chalcone isomerase-like protein 1 OS=Humulus lupulus OX=3486 GN=CHIL1 PE=1 SV=1
CSS0034202	CHI	Chr7	-	145567025	145569312	66.1146	62.9159	37.3841	58.1138	60.2775	52.7049	87.8706	56.6976	52.8665	K01859 E5.5.1.6; chalcone isomerase [EC:5.5.1.6]	GO:0009813(flavonoid biosynthetic process)	-	GO:0045430(chalcone isomerase activity)	chalcone isomerase [Camellia nitidissima]	Q45QI7|CFI_CAMSI	Chalcone--flavanone isomerase OS=Camellia sinensis OX=4442 GN=CHI PE=2 SV=2
CSS0038040	CHI	Chr1	+	214259257	214259601	221.669	229.616	210.8	334.207	396.184	406.133	446.782	615.111	448.547	-	-	-	GO:0016872(intramolecular lyase activity)	chalcone isomerase [Camellia sinensis]	A0A2U7XUH7|CHIL1_HUMLU	Chalcone isomerase-like protein 1 OS=Humulus lupulus OX=3486 GN=CHIL1 PE=1 SV=1
CSS0050436	CHI	Contig938	+	152377	172037	58.2303	63.5021	48.6831	61.8824	64.0845	58.0321	97.9682	107.511	90.4191	K01859 E5.5.1.6; chalcone isomerase [EC:5.5.1.6]	GO:0009813(flavonoid biosynthetic process)	-	GO:0045430(chalcone isomerase activity)	chalcone isomerase [Camellia nitidissima]	Q45QI7|CFI_CAMSI	Chalcone--flavanone isomerase OS=Camellia sinensis OX=4442 GN=CHI PE=2 SV=2
CSS0007851	F3H	Chr15	-	88513452	88519310	0	0	0	0	0	0	0	0	0	-	-	-	GO:0016706(2-oxoglutarate-dependent dioxygenase activity)	PREDICTED: flavonol synthase/flavanone 3-hydroxylase-like [Eucalyptus grandis]	Q6Z244|ODD19_ORYSJ	2-oxoglutarate-dependent dioxygenase 19 OS=Oryza sativa subsp. japonica OX=39947 GN=2ODD19 PE=1 SV=1
CSS0016177	F3H	Chr9	+	149171408	149175923	530.526	633.552	610.284	554.781	605.464	542.251	844.277	778.849	818.331	K00475 F3H; naringenin 3-dioxygenase [EC:1.14.11.9]	GO:0009813(flavonoid biosynthetic process),GO:0055114(obsolete oxidation-reduction process)	-	GO:0016702(oxidoreductase activity, acting on single donors with incorporation of molecular oxygen, incorporation of two atoms of oxygen),GO:0031418(L-ascorbic acid binding),GO:0045486(naringenin 3-dioxygenase activity),GO:0046872(metal ion binding)	flavanone 3-hydroxylase [Camellia sinensis]	Q7XZQ7|FL3H_PETCR	Flavanone 3-dioxygenase OS=Petroselinum crispum OX=4043 GN=FHT PE=1 SV=1
CSS0000672	DFR	Chr2	-	41782276	41788709	54.0885	77.8248	56.1156	99.6111	111.578	118.719	225.665	160.94	184.846	K13082 DFR; bifunctional dihydroflavonol 4-reductase/flavanone 4-reductase [EC:1.1.1.219 1.1.1.234]	GO:0009718(anthocyanin-containing compound biosynthetic process),GO:0044237(cellular metabolic process),GO:0055114(obsolete oxidation-reduction process)	-	GO:0045552(dihydrokaempferol 4-reductase activity),GO:0050662(obsolete coenzyme binding)	dihydroflavonol 4-reductase [Camellia sinensis]	P51105|DFRA_GERHY	Dihydroflavonol 4-reductase OS=Gerbera hybrida OX=18101 GN=DFR PE=2 SV=1
CSS0002940	DFR	Contig906	-	71871	74747	0.417837	0.219475	0.559861	3.49814	2.71931	3.01935	5.23838	3.79781	2.8201	-	GO:0044237(cellular metabolic process)	-	GO:0016491(oxidoreductase activity),GO:0050662(obsolete coenzyme binding)	PREDICTED: dihydroflavonol-4-reductase [Vitis vinifera]	Q5XLY0|ANR_GINBI	Putative anthocyanidin reductase OS=Ginkgo biloba OX=3311 PE=2 SV=1
CSS0011557	DFR	Chr4	+	12272269	12274793	5.11014	8.86482	9.09384	0.489299	0.11528	0.252397	0.786981	1.65155	1.72652	K13082 DFR; bifunctional dihydroflavonol 4-reductase/flavanone 4-reductase [EC:1.1.1.219 1.1.1.234]	GO:0009813(flavonoid biosynthetic process),GO:0044237(cellular metabolic process)	-	GO:0016491(oxidoreductase activity),GO:0050662(obsolete coenzyme binding)	PREDICTED: dihydroflavonol-4-reductase-like [Vitis vinifera]	P51102|DFRA_ARATH	Dihydroflavonol 4-reductase OS=Arabidopsis thaliana OX=3702 GN=DFRA PE=1 SV=2
CSS0015968	DFR	Chr7	+	16615282	16618177	1.03804	0.708981	0.995693	0.854401	0.412685	0.988438	1.25655	1.36653	1.32902	-	GO:0044237(cellular metabolic process),GO:0055114(obsolete oxidation-reduction process)	-	GO:0045552(dihydrokaempferol 4-reductase activity),GO:0050662(obsolete coenzyme binding)	PREDICTED: dihydroflavonol-4-reductase [Vitis vinifera]	Q5XLY0|ANR_GINBI	Putative anthocyanidin reductase OS=Ginkgo biloba OX=3311 PE=2 SV=1
CSS0026392	DFR	Chr7	+	16562339	16569169	0.290785	0.088451	0.66658	0.75687	0.509097	0.603385	8.23926	8.7423	6.1922	-	GO:0044237(cellular metabolic process),GO:0055114(obsolete oxidation-reduction process)	-	GO:0045552(dihydrokaempferol 4-reductase activity),GO:0050662(obsolete coenzyme binding)	PREDICTED: dihydroflavonol-4-reductase [Vitis vinifera]	Q5XLY0|ANR_GINBI	Putative anthocyanidin reductase OS=Ginkgo biloba OX=3311 PE=2 SV=1
CSS0045021	DFR	Contig759	-	417144	432440	33.1433	28.6235	26.4499	37.182	35.3066	34.8985	25.1735	22.6849	26.2161	K15891 FLDH; NAD+-dependent farnesol dehydrogenase [EC:1.1.1.354]	GO:0009627(systemic acquired resistance),GO:0009744(response to sucrose),GO:0009749(response to glucose),GO:0009750(response to fructose),GO:0009788(negative regulation of abscisic acid-activated signaling pathway),GO:0009853(photorespiration),GO:0016487(farnesol metabolic process),GO:0034976(response to endoplasmic reticulum stress)	GO:0005774(vacuolar membrane),GO:0005783(endoplasmic reticulum),GO:0005886(plasma membrane)	GO:0000166(nucleotide binding),GO:0047886(farnesol dehydrogenase activity),GO:0050662(obsolete coenzyme binding)	PREDICTED: dihydroflavonol-4-reductase [Vitis vinifera]	P73212|DFRA_SYNY3	Putative dihydroflavonol 4-reductase OS=Synechocystis sp. (strain PCC 6803 / Kazusa) OX=1111708 GN=dfrA PE=3 SV=1
CSS0010687	ANS	Chr14	-	50370852	50372936	12.7238	12.7003	16.0724	83.158	89.5137	90.0676	38.0212	33.8935	29.9508	K05277 ANS; anthocyanidin synthase [EC:1.14.20.4]	GO:0007033(vacuole organization),GO:0009718(anthocyanin-containing compound biosynthetic process),GO:0010023(proanthocyanidin biosynthetic process),GO:0055114(obsolete oxidation-reduction process)	-	GO:0016702(oxidoreductase activity, acting on single donors with incorporation of molecular oxygen, incorporation of two atoms of oxygen),GO:0050589(leucocyanidin oxygenase activity)	anthocyanidin synthase [Camellia chekiangoleosa]	A0A2R6PI27|LDOX_ACTCC	Anthocyanin synthase OS=Actinidia chinensis var. chinensis OX=1590841 GN=LDOX PE=1 SV=1
CSS0018498	ANS	Chr3	+	25946119	25947865	0.184364	0	0.181285	0.807612	0.785288	0.93206	0.394215	0.287318	0.607763	K05277 ANS; anthocyanidin synthase [EC:1.14.20.4]	-	-	GO:0016706(2-oxoglutarate-dependent dioxygenase activity)	anthocyanidin synthase [Camellia chekiangoleosa]	A0A2R6PI27|LDOX_ACTCC	Anthocyanin synthase OS=Actinidia chinensis var. chinensis OX=1590841 GN=LDOX PE=1 SV=1
CSS0029211	ANS	Chr12	-	144150965	144154281	4.47733	6.01947	4.82645	2.68814	4.2642	4.63331	15.8645	8.05531	9.21745	K05277 ANS; anthocyanidin synthase [EC:1.14.20.4]	GO:0009718(anthocyanin-containing compound biosynthetic process),GO:0055114(obsolete oxidation-reduction process)	-	GO:0016702(oxidoreductase activity, acting on single donors with incorporation of molecular oxygen, incorporation of two atoms of oxygen),GO:0031418(L-ascorbic acid binding),GO:0046872(metal ion binding),GO:0050589(leucocyanidin oxygenase activity)	anthocyanidin synthase [Camellia sinensis]	P51092|LDOX_PETHY	Leucoanthocyanidin dioxygenase OS=Petunia hybrida OX=4102 GN=ANT17 PE=2 SV=1
CSS0046216	ANS	Chr12	-	144124181	144126467	1.08792	2.31725	1.35246	1.20208	1.72881	1.41835	0.204719	0.18504	0.420484	K05277 ANS; anthocyanidin synthase [EC:1.14.20.4]	GO:0009718(anthocyanin-containing compound biosynthetic process),GO:0055114(obsolete oxidation-reduction process)	-	GO:0016702(oxidoreductase activity, acting on single donors with incorporation of molecular oxygen, incorporation of two atoms of oxygen),GO:0031418(L-ascorbic acid binding),GO:0046872(metal ion binding),GO:0050589(leucocyanidin oxygenase activity)	anthocyanidin synthase [Camellia sinensis]	P51092|LDOX_PETHY	Leucoanthocyanidin dioxygenase OS=Petunia hybrida OX=4102 GN=ANT17 PE=2 SV=1
CSS0001898	UFGT	Chr12	-	146234001	146235643	0.136847	0.063622	0.220417	0.428501	0.17023	0.237745	0.111257	0.069496	0.077731	-	-	-	GO:0035251(UDP-glucosyltransferase activity)	UDP-glucose flavonoid glucosyl-transferase [Actinidia chinensis]	Q9AT54|SCGT_TOBAC	Scopoletin glucosyltransferase OS=Nicotiana tabacum OX=4097 GN=TOGT1 PE=1 SV=1
CSS0012355	UFGT	Chr12	-	146195370	146196978	0.608743	0.131226	1.43124	0.466182	0.171348	0.388125	0.551374	0.17295	0.373025	-	-	-	GO:0035251(UDP-glucosyltransferase activity)	UDP-glucose flavonoid glucosyl-transferase [Actinidia chinensis]	Q9AT54|SCGT_TOBAC	Scopoletin glucosyltransferase OS=Nicotiana tabacum OX=4097 GN=TOGT1 PE=1 SV=1
CSS0020290	UFGT	Chr9	+	36740996	36742698	13.8285	21.0689	22.2267	20.8501	17.9272	15.9783	16.026	27.9361	21.7542	-	GO:0030259(lipid glycosylation)	-	GO:0016758(hexosyltransferase activity)	UDP-glucose:glucosyltransferase [Lycium barbarum]	F8WKW0|UGT1_GARJA	Crocetin glucosyltransferase, chloroplastic OS=Gardenia jasminoides OX=114476 GN=UGT75L6 PE=1 SV=1
CSS0035382	UFGT	Chr12	+	146092863	146094414	1.75791	0	0.243956	16.8959	32.3856	31.3681	0.288871	0.220292	4.29757	-	-	-	GO:0035251(UDP-glucosyltransferase activity)	UDP-glucose flavonoid glucosyl-transferase [Actinidia chinensis]	Q9AT54|SCGT_TOBAC	Scopoletin glucosyltransferase OS=Nicotiana tabacum OX=4097 GN=TOGT1 PE=1 SV=1
CSS0030176	F3׳H	Chr15	+	95611064	95621741	131.426	124.955	158.744	210.023	241.412	230.742	312.457	326.377	258.917	K05280 CYP75B1; flavonoid 3'-monooxygenase [EC:1.14.14.82]	GO:0055114(obsolete oxidation-reduction process)	-	GO:0004497(monooxygenase activity),GO:0005506(iron ion binding),GO:0009055(electron transfer activity),GO:0016705(oxidoreductase activity, acting on paired donors, with incorporation or reduction of molecular oxygen),GO:0020037(heme binding)	putative flavonoid-3'-hydroxylase [Camellia sinensis]	Q9SBQ9|F3PH_PETHY	Flavonoid 3'-monooxygenase OS=Petunia hybrida OX=4102 GN=CYP75B2 PE=2 SV=1
CSS0048905	F3׳H	Chr15	-	95375015	95385954	145.355	167.851	224.584	235.703	268.81	261.436	348.002	388.701	321.514	K05280 CYP75B1; flavonoid 3'-monooxygenase [EC:1.14.14.82]	GO:0055114(obsolete oxidation-reduction process)	-	GO:0005506(iron ion binding),GO:0009055(electron transfer activity),GO:0016711(flavonoid 3'-monooxygenase activity),GO:0020037(heme binding)	putative flavonoid-3'hydroxylase [Camellia sinensis]	Q9SBQ9|F3PH_PETHY	Flavonoid 3'-monooxygenase OS=Petunia hybrida OX=4102 GN=CYP75B2 PE=2 SV=1
CSS0011714	F3׳5׳H	Chr11	+	115241754	115251499	0	0	0	0	0	0	0	0	0	K13083 CYP75A; flavonoid 3',5'-hydroxylase [EC:1.14.14.81]	-	GO:0043231(intracellular membrane-bounded organelle)	GO:0004497(monooxygenase activity),GO:0016705(oxidoreductase activity, acting on paired donors, with incorporation or reduction of molecular oxygen),GO:0046872(metal ion binding)	flavonoid 3'5'-hydroxylase [Camellia sinensis]	P48419|C75A3_PETHY	Flavonoid 3',5'-hydroxylase 2 OS=Petunia hybrida OX=4102 GN=CYP75A3 PE=2 SV=1
CSS0014132	F3׳5׳H	Chr13	+	36777695	36781508	7.73745	14.6839	9.36032	11.4438	12.5597	11.6376	18.7319	13.3974	12.7792	K13083 CYP75A; flavonoid 3',5'-hydroxylase [EC:1.14.14.81]	-	-	GO:0016491(oxidoreductase activity),GO:0046872(metal ion binding)	PREDICTED: flavonoid 3'5'-hydroxylase 2 [Vitis vinifera]	P48419|C75A3_PETHY	Flavonoid 3',5'-hydroxylase 2 OS=Petunia hybrida OX=4102 GN=CYP75A3 PE=2 SV=1
CSS0022212	F3׳5׳H	Chr11	-	115906019	115911249	154.547	217.902	200.801	224.541	306.582	244.958	212.192	213.804	153.611	K13083 CYP75A; flavonoid 3',5'-hydroxylase [EC:1.14.14.81]	GO:0055114(obsolete oxidation-reduction process)	-	GO:0005506(iron ion binding),GO:0009055(electron transfer activity),GO:0020037(heme binding),GO:0033772(flavonoid 3',5'-hydroxylase activity)	flavonoid 3'5'-hydroxylase [Camellia sinensis]	P48419|C75A3_PETHY	Flavonoid 3',5'-hydroxylase 2 OS=Petunia hybrida OX=4102 GN=CYP75A3 PE=2 SV=1
CSS0006936	OMT	Chr5	+	97659841	97664938	1.58252	0.285283	0.342393	0.840001	0.776525	3.57962	1.70785	3.03059	4.80209	-	GO:0032259(methylation)	-	GO:0046983(protein dimerization activity),GO:0050630((iso)eugenol O-methyltransferase activity)	o-methyltransferase [Camellia sinensis]	B0ZB56|OMT2_HUMLU	Xanthohumol 4-O-methyltransferase OS=Humulus lupulus OX=3486 GN=OMT2 PE=1 SV=1
CSS0007434	OMT	Chr5	-	94698511	94711799	8.74361	1.79825	4.0734	26.7827	30.8696	29.5876	19.0352	17.5346	17.5592	-	GO:0032259(methylation)	-	GO:0046983(protein dimerization activity),GO:0050630((iso)eugenol O-methyltransferase activity)	o-methyltransferase [Camellia sinensis]	B0ZB56|OMT2_HUMLU	Xanthohumol 4-O-methyltransferase OS=Humulus lupulus OX=3486 GN=OMT2 PE=1 SV=1
CSS0018617	OMT	Chr5	+	97874374	97875139	0.246527	0	0	1.31787	1.35073	0.895069	0.308973	0	0.483907	-	GO:0032259(methylation)	-	GO:0008171(O-methyltransferase activity),GO:0046983(protein dimerization activity)	o-methyltransferase [Camellia sinensis]	B0ZB56|OMT2_HUMLU	Xanthohumol 4-O-methyltransferase OS=Humulus lupulus OX=3486 GN=OMT2 PE=1 SV=1
CSS0025746	OMT	Chr2	+	106494711	106504385	8.36893	3.30451	6.02726	9.44843	11.6661	9.99381	5.96485	3.46544	3.3946	-	-	-	GO:0008171(O-methyltransferase activity)	o-methyltransferase [Camellia sinensis]	B0ZB56|OMT2_HUMLU	Xanthohumol 4-O-methyltransferase OS=Humulus lupulus OX=3486 GN=OMT2 PE=1 SV=1
CSS0027035	OMT	Chr5	+	95039815	95045953	5.58222	3.09869	3.76583	19.0324	22.9327	22.0045	14.8675	23.5687	23.2108	-	GO:0032259(methylation)	-	GO:0046983(protein dimerization activity),GO:0050630((iso)eugenol O-methyltransferase activity)	o-methyltransferase [Camellia sinensis]	B0ZB56|OMT2_HUMLU	Xanthohumol 4-O-methyltransferase OS=Humulus lupulus OX=3486 GN=OMT2 PE=1 SV=1
CSS0033028	OMT	Chr5	+	95030304	95031069	10.7804	3.75091	4.72326	57.1975	64.6167	55.1397	37.8233	45.4458	48.2468	-	-	-	GO:0008168(methyltransferase activity)	o-methyltransferase [Camellia sinensis]	B0ZB56|OMT2_HUMLU	Xanthohumol 4-O-methyltransferase OS=Humulus lupulus OX=3486 GN=OMT2 PE=1 SV=1
CSS0037428	OMT	Chr2	-	107557035	107557800	6.55795	1.65615	4.5327	5.74337	7.94654	6.56164	0.886214	1.32417	0.8896	-	GO:0032259(methylation)	-	GO:0008171(O-methyltransferase activity),GO:0046983(protein dimerization activity)	o-methyltransferase [Camellia sinensis]	B0ZB56|OMT2_HUMLU	Xanthohumol 4-O-methyltransferase OS=Humulus lupulus OX=3486 GN=OMT2 PE=1 SV=1
CSS0046338	OMT	Chr5	+	97885642	97885947	0.088645	0	0.052877	0	0	0.025059	0.059941	0.041579	0	-	GO:0032259(methylation)	-	GO:0046983(protein dimerization activity),GO:0050630((iso)eugenol O-methyltransferase activity)	o-methyltransferase [Camellia sinensis]	B0ZB56|OMT2_HUMLU	Xanthohumol 4-O-methyltransferase OS=Humulus lupulus OX=3486 GN=OMT2 PE=1 SV=1
CSS0009063	LAR	Chr6	-	27542004	27549768	743.54	997.352	680.888	741.508	871.55	880.68	943.057	663.024	649.653	K13081 LAR; leucoanthocyanidin reductase [EC:1.17.1.3]	-	-	GO:0000166(nucleotide binding)	leucoanthocyanidin reductase [Camellia sinensis]	Q84V83|LAR_DESUN	Leucoanthocyanidin reductase OS=Desmodium uncinatum OX=225101 GN=LAR PE=1 SV=1
CSS0013831	LAR	Chr10	-	31203494	31215802	5.99404	5.72468	5.9159	20.6144	37.3839	35.5222	339.647	229.389	251.556	K13081 LAR; leucoanthocyanidin reductase [EC:1.17.1.3]	-	-	GO:0000166(nucleotide binding)	leucoanthocyanidin reductase [Vaccinium ashei]	Q84V83|LAR_DESUN	Leucoanthocyanidin reductase OS=Desmodium uncinatum OX=225101 GN=LAR PE=1 SV=1
CSS0028235	LAR	Chr6	-	27263412	27271756	411.123	624.675	457.857	413.725	454.124	438.821	495.375	331.257	354.862	K13081 LAR; leucoanthocyanidin reductase [EC:1.17.1.3]	-	-	GO:0000166(nucleotide binding)	leucoanthocyanidin reductase [Camellia sinensis]	Q84V83|LAR_DESUN	Leucoanthocyanidin reductase OS=Desmodium uncinatum OX=225101 GN=LAR PE=1 SV=1
CSS0034690	LAR	Contig790	+	327606	337077	8.41	6.38352	10.1607	17.9782	16.6768	21.2655	35.6094	27.1146	39.996	K13081 LAR; leucoanthocyanidin reductase [EC:1.17.1.3]	GO:0055114(obsolete oxidation-reduction process)	-	GO:0033788(leucoanthocyanidin reductase activity)	PREDICTED: leucoanthocyanidin reductase-like [Beta vulgaris subsp. vulgaris]	Q84V83|LAR_DESUN	Leucoanthocyanidin reductase OS=Desmodium uncinatum OX=225101 GN=LAR PE=1 SV=1
CSS0003473	ANR	Chr14	-	63316332	63317789	2.569	3.73998	5.3445	1.99168	1.46589	1.36851	0.676705	0.989889	1.12598	-	-	-	GO:0016616(oxidoreductase activity, acting on the CH-OH group of donors, NAD or NADP as acceptor)	PREDICTED: anthocyanidin reductase-like isoform X2 [Vitis vinifera]	P14720|DFRA_PETHY	Dihydroflavonol 4-reductase OS=Petunia hybrida OX=4102 GN=DFRA PE=2 SV=2
CSS0005927	ANR	Chr8	-	26614103	26617837	843.769	1143.15	911.064	680.69	671.882	617.372	985.763	746.663	726.32	K21102 ANR; anthocyanidin reductase [(2S)-flavan-3-ol-forming] [EC:1.3.1.112]	GO:0009964(negative regulation of flavonoid biosynthetic process),GO:0044237(cellular metabolic process),GO:0055114(obsolete oxidation-reduction process)	-	GO:0000166(nucleotide binding),GO:0033729(anthocyanidin reductase activity),GO:0050662(obsolete coenzyme binding)	anthocyanidin reductase [Camellia sinensis]	D7U6G6|ANRPN_VITVI	Anthocyanidin reductase ((2S)-flavan-3-ol-forming) OS=Vitis vinifera OX=29760 GN=ANR PE=3 SV=1
CSS0013982	ANR	Chr14	+	63958690	63960504	39.3458	24.4912	29.9734	97.8476	86.1798	90.0465	8.00533	6.93311	6.1835	-	GO:0006694(steroid biosynthetic process),GO:0044237(cellular metabolic process),GO:0055114(obsolete oxidation-reduction process)	-	GO:0003854(3-beta-hydroxy-delta5-steroid dehydrogenase activity),GO:0045552(dihydrokaempferol 4-reductase activity),GO:0050662(obsolete coenzyme binding)	PREDICTED: anthocyanidin reductase-like isoform X2 [Vitis vinifera]	D7U6G6|ANRPN_VITVI	Anthocyanidin reductase ((2S)-flavan-3-ol-forming) OS=Vitis vinifera OX=29760 GN=ANR PE=3 SV=1
CSS0024095	ANR	Chr14	+	64045300	64046692	0	0	0	0	0	0	0	0	0	-	GO:0008152(metabolic process)	-	GO:0016616(oxidoreductase activity, acting on the CH-OH group of donors, NAD or NADP as acceptor)	PREDICTED: anthocyanidin reductase-like isoform X2 [Vitis vinifera]	Q5XLY0|ANR_GINBI	Putative anthocyanidin reductase OS=Ginkgo biloba OX=3311 PE=2 SV=1
CSS0025260	ANR	Contig1154	+	66009	67806	2.90933	4.52881	3.37287	4.64692	6.38069	5.37373	9.22823	8.38121	8.31528	-	GO:0006694(steroid biosynthetic process),GO:0044237(cellular metabolic process),GO:0055114(obsolete oxidation-reduction process)	-	GO:0003854(3-beta-hydroxy-delta5-steroid dehydrogenase activity),GO:0045552(dihydrokaempferol 4-reductase activity),GO:0050662(obsolete coenzyme binding)	PREDICTED: anthocyanidin reductase-like isoform X2 [Vitis vinifera]	Q5XLY0|ANR_GINBI	Putative anthocyanidin reductase OS=Ginkgo biloba OX=3311 PE=2 SV=1
CSS0027461	ANR	Chr14	+	63761575	63763366	7.24133	8.06498	10.358	7.15927	4.25324	4.73708	1.17097	3.30128	4.28968	-	GO:0006694(steroid biosynthetic process),GO:0044237(cellular metabolic process),GO:0055114(obsolete oxidation-reduction process)	-	GO:0003854(3-beta-hydroxy-delta5-steroid dehydrogenase activity),GO:0045552(dihydrokaempferol 4-reductase activity),GO:0050662(obsolete coenzyme binding)	PREDICTED: anthocyanidin reductase-like isoform X2 [Vitis vinifera]	P14720|DFRA_PETHY	Dihydroflavonol 4-reductase OS=Petunia hybrida OX=4102 GN=DFRA PE=2 SV=2
CSS0030876	ANR	Chr14	+	64274466	64276098	3.23136	4.45739	3.27491	4.73276	6.22777	4.94895	9.22423	8.32536	8.53139	-	GO:0006694(steroid biosynthetic process),GO:0044237(cellular metabolic process),GO:0055114(obsolete oxidation-reduction process)	-	GO:0003854(3-beta-hydroxy-delta5-steroid dehydrogenase activity),GO:0045552(dihydrokaempferol 4-reductase activity),GO:0050662(obsolete coenzyme binding)	PREDICTED: anthocyanidin reductase-like isoform X2 [Vitis vinifera]	Q5XLY0|ANR_GINBI	Putative anthocyanidin reductase OS=Ginkgo biloba OX=3311 PE=2 SV=1
CSS0033195	ANR	Contig186	-	147255	152168	115.55	135.51	138.601	132.175	133.062	118.627	17.749	11.1751	12.2699	K21102 ANR; anthocyanidin reductase [(2S)-flavan-3-ol-forming] [EC:1.3.1.112]	GO:0009964(negative regulation of flavonoid biosynthetic process),GO:0044237(cellular metabolic process),GO:0055114(obsolete oxidation-reduction process)	-	GO:0000166(nucleotide binding),GO:0033729(anthocyanidin reductase activity),GO:0050662(obsolete coenzyme binding)	anthocyanidin reductase 1 [Camellia sinensis]	D7U6G6|ANRPN_VITVI	Anthocyanidin reductase ((2S)-flavan-3-ol-forming) OS=Vitis vinifera OX=29760 GN=ANR PE=3 SV=1
CSS0041663	ANR	Contig369	-	96884	101662	58.7476	48.7791	52.6908	70.8171	60.7007	55.2392	17.3977	10.828	14.2737	K21102 ANR; anthocyanidin reductase [(2S)-flavan-3-ol-forming] [EC:1.3.1.112]	GO:0009964(negative regulation of flavonoid biosynthetic process),GO:0044237(cellular metabolic process),GO:0055114(obsolete oxidation-reduction process)	-	GO:0000166(nucleotide binding),GO:0033729(anthocyanidin reductase activity),GO:0050662(obsolete coenzyme binding)	anthocyanidin reductase 1 [Camellia sinensis]	D7U6G6|ANRPN_VITVI	Anthocyanidin reductase ((2S)-flavan-3-ol-forming) OS=Vitis vinifera OX=29760 GN=ANR PE=3 SV=1
CSS0042695	ANR	Chr14	+	63640769	63642241	2.79914	3.48263	5.17879	2.07434	1.62084	1.46689	0.26001	0.872642	0.933251	-	-	-	GO:0016616(oxidoreductase activity, acting on the CH-OH group of donors, NAD or NADP as acceptor)	PREDICTED: anthocyanidin reductase-like isoform X2 [Vitis vinifera]	P14720|DFRA_PETHY	Dihydroflavonol 4-reductase OS=Petunia hybrida OX=4102 GN=DFRA PE=2 SV=2
CSS0000961	SCPL1A	Chr3	-	179028894	179035049	3.37983	2.88028	4.24953	1.97993	2.47357	2.98047	7.70723	6.56037	7.69358	K16296 SCPL-I; serine carboxypeptidase-like clade I [EC:3.4.16.-]	GO:0006508(proteolysis)	-	GO:0004185(serine-type carboxypeptidase activity),GO:0016740(transferase activity)	PREDICTED: serine carboxypeptidase-like 18-like [Fragaria vesca subsp. vesca]	Q9C7D4|SCP16_ARATH	Serine carboxypeptidase-like 16 OS=Arabidopsis thaliana OX=3702 GN=SCPL16 PE=2 SV=1
CSS0001110	SCPL1A	Chr1	-	3370218	3370833	0.309634	0.35478	0.179096	0.692336	1.74391	1.38275	1.48386	1.70427	1.39946	K16296 SCPL-I; serine carboxypeptidase-like clade I [EC:3.4.16.-]	GO:0006508(proteolysis)	-	GO:0004185(serine-type carboxypeptidase activity)	PREDICTED: serine carboxypeptidase-like 20 [Malus domestica]	Q8L7B2|SCP20_ARATH	Serine carboxypeptidase-like 20 OS=Arabidopsis thaliana OX=3702 GN=SCPL20 PE=2 SV=2
CSS0002849	SCPL1A	Chr1	+	19013071	19027467	19.5417	15.3694	16.4748	27.0422	27.463	31.5649	28.3626	23.8122	29.0177	K16298 SCPL-IV; serine carboxypeptidase-like clade IV [EC:3.4.16.-]	GO:0006508(proteolysis)	-	GO:0004185(serine-type carboxypeptidase activity)	Serine carboxypeptidase-like 49 [Theobroma cacao]	P32826|SCP49_ARATH	Serine carboxypeptidase-like 49 OS=Arabidopsis thaliana OX=3702 GN=SCPL49 PE=2 SV=2
CSS0003245	SCPL1A	Contig605	-	312013	321477	0.026418	0	0	0.041694	0.032172	0	0	0	0	K16297 SCPL-II; serine carboxypeptidase-like clade II [EC:3.4.16.-]	GO:0006508(proteolysis)	GO:0005773(vacuole),GO:0009505(plant-type cell wall)	GO:0004185(serine-type carboxypeptidase activity)	PREDICTED: serine carboxypeptidase-like 34 [Nelumbo nucifera]	Q0WPR4|SCP34_ARATH	Serine carboxypeptidase-like 34 OS=Arabidopsis thaliana OX=3702 GN=SCPL34 PE=2 SV=2
CSS0004022	SCPL1A	Chr4	+	47042921	47047973	0.127225	0.301362	0.311038	4.71073	3.05894	3.17606	0.391532	0.568851	0.659598	K16297 SCPL-II; serine carboxypeptidase-like clade II [EC:3.4.16.-]	GO:0006508(proteolysis)	GO:0005618(cell wall)	GO:0004185(serine-type carboxypeptidase activity)	PREDICTED: serine carboxypeptidase-like 42 [Solanum lycopersicum]	Q9FH05|SCP42_ARATH	Serine carboxypeptidase-like 42 OS=Arabidopsis thaliana OX=3702 GN=SCPL42 PE=2 SV=1
CSS0007565	SCPL1A	Contig719	+	171348	176313	0.19955	0.33189	0.267179	0.368632	0.353958	0.224376	0.387153	0.059999	0.301476	K16297 SCPL-II; serine carboxypeptidase-like clade II [EC:3.4.16.-]	GO:0006508(proteolysis)	GO:0005618(cell wall)	GO:0004185(serine-type carboxypeptidase activity)	PREDICTED: serine carboxypeptidase-like 42 [Nicotiana tomentosiformis]	Q9FH05|SCP42_ARATH	Serine carboxypeptidase-like 42 OS=Arabidopsis thaliana OX=3702 GN=SCPL42 PE=2 SV=1
CSS0009589	SCPL1A	Chr4	+	164533645	164536713	0	0	0	0	0.078121	0.04289	0.04247	0	0	K09646 SCPEP1; serine carboxypeptidase 1 [EC:3.4.16.-]	GO:0006508(proteolysis),GO:0009627(systemic acquired resistance),GO:0034976(response to endoplasmic reticulum stress)	-	GO:0004185(serine-type carboxypeptidase activity)	PREDICTED: serine carboxypeptidase-like 51 [Populus euphratica]	Q67Y83|SCP51_ARATH	Serine carboxypeptidase-like 51 OS=Arabidopsis thaliana OX=3702 GN=SCPL51 PE=2 SV=2
CSS0010197	SCPL1A	Chr1	-	2994218	3002219	0	0	0	0	0	0	0	0	0	K16296 SCPL-I; serine carboxypeptidase-like clade I [EC:3.4.16.-]	GO:0006508(proteolysis)	GO:0005773(vacuole)	GO:0004185(serine-type carboxypeptidase activity)	PREDICTED: serine carboxypeptidase-like 20 [Prunus mume]	P37890|CBP1_ORYSJ	Serine carboxypeptidase 1 OS=Oryza sativa subsp. japonica OX=39947 GN=CBP1 PE=2 SV=1
CSS0010374	SCPL1A	Chr1	+	23351638	23354544	4.46176	4.18828	5.30585	4.74587	3.47534	4.09052	4.51888	4.74227	4.61142	K16297 SCPL-II; serine carboxypeptidase-like clade II [EC:3.4.16.-]	GO:0006508(proteolysis),GO:0007020(microtubule nucleation)	GO:0005773(vacuole)	GO:0004185(serine-type carboxypeptidase activity)	PREDICTED: serine carboxypeptidase-like 27 [Vitis vinifera]	Q9SFB5|SCP27_ARATH	Serine carboxypeptidase-like 27 OS=Arabidopsis thaliana OX=3702 GN=SCPL27 PE=2 SV=1
CSS0010497	SCPL1A	Chr2	-	14693943	14704832	0.837632	0.835841	1.11537	1.05626	1.45574	3.41728	19.3601	10.1398	17.8226	K16297 SCPL-II; serine carboxypeptidase-like clade II [EC:3.4.16.-]	GO:0006508(proteolysis)	-	GO:0004185(serine-type carboxypeptidase activity)	PREDICTED: serine carboxypeptidase-like 25 [Populus euphratica]	Q8L9Y0|SCP25_ARATH	Serine carboxypeptidase-like 25 OS=Arabidopsis thaliana OX=3702 GN=SCPL25 PE=2 SV=2
CSS0011399	SCPL1A	Chr9	+	71529706	71534335	0.207884	0.277189	0.318756	0.251395	0.267049	0.124252	0.274133	0.050112	0.282227	K16297 SCPL-II; serine carboxypeptidase-like clade II [EC:3.4.16.-]	GO:0006508(proteolysis)	GO:0005618(cell wall)	GO:0004185(serine-type carboxypeptidase activity)	PREDICTED: serine carboxypeptidase-like 42 [Nicotiana tomentosiformis]	Q9FH05|SCP42_ARATH	Serine carboxypeptidase-like 42 OS=Arabidopsis thaliana OX=3702 GN=SCPL42 PE=2 SV=1
CSS0015051	SCPL1A	Chr6	-	2030806	2034173	6.68094	7.22469	7.74871	4.98935	8.17717	9.10586	12.3189	10.0667	12.4453	K16297 SCPL-II; serine carboxypeptidase-like clade II [EC:3.4.16.-]	GO:0006508(proteolysis)	-	GO:0004185(serine-type carboxypeptidase activity)	PREDICTED: serine carboxypeptidase-like 45 [Vitis vinifera]	Q93Y09|SCP45_ARATH	Serine carboxypeptidase-like 45 OS=Arabidopsis thaliana OX=3702 GN=SCPL45 PE=2 SV=1
CSS0015247	SCPL1A	Contig1011	-	1333985	1337714	6.148	10.1946	6.38207	7.41935	11.6053	12.2535	19.8678	13.9097	19.485	K16297 SCPL-II; serine carboxypeptidase-like clade II [EC:3.4.16.-]	GO:0006508(proteolysis)	-	GO:0004185(serine-type carboxypeptidase activity)	PREDICTED: serine carboxypeptidase-like 45 [Nelumbo nucifera]	Q93Y09|SCP45_ARATH	Serine carboxypeptidase-like 45 OS=Arabidopsis thaliana OX=3702 GN=SCPL45 PE=2 SV=1
CSS0017654	SCPL1A	Chr11	+	51974496	51983212	11.7374	11.0071	8.25933	23.0423	17.2548	18.7706	9.64938	6.29313	3.52378	K16298 SCPL-IV; serine carboxypeptidase-like clade IV [EC:3.4.16.-]	-	-	GO:0004180(carboxypeptidase activity)	Serine carboxypeptidase-like 48 [Gossypium arboreum]	P21529|CBP3_HORVU	Serine carboxypeptidase 3 OS=Hordeum vulgare OX=4513 GN=CBP3 PE=1 SV=2
CSS0019091	SCPL1A	Chr10	+	2451840	2455489	0.779492	0.876284	1.20164	0.250132	0.228332	0.316797	0.297148	0.144685	0.236848	K16297 SCPL-II; serine carboxypeptidase-like clade II [EC:3.4.16.-]	GO:0006508(proteolysis)	-	GO:0004185(serine-type carboxypeptidase activity)	PREDICTED: serine carboxypeptidase-like 45 [Vitis vinifera]	Q93Y09|SCP45_ARATH	Serine carboxypeptidase-like 45 OS=Arabidopsis thaliana OX=3702 GN=SCPL45 PE=2 SV=1
CSS0019369	SCPL1A	Chr13	-	109968544	109983666	9.97129	9.18564	9.43371	12.106	9.91166	12.8026	16.0321	16.8194	19.7037	K16296 SCPL-I; serine carboxypeptidase-like clade I [EC:3.4.16.-]	-	-	GO:0004180(carboxypeptidase activity),GO:0016740(transferase activity)	serine carboxypeptidase-like protein [Camellia sinensis]	Q9C7Z9|SCP18_ARATH	Serine carboxypeptidase-like 18 OS=Arabidopsis thaliana OX=3702 GN=SCPL18 PE=2 SV=2
CSS0019945	SCPL1A	Chr3	+	108346654	108364590	9.56117	7.6567	10.4826	9.56405	11.2734	13.9232	4.33735	2.81912	4.40215	K16297 SCPL-II; serine carboxypeptidase-like clade II [EC:3.4.16.-]	GO:0006508(proteolysis)	-	GO:0004185(serine-type carboxypeptidase activity)	PREDICTED: serine carboxypeptidase-like 40-like [Citrus sinensis]	Q0WRX3|SCP40_ARATH	Serine carboxypeptidase-like 40 OS=Arabidopsis thaliana OX=3702 GN=SCPL40 PE=2 SV=2
CSS0020267	SCPL1A	Chr3	-	15056981	15058991	0	0	0	0	0	0	34.5278	32.5127	39.2209	K16297 SCPL-II; serine carboxypeptidase-like clade II [EC:3.4.16.-]	GO:0006508(proteolysis)	GO:0005773(vacuole)	GO:0004185(serine-type carboxypeptidase activity)	PREDICTED: serine carboxypeptidase-like 26 [Nicotiana sylvestris]	Q949Q7|SCP29_ARATH	Serine carboxypeptidase-like 29 OS=Arabidopsis thaliana OX=3702 GN=SCPL29 PE=2 SV=1
CSS0021737	SCPL1A	Chr1	-	3105307	3111455	3.53049	6.86507	2.54889	4.1421	6.18262	4.35318	2.34963	3.12655	1.65978	K16296 SCPL-I; serine carboxypeptidase-like clade I [EC:3.4.16.-]	GO:0006508(proteolysis)	GO:0005773(vacuole)	GO:0004185(serine-type carboxypeptidase activity)	Serine carboxypeptidase-like 20 isoform 1 [Theobroma cacao]	Q8L7B2|SCP20_ARATH	Serine carboxypeptidase-like 20 OS=Arabidopsis thaliana OX=3702 GN=SCPL20 PE=2 SV=2
CSS0023506	SCPL1A	Chr1	-	215830825	215831258	0	0	0	0	0	0.02306	0.214441	0	0	K16298 SCPL-IV; serine carboxypeptidase-like clade IV [EC:3.4.16.-]	GO:0006508(proteolysis)	-	GO:0004185(serine-type carboxypeptidase activity)	PREDICTED: serine carboxypeptidase-like 48 [Tarenaya hassleriana]	Q56WF8|SCP48_ARATH	Serine carboxypeptidase-like 48 OS=Arabidopsis thaliana OX=3702 GN=SCPL48 PE=2 SV=2
CSS0024192	SCPL1A	Chr11	-	80045818	80051081	14.808	17.4243	17.2968	3.13151	2.96448	2.34625	10.6443	9.0455	11.4901	K16296 SCPL-I; serine carboxypeptidase-like clade I [EC:3.4.16.-]	GO:0006508(proteolysis)	GO:0005773(vacuole)	GO:0004185(serine-type carboxypeptidase activity)	PREDICTED: serine carboxypeptidase-like 20 [Populus euphratica]	Q8L7B2|SCP20_ARATH	Serine carboxypeptidase-like 20 OS=Arabidopsis thaliana OX=3702 GN=SCPL20 PE=2 SV=2
CSS0025048	SCPL1A	Chr1	-	2924573	2955318	0.318342	0.365353	0.172468	1.20927	1.68871	1.02895	0.088277	0.038231	0.088961	K16296 SCPL-I; serine carboxypeptidase-like clade I [EC:3.4.16.-]	-	-	-	PREDICTED: serine carboxypeptidase-like 20 [Vitis vinifera]	P37890|CBP1_ORYSJ	Serine carboxypeptidase 1 OS=Oryza sativa subsp. japonica OX=39947 GN=CBP1 PE=2 SV=1
CSS0026561	SCPL1A	Chr13	-	40484541	40487268	0	0	0.008264	0.03244	0	0.065925	0.172604	0.096279	0.194153	K16297 SCPL-II; serine carboxypeptidase-like clade II [EC:3.4.16.-]	-	-	GO:0004180(carboxypeptidase activity)	PREDICTED: serine carboxypeptidase-like 45-like [Citrus sinensis]	Q93Y09|SCP45_ARATH	Serine carboxypeptidase-like 45 OS=Arabidopsis thaliana OX=3702 GN=SCPL45 PE=2 SV=1
CSS0027141	SCPL1A	Chr3	+	7884839	7885242	0	0	0	0	0	0	0.034045	0	0	K16298 SCPL-IV; serine carboxypeptidase-like clade IV [EC:3.4.16.-]	GO:0006508(proteolysis)	-	GO:0004185(serine-type carboxypeptidase activity)	PREDICTED: serine carboxypeptidase-like 48 [Tarenaya hassleriana]	Q56WF8|SCP48_ARATH	Serine carboxypeptidase-like 48 OS=Arabidopsis thaliana OX=3702 GN=SCPL48 PE=2 SV=2
CSS0027925	SCPL1A	Chr11	+	51737761	51745092	7.60332	12.5406	9.23233	8.0584	5.94089	4.85043	7.19514	7.95917	5.21793	K16298 SCPL-IV; serine carboxypeptidase-like clade IV [EC:3.4.16.-]	-	-	GO:0004180(carboxypeptidase activity)	Serine carboxypeptidase-like 48 [Gossypium arboreum]	P37891|CBP3_ORYSJ	Serine carboxypeptidase 3 OS=Oryza sativa subsp. japonica OX=39947 GN=CBP3 PE=2 SV=1
CSS0028190	SCPL1A	Contig64	-	776845	783330	25.4901	22.3006	23.2024	27.0158	24.3035	30.2619	30.9573	27.3954	29.4509	K16298 SCPL-IV; serine carboxypeptidase-like clade IV [EC:3.4.16.-]	GO:0006508(proteolysis)	GO:0005773(vacuole),GO:0005829(cytosol)	GO:0004185(serine-type carboxypeptidase activity)	PREDICTED: serine carboxypeptidase-like [Eucalyptus grandis]	P37891|CBP3_ORYSJ	Serine carboxypeptidase 3 OS=Oryza sativa subsp. japonica OX=39947 GN=CBP3 PE=2 SV=1
CSS0028619	SCPL1A	Chr1	-	21930909	21944254	5.39624	4.56617	5.78007	5.10831	4.10954	4.50011	6.92903	7.09249	7.71936	K16297 SCPL-II; serine carboxypeptidase-like clade II [EC:3.4.16.-]	GO:0006508(proteolysis),GO:0007020(microtubule nucleation)	GO:0005773(vacuole)	GO:0004185(serine-type carboxypeptidase activity)	PREDICTED: serine carboxypeptidase-like 27 [Vitis vinifera]	Q9SFB5|SCP27_ARATH	Serine carboxypeptidase-like 27 OS=Arabidopsis thaliana OX=3702 GN=SCPL27 PE=2 SV=1
CSS0031038	SCPL1A	Chr4	-	165395671	165396286	0	0	0	0	0	0	0	0	0	K09646 SCPEP1; serine carboxypeptidase 1 [EC:3.4.16.-]	GO:0006508(proteolysis)	-	GO:0004185(serine-type carboxypeptidase activity)	PREDICTED: serine carboxypeptidase-like 51 isoform X1 [Nelumbo nucifera]	Q67Y83|SCP51_ARATH	Serine carboxypeptidase-like 51 OS=Arabidopsis thaliana OX=3702 GN=SCPL51 PE=2 SV=2
CSS0032817	SCPL1A	Chr9	+	109982926	110013685	15.1066	16.2124	16.4342	8.57274	9.80218	10.3949	57.1648	57.5655	58.4754	K16296 SCPL-I; serine carboxypeptidase-like clade I [EC:3.4.16.-]	-	-	GO:0004180(carboxypeptidase activity)	PREDICTED: serine carboxypeptidase-like 2 [Vitis vinifera]	Q9C7Z9|SCP18_ARATH	Serine carboxypeptidase-like 18 OS=Arabidopsis thaliana OX=3702 GN=SCPL18 PE=2 SV=2
CSS0033259	SCPL1A	Chr4	-	165403227	165406303	0	0	0	0	0	0	0	0	0	K09646 SCPEP1; serine carboxypeptidase 1 [EC:3.4.16.-]	GO:0006508(proteolysis),GO:0009627(systemic acquired resistance),GO:0034976(response to endoplasmic reticulum stress)	-	GO:0004185(serine-type carboxypeptidase activity)	PREDICTED: serine carboxypeptidase-like 51 [Populus euphratica]	Q67Y83|SCP51_ARATH	Serine carboxypeptidase-like 51 OS=Arabidopsis thaliana OX=3702 GN=SCPL51 PE=2 SV=2
CSS0033604	SCPL1A	Chr15	-	45652749	45656694	3.10143	4.26353	2.3868	7.61465	9.83739	10.9074	11.685	7.81337	12.3533	K16297 SCPL-II; serine carboxypeptidase-like clade II [EC:3.4.16.-]	GO:0006508(proteolysis)	-	GO:0004185(serine-type carboxypeptidase activity)	PREDICTED: serine carboxypeptidase-like 45 [Nelumbo nucifera]	Q93Y09|SCP45_ARATH	Serine carboxypeptidase-like 45 OS=Arabidopsis thaliana OX=3702 GN=SCPL45 PE=2 SV=1
CSS0034295	SCPL1A	Chr1	-	3372924	3387713	0.929495	2.06361	0.558851	1.35279	1.80956	1.92319	1.29189	1.16885	0.978888	K16296 SCPL-I; serine carboxypeptidase-like clade I [EC:3.4.16.-]	GO:0006508(proteolysis)	GO:0005773(vacuole)	GO:0004185(serine-type carboxypeptidase activity)	Serine carboxypeptidase-like 20 isoform 1 [Theobroma cacao]	Q8L7B2|SCP20_ARATH	Serine carboxypeptidase-like 20 OS=Arabidopsis thaliana OX=3702 GN=SCPL20 PE=2 SV=2
CSS0035437	SCPL1A	Chr13	-	110011032	110027252	16.3801	13.5843	13.8728	18.4773	16.1175	21.0905	19.285	19.6883	22.1931	K16296 SCPL-I; serine carboxypeptidase-like clade I [EC:3.4.16.-]	-	-	GO:0004180(carboxypeptidase activity),GO:0016740(transferase activity)	serine carboxypeptidase-like protein [Camellia sinensis]	Q9C7Z9|SCP18_ARATH	Serine carboxypeptidase-like 18 OS=Arabidopsis thaliana OX=3702 GN=SCPL18 PE=2 SV=2
CSS0035554	SCPL1A	Chr8	-	149793024	149793406	0	0	0	0	0	0.02306	0.080438	0	0	K16298 SCPL-IV; serine carboxypeptidase-like clade IV [EC:3.4.16.-]	GO:0006508(proteolysis)	-	GO:0004185(serine-type carboxypeptidase activity)	PREDICTED: serine carboxypeptidase-like 48 [Tarenaya hassleriana]	Q56WF8|SCP48_ARATH	Serine carboxypeptidase-like 48 OS=Arabidopsis thaliana OX=3702 GN=SCPL48 PE=2 SV=2
CSS0036141	SCPL1A	Contig753	+	752528	755696	0.315231	0	0.079748	0.209254	0.080498	0.075587	0.075075	0	0.241853	K16297 SCPL-II; serine carboxypeptidase-like clade II [EC:3.4.16.-]	-	-	-	PREDICTED: serine carboxypeptidase-like 27 [Vitis vinifera]	Q9SFB5|SCP27_ARATH	Serine carboxypeptidase-like 27 OS=Arabidopsis thaliana OX=3702 GN=SCPL27 PE=2 SV=1
CSS0038512	SCPL1A	Chr13	-	109949452	109956536	2.73482	5.03868	4.34239	5.71687	7.21003	7.26215	12.3572	10.0006	10.945	K16296 SCPL-I; serine carboxypeptidase-like clade I [EC:3.4.16.-]	-	-	GO:0004180(carboxypeptidase activity)	PREDICTED: serine carboxypeptidase-like 18 [Eucalyptus grandis]	Q9C7Z9|SCP18_ARATH	Serine carboxypeptidase-like 18 OS=Arabidopsis thaliana OX=3702 GN=SCPL18 PE=2 SV=2
CSS0038753	SCPL1A	Chr3	-	14785058	14817280	0	0	0	0	0	0	0	0	0	K16297 SCPL-II; serine carboxypeptidase-like clade II [EC:3.4.16.-]	-	-	-	PREDICTED: putative serine carboxypeptidase-like 23 [Vitis vinifera]	Q0WRX3|SCP40_ARATH	Serine carboxypeptidase-like 40 OS=Arabidopsis thaliana OX=3702 GN=SCPL40 PE=2 SV=2
CSS0039491	SCPL1A	Chr11	+	52044524	52050196	0.54846	1.14826	0.557486	0.258456	0.405133	0.218218	1.03733	1.55297	1.88074	K16298 SCPL-IV; serine carboxypeptidase-like clade IV [EC:3.4.16.-]	-	-	GO:0004180(carboxypeptidase activity)	Serine carboxypeptidase-like 48 [Gossypium arboreum]	P21529|CBP3_HORVU	Serine carboxypeptidase 3 OS=Hordeum vulgare OX=4513 GN=CBP3 PE=1 SV=2
CSS0039781	SCPL1A	Chr3	-	14957619	14961140	0	0	0	0	0	0	0	0	0	K16297 SCPL-II; serine carboxypeptidase-like clade II [EC:3.4.16.-]	-	-	-	PREDICTED: putative serine carboxypeptidase-like 23 [Vitis vinifera]	Q0WRX3|SCP40_ARATH	Serine carboxypeptidase-like 40 OS=Arabidopsis thaliana OX=3702 GN=SCPL40 PE=2 SV=2
CSS0040104	SCPL1A	Chr11	+	51783721	51788978	1.04943	2.4873	1.21601	0.779381	1.15574	0.721178	2.88507	3.04132	3.01407	K16298 SCPL-IV; serine carboxypeptidase-like clade IV [EC:3.4.16.-]	-	-	GO:0004180(carboxypeptidase activity)	Serine carboxypeptidase-like 48 [Gossypium arboreum]	P21529|CBP3_HORVU	Serine carboxypeptidase 3 OS=Hordeum vulgare OX=4513 GN=CBP3 PE=1 SV=2
CSS0041024	SCPL1A	Chr7	+	118349110	118364776	4.09338	3.72648	3.88584	5.37414	8.06278	8.89004	11.0814	10.5131	10.4461	K16297 SCPL-II; serine carboxypeptidase-like clade II [EC:3.4.16.-]	GO:0006508(proteolysis),GO:0007020(microtubule nucleation)	GO:0005773(vacuole)	GO:0004185(serine-type carboxypeptidase activity)	PREDICTED: serine carboxypeptidase-like 27 [Vitis vinifera]	Q9SFB5|SCP27_ARATH	Serine carboxypeptidase-like 27 OS=Arabidopsis thaliana OX=3702 GN=SCPL27 PE=2 SV=1
CSS0041635	SCPL1A	Chr3	-	23388242	23392108	13.804	42.1346	14.6349	7.57017	14.4083	15.46	347.721	301.25	246.622	K16296 SCPL-I; serine carboxypeptidase-like clade I [EC:3.4.16.-]	-	-	GO:0004180(carboxypeptidase activity)	PREDICTED: serine carboxypeptidase-like 7 [Vitis vinifera]	Q9C7Z9|SCP18_ARATH	Serine carboxypeptidase-like 18 OS=Arabidopsis thaliana OX=3702 GN=SCPL18 PE=2 SV=2
CSS0041940	SCPL1A	Chr3	-	24504000	24508088	17.8019	54.1384	17.8023	13.1862	24.9531	29.0278	424.873	327.429	346.341	K16296 SCPL-I; serine carboxypeptidase-like clade I [EC:3.4.16.-]	GO:0006508(proteolysis)	-	GO:0004185(serine-type carboxypeptidase activity)	PREDICTED: serine carboxypeptidase-like 7 [Vitis vinifera]	Q9C7Z9|SCP18_ARATH	Serine carboxypeptidase-like 18 OS=Arabidopsis thaliana OX=3702 GN=SCPL18 PE=2 SV=2
CSS0042199	SCPL1A	Chr3	+	108184447	108218278	29.658	42.8141	43.2712	33.1741	31.4822	30.4051	7.14162	4.15868	3.15685	K16297 SCPL-II; serine carboxypeptidase-like clade II [EC:3.4.16.-]	GO:0006508(proteolysis)	-	GO:0004185(serine-type carboxypeptidase activity)	Serine carboxypeptidase-like 40 [Theobroma cacao]	Q0WRX3|SCP40_ARATH	Serine carboxypeptidase-like 40 OS=Arabidopsis thaliana OX=3702 GN=SCPL40 PE=2 SV=2
CSS0044394	SCPL1A	Chr10	-	12048092	12048497	0	0	0	0	0	0.023076	0.436335	0	0	K16298 SCPL-IV; serine carboxypeptidase-like clade IV [EC:3.4.16.-]	GO:0006508(proteolysis)	-	GO:0004185(serine-type carboxypeptidase activity)	PREDICTED: serine carboxypeptidase-like 48 [Tarenaya hassleriana]	Q56WF8|SCP48_ARATH	Serine carboxypeptidase-like 48 OS=Arabidopsis thaliana OX=3702 GN=SCPL48 PE=2 SV=2
CSS0047234	SCPL1A	Chr1	-	3074674	3103443	0.449421	0.84292	0.443454	1.12083	1.86309	2.66657	9.51542	7.1385	6.35983	K16296 SCPL-I; serine carboxypeptidase-like clade I [EC:3.4.16.-]	-	-	-	Serine carboxypeptidase-like 20 [Morus notabilis]	P37890|CBP1_ORYSJ	Serine carboxypeptidase 1 OS=Oryza sativa subsp. japonica OX=39947 GN=CBP1 PE=2 SV=1
CSS0048708	SCPL1A	Chr3	-	23284292	23285449	0	0	0	0	0	0	0	0	0	K16296 SCPL-I; serine carboxypeptidase-like clade I [EC:3.4.16.-]	-	-	-	PREDICTED: serine carboxypeptidase-like 18 [Eucalyptus grandis]	Q9C7Z9|SCP18_ARATH	Serine carboxypeptidase-like 18 OS=Arabidopsis thaliana OX=3702 GN=SCPL18 PE=2 SV=2
CSS0048792	SCPL1A	Chr3	-	104274101	104303010	1.36443	1.43006	1.79926	1.56039	1.73108	1.73697	1.80659	1.21631	0.965537	K16297 SCPL-II; serine carboxypeptidase-like clade II [EC:3.4.16.-]	-	-	GO:0004180(carboxypeptidase activity)	Serine carboxypeptidase-like 40 [Theobroma cacao]	Q0WRX3|SCP40_ARATH	Serine carboxypeptidase-like 40 OS=Arabidopsis thaliana OX=3702 GN=SCPL40 PE=2 SV=2
CSS0049169	SCPL1A	Chr11	-	49566010	49575536	21.894	9.62987	20.1455	18.8641	16.5136	24.3341	9.73259	9.98873	13.4232	K09646 SCPEP1; serine carboxypeptidase 1 [EC:3.4.16.-]	GO:0006508(proteolysis),GO:0009627(systemic acquired resistance),GO:0034976(response to endoplasmic reticulum stress)	-	GO:0004185(serine-type carboxypeptidase activity)	PREDICTED: serine carboxypeptidase-like 51 [Nicotiana sylvestris]	Q67Y83|SCP51_ARATH	Serine carboxypeptidase-like 51 OS=Arabidopsis thaliana OX=3702 GN=SCPL51 PE=2 SV=2
CSS0000389	UGGT	Chr1	-	16578744	16580087	0.539817	1.36798	1.25479	0.070271	0	0	0.196097	0.274127	0.291093	-	-	-	-	UDP-glycosyltransferase 94P1 [Camellia sinensis]	A0A0A6ZFY4|UGT29_PANGI	UDP-glucosyltransferase 29 OS=Panax ginseng OX=4054 GN=UGT29 PE=1 SV=1
CSS0000806	UGGT	Chr2	+	7294863	7296658	3.92069	2.15734	8.67372	6.46705	7.56261	5.44959	7.55833	6.18306	9.68534	-	-	-	GO:0016758(hexosyltransferase activity)	PREDICTED: UDP-glycosyltransferase 90A1-like isoform X2 [Vitis vinifera]	Q9ZVX4|U90A1_ARATH	UDP-glycosyltransferase 90A1 OS=Arabidopsis thaliana OX=3702 GN=UGT90A1 PE=2 SV=1
CSS0001456	UGGT	Chr11	-	33140439	33142190	4.1489	3.75634	5.95547	3.34054	5.26744	4.63494	9.28515	11.4976	9.779	-	-	-	GO:0016758(hexosyltransferase activity)	PREDICTED: UDP-glycosyltransferase 92A1 [Vitis vinifera]	Q9LXV0|U92A1_ARATH	UDP-glycosyltransferase 92A1 OS=Arabidopsis thaliana OX=3702 GN=UGT92A1 PE=2 SV=1
CSS0001577	UGGT	Chr10	-	100100879	100106740	0	0	0	0	0.009312	0.079378	0	0	0	-	GO:0006865(amino acid transport),GO:0008152(metabolic process)	-	GO:0047213(anthocyanidin 3-O-glucosyltransferase activity)	PREDICTED: UDP-glycosyltransferase 73D1 [Vitis vinifera]	Q9SCP6|U73D1_ARATH	UDP-glycosyltransferase 73D1 OS=Arabidopsis thaliana OX=3702 GN=UGT73D1 PE=3 SV=1
CSS0001587	UGGT	Chr3	+	19034411	19035853	0	0	0.121149	0.060211	0	0.025446	0	0	0	-	-	-	GO:0042802(identical protein binding),GO:0050275(scopoletin glucosyltransferase activity)	UDP-glycosyltransferase 73A17 [Camellia sinensis]	Q9AT54|SCGT_TOBAC	Scopoletin glucosyltransferase OS=Nicotiana tabacum OX=4097 GN=TOGT1 PE=1 SV=1
CSS0001930	UGGT	Chr10	+	103226369	103227356	0	0.256868	0	0.982285	0.315675	0.648135	1.09399	1.46858	1.26534	K13496 UGT73C; UDP-glucosyltransferase 73C [EC:2.4.1.-]	-	-	GO:0016758(hexosyltransferase activity)	PREDICTED: UDP-glycosyltransferase 73C1-like [Nelumbo nucifera]	Q9ZQ97|U73C4_ARATH	UDP-glycosyltransferase 73C4 OS=Arabidopsis thaliana OX=3702 GN=UGT73C4 PE=2 SV=1
CSS0002066	UGGT	Chr11	-	83828664	83832129	19.0712	28.6357	23.0962	18.5717	19.5273	18.4914	49.3318	47.637	38.7076	-	-	-	GO:0016757(glycosyltransferase activity)	PREDICTED: UDP-glycosyltransferase 87A1-like [Vitis vinifera]	O64732|U87A1_ARATH	UDP-glycosyltransferase 87A1 OS=Arabidopsis thaliana OX=3702 GN=UGT87A1 PE=2 SV=1
CSS0002206	UGGT	Chr11	-	31938642	31950186	0	0	0	0	0	0	0	0	0	-	-	-	GO:0016757(glycosyltransferase activity)	PREDICTED: UDP-glycosyltransferase 92A1 [Vitis vinifera]	Q9LXV0|U92A1_ARATH	UDP-glycosyltransferase 92A1 OS=Arabidopsis thaliana OX=3702 GN=UGT92A1 PE=2 SV=1
CSS0002568	UGGT	Chr5	+	160353280	160353963	0.072881	0	0.250569	0	0.03942	0	0.368314	0.689933	0.366487	K13691 SGT1; pathogen-inducible salicylic acid glucosyltransferase [EC:2.4.1.-]	-	-	GO:0016758(hexosyltransferase activity)	PREDICTED: UDP-glycosyltransferase 74F2-like [Eucalyptus grandis]	Q6VAA6|U74G1_STERE	UDP-glycosyltransferase 74G1 OS=Stevia rebaudiana OX=55670 GN=UGT74G1 PE=1 SV=1
CSS0003012	UGGT	Chr2	+	7319573	7325360	0.186864	0.144083	0.379993	0	0	0	0	0	0	-	-	-	GO:0016758(hexosyltransferase activity)	PREDICTED: UDP-glycosyltransferase 90A1-like isoform X2 [Vitis vinifera]	Q9ZVX4|U90A1_ARATH	UDP-glycosyltransferase 90A1 OS=Arabidopsis thaliana OX=3702 GN=UGT90A1 PE=2 SV=1
CSS0004941	UGGT	Chr2	+	146122646	146127689	146.838	146.166	138.865	436.741	362.094	378.222	41.7358	60.5834	65.6058	K13679 WAXY; granule-bound starch synthase [EC:2.4.1.242]	GO:0009250(glucan biosynthetic process)	-	GO:0009011(starch synthase activity)	UDP-Glycosyltransferase superfamily protein isoform 1 [Theobroma cacao]	Q43784|SSG1_MANES	Granule-bound starch synthase 1, chloroplastic/amyloplastic OS=Manihot esculenta OX=3983 GN=WAXY PE=2 SV=1
CSS0005171	UGGT	Chr2	-	14533640	14535533	0.624061	0.44238	0.381676	0.239979	0.446085	0.486485	1.52638	2.00337	2.06816	-	GO:0008152(metabolic process)	-	GO:0047213(anthocyanidin 3-O-glucosyltransferase activity)	PREDICTED: UDP-glycosyltransferase 83A1 [Vitis vinifera]	Q9SGA8|U83A1_ARATH	UDP-glycosyltransferase 83A1 OS=Arabidopsis thaliana OX=3702 GN=UGT83A1 PE=2 SV=1
CSS0005956	UGGT	Contig1145	+	282814	295496	0	0	0	0	0	0	0	0	0	K13496 UGT73C; UDP-glucosyltransferase 73C [EC:2.4.1.-]	-	-	GO:0016740(transferase activity)	UDP-Glycosyltransferase superfamily protein, putative [Theobroma cacao]	K4GGT4|73C11_BARVU	UDP-glycosyltransferase 73C11 OS=Barbarea vulgaris OX=50459 GN=UGT73C11 PE=1 SV=1
CSS0006389	UGGT	Contig1145	+	263017	264633	4.48869	2.59764	2.5333	11.1206	6.47061	6.9719	1.80158	3.19145	2.98085	K13496 UGT73C; UDP-glucosyltransferase 73C [EC:2.4.1.-]	GO:0008152(metabolic process)	-	GO:0016758(hexosyltransferase activity)	PREDICTED: UDP-glycosyltransferase 73C3-like [Nicotiana tomentosiformis]	A0A2R4LMF9|73C25_BARVU	UDP-glycosyltransferase 73C25 OS=Barbarea vulgaris OX=50459 GN=UGT73C25 PE=2 SV=1
CSS0006447	UGGT	Chr6	-	51043320	51061314	0	0	0	0	0	0	0	0	0	K13496 UGT73C; UDP-glucosyltransferase 73C [EC:2.4.1.-]	GO:0008152(metabolic process)	-	GO:0016758(hexosyltransferase activity)	UDP-glycosyltransferase 73C5 [Theobroma cacao]	Q9ZQ99|U73C1_ARATH	UDP-glycosyltransferase 73C1 OS=Arabidopsis thaliana OX=3702 GN=UGT73C1 PE=2 SV=1
CSS0007255	UGGT	Chr1	-	15928137	15929468	0.6142	0.423342	1.2016	0.29633	0.602914	0.372372	0.223784	0.179702	0.130926	-	-	-	GO:0016757(glycosyltransferase activity)	UDP-glycosyltransferase 94P1 [Camellia sinensis]	F8WKW8|UGT9_GARJA	Beta-D-glucosyl crocetin beta-1,6-glucosyltransferase OS=Gardenia jasminoides OX=114476 GN=UGT94E5 PE=1 SV=1
CSS0007733	UGGT	Chr1	-	15623357	15631166	0	0	0	0	0	0	0	0	0	-	-	-	-	UDP-glycosyltransferase 94P1 [Camellia sinensis]	F8WKW8|UGT9_GARJA	Beta-D-glucosyl crocetin beta-1,6-glucosyltransferase OS=Gardenia jasminoides OX=114476 GN=UGT94E5 PE=1 SV=1
CSS0008350	UGGT	Chr10	+	69564151	69565614	0	0	0	0.048821	0	0	0	0	0	-	-	-	-	UDP-glycosyltransferase 94P1 [Camellia sinensis]	F8WKW8|UGT9_GARJA	Beta-D-glucosyl crocetin beta-1,6-glucosyltransferase OS=Gardenia jasminoides OX=114476 GN=UGT94E5 PE=1 SV=1
CSS0009012	UGGT	Chr3	+	19156866	19158309	0.36165	0.232138	0.839756	0.852428	0.783819	0.812059	0.92881	2.26385	1.17473	-	GO:0008152(metabolic process)	-	GO:0042802(identical protein binding),GO:0050275(scopoletin glucosyltransferase activity)	UDP-glycosyltransferase 73A17 [Camellia sinensis]	Q9AT54|SCGT_TOBAC	Scopoletin glucosyltransferase OS=Nicotiana tabacum OX=4097 GN=TOGT1 PE=1 SV=1
CSS0009705	UGGT	Chr6	+	16579221	16579768	28.8816	22.0982	23.5763	14.2963	19.1833	18.2397	1.72444	1.54427	2.64287	-	-	-	-	PREDICTED: UDP-glycosyltransferase 89A2-like [Pyrus x bretschneideri]	Q9LZD8|U89A2_ARATH	UDP-glycosyltransferase 89A2 OS=Arabidopsis thaliana OX=3702 GN=UGT89A2 PE=2 SV=1
CSS0010433	UGGT	Chr11	+	77920724	77922558	4.16457	6.65159	3.29209	0.316469	0.141494	0.225371	6.42495	4.98125	3.75153	K13691 SGT1; pathogen-inducible salicylic acid glucosyltransferase [EC:2.4.1.-]	-	-	GO:0016758(hexosyltransferase activity)	PREDICTED: UDP-glycosyltransferase 74F2-like [Fragaria vesca subsp. vesca]	O22822|U74F2_ARATH	UDP-glycosyltransferase 74F2 OS=Arabidopsis thaliana OX=3702 GN=UGT74F2 PE=1 SV=1
CSS0011078	UGGT	Chr2	-	63255571	63257874	2.83487	4.21467	4.78858	2.5231	4.31693	5.52317	4.35008	4.41843	3.45049	-	GO:0008152(metabolic process)	-	GO:0047213(anthocyanidin 3-O-glucosyltransferase activity)	UDP-glycosyltransferase 85K11 [Camellia sinensis]	G3FIN9|UGTK5_MANES	Linamarin synthase 2 OS=Manihot esculenta OX=3983 GN=UGT85K5 PE=1 SV=1
CSS0011190	UGGT	Chr1	+	207657305	207664771	4.64709	9.58577	7.47451	1.66026	1.82456	0.988385	0.38015	0.190352	0.393123	-	-	-	GO:0016740(transferase activity)	PREDICTED: UDP-glycosyltransferase 83A1 [Vitis vinifera]	Q9SGA8|U83A1_ARATH	UDP-glycosyltransferase 83A1 OS=Arabidopsis thaliana OX=3702 GN=UGT83A1 PE=2 SV=1
CSS0011196	UGGT	Chr1	-	15768663	15769894	0	0	0.08516	16.719	38.1479	42.8578	0	0	0	-	-	-	GO:0016758(hexosyltransferase activity)	UDP-glycosyltransferase 94P1 [Camellia sinensis]	F8WKW8|UGT9_GARJA	Beta-D-glucosyl crocetin beta-1,6-glucosyltransferase OS=Gardenia jasminoides OX=114476 GN=UGT94E5 PE=1 SV=1
CSS0011537	UGGT	Chr10	+	101888112	101889614	9.88421	9.20704	10.7764	27.5799	15.7183	21.2134	2.82236	3.24497	2.56508	K13496 UGT73C; UDP-glucosyltransferase 73C [EC:2.4.1.-]	-	-	GO:0016758(hexosyltransferase activity)	PREDICTED: UDP-glycosyltransferase 73C3 [Vitis vinifera]	A0A2R4LMF9|73C25_BARVU	UDP-glycosyltransferase 73C25 OS=Barbarea vulgaris OX=50459 GN=UGT73C25 PE=2 SV=1
CSS0012576	UGGT	Chr3	-	2076800	2078065	0.235544	0.166231	0.142272	0.903021	0.660497	0.538224	0	0.036248	0.020201	-	-	-	-	UDP-Glycosyltransferase superfamily protein, putative [Theobroma cacao]	Q9LXV0|U92A1_ARATH	UDP-glycosyltransferase 92A1 OS=Arabidopsis thaliana OX=3702 GN=UGT92A1 PE=2 SV=1
CSS0012989	UGGT	Chr10	-	100405081	100406589	1.77925	0.725514	1.87803	0.676352	0.494736	0.757789	1.99186	2.21562	2.1763	K13496 UGT73C; UDP-glucosyltransferase 73C [EC:2.4.1.-]	-	-	GO:0016758(hexosyltransferase activity)	PREDICTED: UDP-glycosyltransferase 73C2 isoform X1 [Vitis vinifera]	Q9ZQ96|U73C3_ARATH	UDP-glycosyltransferase 73C3 OS=Arabidopsis thaliana OX=3702 GN=UGT73C3 PE=2 SV=1
CSS0014177	UGGT	Chr1	+	80232636	80234099	13.3648	15.7005	21.7562	16.8089	15.5558	13.4768	10.3103	9.6199	8.20547	-	-	-	GO:0016757(glycosyltransferase activity)	UDP-glycosyltransferase 71C3 [Morus notabilis]	D3UAG2|U71K2_PYRCO	UDP-glycosyltransferase 71K2 OS=Pyrus communis OX=23211 GN=UGT71K2 PE=1 SV=1
CSS0014764	UGGT	Contig1145	+	298593	299738	4.94766	8.32563	8.46523	3.53851	3.78042	3.95565	7.04403	7.87316	6.33493	K13496 UGT73C; UDP-glucosyltransferase 73C [EC:2.4.1.-]	GO:0008152(metabolic process)	-	GO:0047213(anthocyanidin 3-O-glucosyltransferase activity)	PREDICTED: UDP-glycosyltransferase 73C2 isoform X1 [Vitis vinifera]	Q9ZQ97|U73C4_ARATH	UDP-glycosyltransferase 73C4 OS=Arabidopsis thaliana OX=3702 GN=UGT73C4 PE=2 SV=1
CSS0015081	UGGT	Chr4	+	39166877	39176115	0	0	0	0.180204	0.097934	0.161312	0.510011	1.10778	1.33374	-	-	-	GO:0016757(glycosyltransferase activity)	PREDICTED: UDP-glycosyltransferase 85A5-like isoform X1 [Prunus mume]	Q6VAA4|U85C1_STERE	UDP-glycosyltransferase 85C1 OS=Stevia rebaudiana OX=55670 GN=UGT85C1 PE=2 SV=1
CSS0015143	UGGT	Chr6	+	51277278	51278975	1.73969	1.32515	1.97174	37.4168	33.7469	30.8227	1.34143	1.62361	1.75202	K13496 UGT73C; UDP-glucosyltransferase 73C [EC:2.4.1.-]	-	-	GO:0016758(hexosyltransferase activity)	PREDICTED: UDP-glycosyltransferase 73C2 isoform X1 [Vitis vinifera]	A0A2R4LMF9|73C25_BARVU	UDP-glycosyltransferase 73C25 OS=Barbarea vulgaris OX=50459 GN=UGT73C25 PE=2 SV=1
CSS0015156	UGGT	Chr10	+	101957011	101958078	0	0	0	0	0	0	0	0.229642	0.114772	K13496 UGT73C; UDP-glucosyltransferase 73C [EC:2.4.1.-]	-	-	GO:0016758(hexosyltransferase activity)	PREDICTED: UDP-glycosyltransferase 73C2 isoform X1 [Vitis vinifera]	Q9ZQ97|U73C4_ARATH	UDP-glycosyltransferase 73C4 OS=Arabidopsis thaliana OX=3702 GN=UGT73C4 PE=2 SV=1
CSS0015218	UGGT	Chr4	+	113308061	113309974	16.6191	12.0943	27.3932	17.5229	16.2164	20.2036	26.2268	21.926	21.9176	-	GO:0008152(metabolic process)	-	GO:0042802(identical protein binding),GO:0050275(scopoletin glucosyltransferase activity)	UDP-glycosyltransferase 73A17 [Camellia sinensis]	Q9AT54|SCGT_TOBAC	Scopoletin glucosyltransferase OS=Nicotiana tabacum OX=4097 GN=TOGT1 PE=1 SV=1
CSS0015472	UGGT	Chr1	-	15882400	15883809	0.012654	0.11692	0.202489	0.03998	0.532693	0.370174	0.006398	0.023137	0	-	-	-	-	UDP-glycosyltransferase 94P1 [Camellia sinensis]	A0A0A6ZFY4|UGT29_PANGI	UDP-glucosyltransferase 29 OS=Panax ginseng OX=4054 GN=UGT29 PE=1 SV=1
CSS0016511	UGGT	Chr11	-	31464775	31466229	0.015039	0	0.011019	0	0.021602	0.015389	0	0	0	-	-	-	GO:0016758(hexosyltransferase activity)	PREDICTED: UDP-glycosyltransferase 92A1 [Vitis vinifera]	Q9LXV0|U92A1_ARATH	UDP-glycosyltransferase 92A1 OS=Arabidopsis thaliana OX=3702 GN=UGT92A1 PE=2 SV=1
CSS0017823	UGGT	Chr11	-	32306832	32308286	0.01827	0	0.058635	0	0.032897	0	0	0.043647	0	-	-	-	GO:0016758(hexosyltransferase activity)	PREDICTED: UDP-glycosyltransferase 92A1 [Vitis vinifera]	Q9LXV0|U92A1_ARATH	UDP-glycosyltransferase 92A1 OS=Arabidopsis thaliana OX=3702 GN=UGT92A1 PE=2 SV=1
CSS0019095	UGGT	Chr1	-	16540129	16542508	0.330063	1.01848	0.535658	0.319229	0.690949	0.361112	0.064497	0.109567	0.070391	-	-	-	-	UDP-glycosyltransferase 94P1 [Camellia sinensis]	F8WKW8|UGT9_GARJA	Beta-D-glucosyl crocetin beta-1,6-glucosyltransferase OS=Gardenia jasminoides OX=114476 GN=UGT94E5 PE=1 SV=1
CSS0019479	UGGT	Chr1	-	16256748	16258112	1.55353	1.83605	1.60078	1.43862	1.62739	1.46596	4.47996	4.26505	3.21115	-	-	-	GO:0016757(glycosyltransferase activity)	UDP-glycosyltransferase 94P1 [Camellia sinensis]	A0A0A6ZFY4|UGT29_PANGI	UDP-glucosyltransferase 29 OS=Panax ginseng OX=4054 GN=UGT29 PE=1 SV=1
CSS0019903	UGGT	Chr9	+	73509362	73516425	7.87631	5.3793	7.11491	10.3221	9.72127	8.17532	8.87712	9.03318	10.8466	K05841 E2.4.1.173; sterol 3beta-glucosyltransferase [EC:2.4.1.173]	-	-	-	UDP-Glycosyltransferase superfamily protein isoform 1 [Theobroma cacao]	Q9XIG1|U80B1_ARATH	Sterol 3-beta-glucosyltransferase UGT80B1 OS=Arabidopsis thaliana OX=3702 GN=UGT80B1 PE=2 SV=1
CSS0020241	UGGT	Chr6	-	9989161	9990028	15.3906	5.17144	24.8543	8.30484	5.15029	7.22957	8.26228	12.9289	8.12316	-	GO:0008152(metabolic process)	-	GO:0047213(anthocyanidin 3-O-glucosyltransferase activity)	PREDICTED: UDP-glycosyltransferase 85A5-like [Prunus mume]	F8WKW1|UGT2_GARJA	7-deoxyloganetin glucosyltransferase OS=Gardenia jasminoides OX=114476 GN=UGT85A24 PE=1 SV=1
CSS0020394	UGGT	Chr1	-	16198496	16199101	0	0.057641	0.036005	0	0.039492	0.018981	0	0	0	-	GO:0008152(metabolic process)	-	GO:0016758(hexosyltransferase activity)	UDP-glycosyltransferase 94P1 [Camellia sinensis]	A0A0A6ZFY4|UGT29_PANGI	UDP-glucosyltransferase 29 OS=Panax ginseng OX=4054 GN=UGT29 PE=1 SV=1
CSS0020428	UGGT	Chr10	+	109688703	109697123	2.45629	2.08516	6.34556	0.684371	0.743004	1.40593	0.696928	0.622566	1.34216	-	-	-	GO:0016757(glycosyltransferase activity)	UDP-Glycosyltransferase superfamily protein [Theobroma cacao]	Q9SJL0|U86A1_ARATH	UDP-glycosyltransferase 86A1 OS=Arabidopsis thaliana OX=3702 GN=UGT86A1 PE=2 SV=1
CSS0021104	UGGT	Chr4	+	165090880	165101817	1.26738	0.397225	3.27149	1.44043	0.616794	0.76876	1.68769	1.70018	1.14058	-	GO:0006865(amino acid transport),GO:0008152(metabolic process)	-	GO:0047213(anthocyanidin 3-O-glucosyltransferase activity)	PREDICTED: UDP-glycosyltransferase 73D1 [Vitis vinifera]	Q9SCP6|U73D1_ARATH	UDP-glycosyltransferase 73D1 OS=Arabidopsis thaliana OX=3702 GN=UGT73D1 PE=3 SV=1
CSS0022039	UGGT	Contig854	+	204850	206238	0	0	0	0	0	0	0	0	0.068114	-	GO:0008152(metabolic process)	-	GO:0047213(anthocyanidin 3-O-glucosyltransferase activity)	PREDICTED: UDP-glycosyltransferase 79B6-like [Vitis vinifera]	Q9FN26|U79B6_ARATH	UDP-glycosyltransferase 79B6 OS=Arabidopsis thaliana OX=3702 GN=UGT79B6 PE=2 SV=1
CSS0023254	UGGT	Chr3	-	33930888	33935824	0.465602	0.286531	0.757454	0.400481	0.188611	0.45935	0.33636	0.184386	0.124186	-	GO:0008152(metabolic process)	-	GO:0050645(limonoid glucosyltransferase activity)	PREDICTED: UDP-glycosyltransferase 85A5-like [Prunus mume]	F8WKW1|UGT2_GARJA	7-deoxyloganetin glucosyltransferase OS=Gardenia jasminoides OX=114476 GN=UGT85A24 PE=1 SV=1
CSS0023704	UGGT	Chr3	-	149670429	149671981	0.641484	0.559346	0.838569	0.449268	0.259201	0.60807	0.484772	2.37866	1.01461	K08237 E2.4.1.218; hydroquinone glucosyltransferase [EC:2.4.1.218]	GO:0006805(xenobiotic metabolic process)	-	GO:0035251(UDP-glucosyltransferase activity)	UDP-Glycosyltransferase superfamily protein [Theobroma cacao]	Q9AR73|HQGT_RAUSE	Hydroquinone glucosyltransferase OS=Rauvolfia serpentina OX=4060 GN=AS PE=1 SV=1
CSS0023715	UGGT	Chr10	-	100373779	100375275	0.43554	0.402946	0.817026	0.184842	0.16445	0.386976	0.578095	0.853177	0.58437	K13496 UGT73C; UDP-glucosyltransferase 73C [EC:2.4.1.-]	GO:0008152(metabolic process)	-	GO:0016758(hexosyltransferase activity)	PREDICTED: UDP-glycosyltransferase 73C2 isoform X1 [Vitis vinifera]	Q9ZQ96|U73C3_ARATH	UDP-glycosyltransferase 73C3 OS=Arabidopsis thaliana OX=3702 GN=UGT73C3 PE=2 SV=1
CSS0023751	UGGT	Chr3	-	141941225	141942829	20.6542	31.4161	34.1504	20.9048	20.6211	17.0358	0	0.047212	0.02893	K08237 E2.4.1.218; hydroquinone glucosyltransferase [EC:2.4.1.218]	GO:0006805(xenobiotic metabolic process)	-	GO:0035251(UDP-glucosyltransferase activity)	UDP-Glycosyltransferase superfamily protein [Theobroma cacao]	Q9AR73|HQGT_RAUSE	Hydroquinone glucosyltransferase OS=Rauvolfia serpentina OX=4060 GN=AS PE=1 SV=1
CSS0024077	UGGT	Contig1162	-	772775	777751	0.140473	0.206251	0.482508	0.331233	0.127809	0.16574	0.137595	0.05403	0.060725	-	GO:0008152(metabolic process)	-	GO:0050645(limonoid glucosyltransferase activity)	PREDICTED: UDP-glycosyltransferase 85A5-like [Prunus mume]	F8WKW1|UGT2_GARJA	7-deoxyloganetin glucosyltransferase OS=Gardenia jasminoides OX=114476 GN=UGT85A24 PE=1 SV=1
CSS0024499	UGGT	Contig417	-	77327	79688	6.45161	4.455	7.23295	6.8411	5.55421	6.95038	5.9158	6.04471	6.96117	-	-	-	GO:0016758(hexosyltransferase activity)	PREDICTED: UDP-glycosyltransferase 74E2-like [Vitis vinifera]	K7NBW3|74AC1_SIRGR	Mogroside IE synthase OS=Siraitia grosvenorii OX=190515 GN=UGT74AC1 PE=1 SV=1
CSS0024764	UGGT	Chr3	-	149531880	149533660	7.49063	9.39465	8.6409	5.23394	3.24435	3.1482	2.14205	6.67427	4.10327	K08237 E2.4.1.218; hydroquinone glucosyltransferase [EC:2.4.1.218]	GO:0006805(xenobiotic metabolic process)	-	GO:0035251(UDP-glucosyltransferase activity)	UDP-Glycosyltransferase superfamily protein [Theobroma cacao]	Q9AR73|HQGT_RAUSE	Hydroquinone glucosyltransferase OS=Rauvolfia serpentina OX=4060 GN=AS PE=1 SV=1
CSS0025129	UGGT	Chr3	-	31077052	31084897	0	0	0	0	0	0	0	0	0	-	-	-	GO:0016758(hexosyltransferase activity)	PREDICTED: UDP-glycosyltransferase 79B6-like [Vitis vinifera]	Q9FN28|U79B9_ARATH	UDP-glycosyltransferase 79B9 OS=Arabidopsis thaliana OX=3702 GN=UGT79B9 PE=2 SV=1
CSS0025149	UGGT	Contig1145	+	94737	96260	0.270526	0.029531	0.06304	1.82101	1.25027	1.41349	0.061711	0	0.081747	K13496 UGT73C; UDP-glucosyltransferase 73C [EC:2.4.1.-]	GO:0008152(metabolic process)	-	GO:0047213(anthocyanidin 3-O-glucosyltransferase activity)	PREDICTED: UDP-glycosyltransferase 73C3-like [Nicotiana sylvestris]	Q9ZQ96|U73C3_ARATH	UDP-glycosyltransferase 73C3 OS=Arabidopsis thaliana OX=3702 GN=UGT73C3 PE=2 SV=1
CSS0027040	UGGT	Chr4	+	164962351	164964109	1.8592	1.05716	0.953687	4.60678	2.75158	2.94703	0.645097	1.34017	1.31729	K13496 UGT73C; UDP-glucosyltransferase 73C [EC:2.4.1.-]	GO:0008152(metabolic process)	-	GO:0016758(hexosyltransferase activity)	PREDICTED: UDP-glycosyltransferase 73C3-like [Nicotiana tomentosiformis]	A0A2R4LMF9|73C25_BARVU	UDP-glycosyltransferase 73C25 OS=Barbarea vulgaris OX=50459 GN=UGT73C25 PE=2 SV=1
CSS0027746	UGGT	Chr6	+	51692806	51694311	4.23996	5.46084	8.83143	9.22682	5.85496	6.308	2.12815	4.66065	2.76556	K13496 UGT73C; UDP-glucosyltransferase 73C [EC:2.4.1.-]	GO:0008152(metabolic process)	-	GO:0016758(hexosyltransferase activity)	PREDICTED: UDP-glycosyltransferase 73C2 isoform X1 [Vitis vinifera]	Q9ZQ96|U73C3_ARATH	UDP-glycosyltransferase 73C3 OS=Arabidopsis thaliana OX=3702 GN=UGT73C3 PE=2 SV=1
CSS0027807	UGGT	Chr10	+	100330467	100332106	0.324788	0.242777	0.538598	0.07112	0.114699	0.171068	0.442204	0.36025	0.479625	K13496 UGT73C; UDP-glucosyltransferase 73C [EC:2.4.1.-]	GO:0008152(metabolic process)	-	GO:0016758(hexosyltransferase activity)	PREDICTED: UDP-glycosyltransferase 73C2 isoform X1 [Vitis vinifera]	Q9ZQ96|U73C3_ARATH	UDP-glycosyltransferase 73C3 OS=Arabidopsis thaliana OX=3702 GN=UGT73C3 PE=2 SV=1
CSS0028084	UGGT	Chr12	+	122790423	122792236	7.48471	7.36208	9.69855	6.12847	6.34782	6.88586	5.88728	7.14496	4.69421	-	-	-	GO:0016757(glycosyltransferase activity)	PREDICTED: UDP-glycosyltransferase 73B3-like [Fragaria vesca subsp. vesca]	Q7Y232|U73B4_ARATH	UDP-glycosyltransferase 73B4 OS=Arabidopsis thaliana OX=3702 GN=UGT73B4 PE=2 SV=1
CSS0028976	UGGT	Chr6	-	50201970	50203003	0	0	0	0	0	0	0	0	0	K13496 UGT73C; UDP-glucosyltransferase 73C [EC:2.4.1.-]	-	-	-	PREDICTED: UDP-glycosyltransferase 73C1-like [Nelumbo nucifera]	Q9ZQ96|U73C3_ARATH	UDP-glycosyltransferase 73C3 OS=Arabidopsis thaliana OX=3702 GN=UGT73C3 PE=2 SV=1
CSS0028982	UGGT	Chr10	-	102105261	102106763	9.48494	5.57543	9.18731	19.0113	10.9286	16.8519	7.41361	8.97102	7.62239	K13496 UGT73C; UDP-glucosyltransferase 73C [EC:2.4.1.-]	-	-	GO:0016758(hexosyltransferase activity)	PREDICTED: UDP-glycosyltransferase 73C2 isoform X1 [Vitis vinifera]	Q9ZQ96|U73C3_ARATH	UDP-glycosyltransferase 73C3 OS=Arabidopsis thaliana OX=3702 GN=UGT73C3 PE=2 SV=1
CSS0029346	UGGT	Chr1	+	207597364	207599987	1.1322	2.89547	1.91467	0.994141	0.777043	0.673594	0.315656	0.278176	0.494264	-	GO:0008152(metabolic process)	-	GO:0047213(anthocyanidin 3-O-glucosyltransferase activity)	PREDICTED: UDP-glycosyltransferase 83A1 [Vitis vinifera]	Q9SGA8|U83A1_ARATH	UDP-glycosyltransferase 83A1 OS=Arabidopsis thaliana OX=3702 GN=UGT83A1 PE=2 SV=1
CSS0029726	UGGT	Chr1	-	16058668	16060411	1.21846	2.50917	2.12224	7.80519	9.78593	9.18894	1.36801	2.69267	2.11706	-	-	-	-	UDP-glycosyltransferase 94P1 [Camellia sinensis]	A0A0A6ZFY4|UGT29_PANGI	UDP-glucosyltransferase 29 OS=Panax ginseng OX=4054 GN=UGT29 PE=1 SV=1
CSS0029841	UGGT	Chr10	-	103037529	103039025	1.51099	0.91232	1.42181	0.356334	0.28415	0.614187	3.91225	3.37763	4.37685	K13496 UGT73C; UDP-glucosyltransferase 73C [EC:2.4.1.-]	-	-	GO:0016757(glycosyltransferase activity)	PREDICTED: UDP-glycosyltransferase 73C1-like [Nelumbo nucifera]	Q9ZQ97|U73C4_ARATH	UDP-glycosyltransferase 73C4 OS=Arabidopsis thaliana OX=3702 GN=UGT73C4 PE=2 SV=1
CSS0030020	UGGT	Contig754	-	69003	70376	0	0	0	0	0	0	0	0	0.015963	-	GO:0008152(metabolic process)	-	GO:0047213(anthocyanidin 3-O-glucosyltransferase activity)	PREDICTED: UDP-glycosyltransferase 79B6-like [Vitis vinifera]	Q9FN26|U79B6_ARATH	UDP-glycosyltransferase 79B6 OS=Arabidopsis thaliana OX=3702 GN=UGT79B6 PE=2 SV=1
CSS0030265	UGGT	Chr14	-	66928792	66930601	7.06237	7.46943	10.1542	20.2709	19.3316	22.4513	17.0131	10.2525	20.2795	-	GO:0008152(metabolic process)	-	GO:0050403(trans-zeatin O-beta-D-glucosyltransferase activity),GO:0050502(cis-zeatin O-beta-D-glucosyltransferase activity)	PREDICTED: UDP-glycosyltransferase 85A5-like [Prunus mume]	F8WKW1|UGT2_GARJA	7-deoxyloganetin glucosyltransferase OS=Gardenia jasminoides OX=114476 GN=UGT85A24 PE=1 SV=1
CSS0030384	UGGT	Chr11	+	29056937	29058469	3.94172	0.277085	7.26463	2.22272	1.17293	2.03516	0.445924	0.212556	0.134331	-	-	-	GO:0016758(hexosyltransferase activity)	PREDICTED: UDP-glycosyltransferase 92A1 [Vitis vinifera]	Q9LXV0|U92A1_ARATH	UDP-glycosyltransferase 92A1 OS=Arabidopsis thaliana OX=3702 GN=UGT92A1 PE=2 SV=1
CSS0030525	UGGT	Chr4	+	123715462	123719869	1.68444	6.61427	2.68758	3.89077	7.60469	5.59694	1.13434	1.36691	0.958561	K13691 SGT1; pathogen-inducible salicylic acid glucosyltransferase [EC:2.4.1.-]	GO:0008152(metabolic process)	-	GO:0047215(indole-3-acetate beta-glucosyltransferase activity)	PREDICTED: UDP-glycosyltransferase 74F2-like [Fragaria vesca subsp. vesca]	O22822|U74F2_ARATH	UDP-glycosyltransferase 74F2 OS=Arabidopsis thaliana OX=3702 GN=UGT74F2 PE=1 SV=1
CSS0031223	UGGT	Chr11	-	83753700	83756685	2.42756	2.71478	2.4719	1.25722	1.54413	1.89937	9.04247	5.66901	7.80157	-	-	-	GO:0016757(glycosyltransferase activity)	PREDICTED: UDP-glycosyltransferase 87A1-like [Vitis vinifera]	O64732|U87A1_ARATH	UDP-glycosyltransferase 87A1 OS=Arabidopsis thaliana OX=3702 GN=UGT87A1 PE=2 SV=1
CSS0031621	UGGT	Chr1	+	207708357	207710569	11.3689	20.88	18.1922	4.33885	8.71104	4.22589	1.67122	1.18606	1.28286	-	GO:0008152(metabolic process)	-	GO:0016758(hexosyltransferase activity)	PREDICTED: UDP-glycosyltransferase 83A1 [Vitis vinifera]	Q9SGA8|U83A1_ARATH	UDP-glycosyltransferase 83A1 OS=Arabidopsis thaliana OX=3702 GN=UGT83A1 PE=2 SV=1
CSS0032003	UGGT	Contig379	+	77191	78703	0.348188	0.437472	0.652495	0.353981	0.45948	0.388892	0.339391	0.275457	0.257434	-	-	-	GO:0016740(transferase activity)	UDP-Glycosyltransferase superfamily protein, putative [Theobroma cacao]	Q9LXV0|U92A1_ARATH	UDP-glycosyltransferase 92A1 OS=Arabidopsis thaliana OX=3702 GN=UGT92A1 PE=2 SV=1
CSS0032085	UGGT	Chr2	+	63046715	63049606	3.30725	2.32727	2.46099	9.253	9.69484	10.5335	18.3365	17.5631	14.2829	-	GO:0008152(metabolic process)	-	GO:0047213(anthocyanidin 3-O-glucosyltransferase activity)	UDP-glycosyltransferase 85K11 [Camellia sinensis]	G3FIN9|UGTK5_MANES	Linamarin synthase 2 OS=Manihot esculenta OX=3983 GN=UGT85K5 PE=1 SV=1
CSS0032136	UGGT	Chr2	+	63081600	63082556	2.60259	3.55705	4.26289	1.54927	3.98639	4.35894	2.8298	2.61385	2.28054	-	GO:0008152(metabolic process)	-	GO:0047213(anthocyanidin 3-O-glucosyltransferase activity)	UDP-glycosyltransferase 85K11 [Camellia sinensis]	G3FIN9|UGTK5_MANES	Linamarin synthase 2 OS=Manihot esculenta OX=3983 GN=UGT85K5 PE=1 SV=1
CSS0032216	UGGT	Chr4	-	129916640	129930333	1.01505	1.36644	1.74326	0	0	0	0.43517	1.24704	0.947256	-	-	-	GO:0016740(transferase activity)	PREDICTED: UDP-glycosyltransferase 87A1-like [Vitis vinifera]	O64733|U87A2_ARATH	UDP-glycosyltransferase 87A2 OS=Arabidopsis thaliana OX=3702 GN=UGT87A2 PE=1 SV=1
CSS0033516	UGGT	Chr4	+	123639363	123643033	0.245495	0.898865	0.351179	0.629565	1.36777	0.983107	0.191509	0.445332	0.19491	K13691 SGT1; pathogen-inducible salicylic acid glucosyltransferase [EC:2.4.1.-]	GO:0008152(metabolic process)	-	GO:0016758(hexosyltransferase activity)	PREDICTED: UDP-glycosyltransferase 74F2-like [Fragaria vesca subsp. vesca]	O22822|U74F2_ARATH	UDP-glycosyltransferase 74F2 OS=Arabidopsis thaliana OX=3702 GN=UGT74F2 PE=1 SV=1
CSS0033519	UGGT	Chr1	+	207642835	207649387	19.5263	28.756	28.6133	0.535903	0.515948	0.305733	5.59012	2.16398	5.5545	-	-	-	GO:0016757(glycosyltransferase activity)	PREDICTED: UDP-glycosyltransferase 83A1 [Vitis vinifera]	Q9SGA8|U83A1_ARATH	UDP-glycosyltransferase 83A1 OS=Arabidopsis thaliana OX=3702 GN=UGT83A1 PE=2 SV=1
CSS0033555	UGGT	Chr12	+	122727010	122728596	15.5763	12.9137	13.6442	11.6778	11.911	13.7114	26.5217	25.5249	26.0805	-	-	-	GO:0005488(binding),GO:0016757(glycosyltransferase activity)	PREDICTED: UDP-glycosyltransferase 73C5-like [Fragaria vesca subsp. vesca]	Q9SCP5|U73C7_ARATH	UDP-glycosyltransferase 73C7 OS=Arabidopsis thaliana OX=3702 GN=UGT73C7 PE=2 SV=1
CSS0033573	UGGT	Chr3	+	19121156	19122854	0.190557	0.098766	0.716251	0.710023	0.651009	0.803854	0.548992	1.50429	0.867491	-	GO:0051555(flavonol biosynthetic process),GO:0051707(response to other organism)	-	GO:0010294(abscisic acid glucosyltransferase activity),GO:0042802(identical protein binding),GO:0047213(anthocyanidin 3-O-glucosyltransferase activity),GO:0047893(flavonol 3-O-glucosyltransferase activity),GO:0050275(scopoletin glucosyltransferase activity),GO:0080043(quercetin 3-O-glucosyltransferase activity),GO:0080044(quercetin 7-O-glucosyltransferase activity)	UDP-glycosyltransferase 73A17 [Camellia sinensis]	Q9AT54|SCGT_TOBAC	Scopoletin glucosyltransferase OS=Nicotiana tabacum OX=4097 GN=TOGT1 PE=1 SV=1
CSS0034629	UGGT	Chr4	+	165018531	165020075	4.27372	6.04158	6.12404	2.4013	2.67956	1.86269	5.06853	5.84333	5.51522	K13496 UGT73C; UDP-glucosyltransferase 73C [EC:2.4.1.-]	-	-	GO:0016758(hexosyltransferase activity)	PREDICTED: UDP-glycosyltransferase 73C2 isoform X1 [Vitis vinifera]	K4GGT4|73C11_BARVU	UDP-glycosyltransferase 73C11 OS=Barbarea vulgaris OX=50459 GN=UGT73C11 PE=1 SV=1
CSS0035048	UGGT	Chr11	-	52849452	52852027	0.022445	0	0.064808	0	0	0	0	0	0	-	GO:0008152(metabolic process)	-	GO:0047213(anthocyanidin 3-O-glucosyltransferase activity)	UDP-Glycosyltransferase superfamily protein [Theobroma cacao]	Q9ZUV0|U86A2_ARATH	UDP-glycosyltransferase 86A2 OS=Arabidopsis thaliana OX=3702 GN=UGT86A2 PE=2 SV=1
CSS0035545	UGGT	Chr2	+	75220164	75223352	10.5673	8.63385	8.95884	8.22736	7.09244	6.7631	11.2986	9.80951	9.59796	-	-	-	GO:0016757(glycosyltransferase activity)	PREDICTED: UDP-glycosyltransferase 83A1 [Vitis vinifera]	Q9SGA8|U83A1_ARATH	UDP-glycosyltransferase 83A1 OS=Arabidopsis thaliana OX=3702 GN=UGT83A1 PE=2 SV=1
CSS0035827	UGGT	Chr10	+	163231117	163233131	1.88969	1.8636	1.97237	1.61026	1.22111	1.62848	2.92171	3.78012	3.05429	-	-	-	GO:0016758(hexosyltransferase activity)	UDP-glycosyltransferase 74Y1 [Camellia sinensis]	K7NBW3|74AC1_SIRGR	Mogroside IE synthase OS=Siraitia grosvenorii OX=190515 GN=UGT74AC1 PE=1 SV=1
CSS0035844	UGGT	Chr6	+	51653370	51655432	33.5797	45.2466	50.6585	21.9375	14.5577	14.8864	19.1595	23.6536	20.7496	K13496 UGT73C; UDP-glucosyltransferase 73C [EC:2.4.1.-]	GO:0008152(metabolic process)	-	GO:0016758(hexosyltransferase activity)	PREDICTED: UDP-glycosyltransferase 73C2 isoform X1 [Vitis vinifera]	Q9ZQ97|U73C4_ARATH	UDP-glycosyltransferase 73C4 OS=Arabidopsis thaliana OX=3702 GN=UGT73C4 PE=2 SV=1
CSS0037194	UGGT	Chr10	+	100293116	100294741	1.10307	0.873097	1.96066	0.49891	0.426818	0.387887	2.5294	2.28114	2.59474	K13496 UGT73C; UDP-glucosyltransferase 73C [EC:2.4.1.-]	GO:0008152(metabolic process)	-	GO:0016758(hexosyltransferase activity)	PREDICTED: UDP-glycosyltransferase 73C2 isoform X1 [Vitis vinifera]	Q9ZQ98|U73C2_ARATH	UDP-glycosyltransferase 73C2 OS=Arabidopsis thaliana OX=3702 GN=UGT73C2 PE=3 SV=1
CSS0037253	UGGT	Chr9	+	48295033	48300884	19.4181	22.7743	21.4927	9.57836	12.4924	9.72342	21.9757	24.6775	19.5074	-	-	-	GO:0016758(hexosyltransferase activity)	UDP-glycosyltransferase 74Y1 [Camellia sinensis]	K7NBW3|74AC1_SIRGR	Mogroside IE synthase OS=Siraitia grosvenorii OX=190515 GN=UGT74AC1 PE=1 SV=1
CSS0037295	UGGT	Chr10	-	103010117	103014765	0.163168	0.103944	0.020993	0.249835	0.0839	0.170697	0.403871	0.729339	0.32156	K13496 UGT73C; UDP-glucosyltransferase 73C [EC:2.4.1.-]	-	-	GO:0016757(glycosyltransferase activity)	PREDICTED: UDP-glycosyltransferase 73C1-like [Nelumbo nucifera]	Q9ZQ97|U73C4_ARATH	UDP-glycosyltransferase 73C4 OS=Arabidopsis thaliana OX=3702 GN=UGT73C4 PE=2 SV=1
CSS0037423	UGGT	Chr5	-	63396121	63397536	0.030906	0	0.030904	0.041742	0	0.029351	0	0	0	-	-	-	GO:0016758(hexosyltransferase activity)	PREDICTED: UDP-glycosyltransferase 92A1 [Vitis vinifera]	Q9LXV0|U92A1_ARATH	UDP-glycosyltransferase 92A1 OS=Arabidopsis thaliana OX=3702 GN=UGT92A1 PE=2 SV=1
CSS0039619	UGGT	Chr12	+	122737403	122739571	52.2803	21.9466	42.6549	40.4601	34.0671	55.9448	68.9023	71.6581	67.0348	-	-	-	GO:0016758(hexosyltransferase activity)	UDP-glycosyltransferase 73C2 [Morus notabilis]	Q8H0F2|ANGT_GENTR	Anthocyanin 3'-O-beta-glucosyltransferase OS=Gentiana triflora OX=55190 PE=1 SV=1
CSS0040567	UGGT	Chr8	-	44284324	44285706	0.803399	2.07157	1.22121	0.520159	0.69841	0.577079	1.13579	2.01307	1.62199	-	-	-	GO:0016758(hexosyltransferase activity)	UDP-Glycosyltransferase superfamily protein [Theobroma cacao]	A0A2R6QXF8|F3GGT_ACTCC	Cyanidin 3-O-galactoside 2''-O-xylosyltransferase FGGT1 OS=Actinidia chinensis var. chinensis OX=1590841 GN=F3GGT1 PE=1 SV=2
CSS0040609	UGGT	Chr8	+	44798459	44800047	0.989249	4.58454	1.80433	1.35519	2.89802	1.72555	6.43137	11.8898	8.34402	-	-	-	GO:0016758(hexosyltransferase activity)	UDP-Glycosyltransferase superfamily protein [Theobroma cacao]	A0A2R6QXF8|F3GGT_ACTCC	Cyanidin 3-O-galactoside 2''-O-xylosyltransferase FGGT1 OS=Actinidia chinensis var. chinensis OX=1590841 GN=F3GGT1 PE=1 SV=2
CSS0040800	UGGT	Chr1	-	16445195	16446423	0.054476	0.205333	0.070926	0	0	0	0	0	0	-	-	-	GO:0016757(glycosyltransferase activity)	UDP-glycosyltransferase 94P1 [Camellia sinensis]	F8WKW8|UGT9_GARJA	Beta-D-glucosyl crocetin beta-1,6-glucosyltransferase OS=Gardenia jasminoides OX=114476 GN=UGT94E5 PE=1 SV=1
CSS0040900	UGGT	Chr1	+	207704704	207707929	0.821031	0.934055	1.26207	1.10095	2.36835	1.24751	0.409639	0.209106	0.183168	-	GO:0008152(metabolic process)	-	GO:0047213(anthocyanidin 3-O-glucosyltransferase activity)	PREDICTED: UDP-glycosyltransferase 83A1 [Vitis vinifera]	Q9SGA8|U83A1_ARATH	UDP-glycosyltransferase 83A1 OS=Arabidopsis thaliana OX=3702 GN=UGT83A1 PE=2 SV=1
CSS0041618	UGGT	Contig1060	-	138321	139364	1.30822	1.00818	1.97448	1.78424	1.77882	1.93217	0.360366	2.20065	1.71698	-	-	-	GO:0035251(UDP-glucosyltransferase activity)	PREDICTED: UDP-glycosyltransferase 85A3-like [Malus domestica]	F8WKW1|UGT2_GARJA	7-deoxyloganetin glucosyltransferase OS=Gardenia jasminoides OX=114476 GN=UGT85A24 PE=1 SV=1
CSS0041643	UGGT	Chr1	+	80278127	80279566	12.3443	12.3389	19.0391	15.5923	12.4707	12.0265	7.21049	6.95396	6.24623	-	-	-	GO:0016758(hexosyltransferase activity)	UDP-glycosyltransferase 71C3 [Morus notabilis]	D3UAG2|U71K2_PYRCO	UDP-glycosyltransferase 71K2 OS=Pyrus communis OX=23211 GN=UGT71K2 PE=1 SV=1
CSS0042294	UGGT	Chr1	+	33376089	33378439	1.81288	6.8505	3.73937	0.602246	0.805252	0.299955	1.36848	1.58516	1.42737	-	GO:0008152(metabolic process)	-	GO:0016758(hexosyltransferase activity)	PREDICTED: UDP-glycosyltransferase 76C4 [Vitis vinifera]	Q9M052|U76F1_ARATH	UDP-glycosyltransferase 76F1 OS=Arabidopsis thaliana OX=3702 GN=UGT76F1 PE=2 SV=1
CSS0042432	UGGT	Chr11	+	77724254	77725847	2.39721	3.20865	2.71114	19.3069	16.6362	16.2444	10.7406	9.64302	6.56562	K13691 SGT1; pathogen-inducible salicylic acid glucosyltransferase [EC:2.4.1.-]	-	-	GO:0016758(hexosyltransferase activity)	PREDICTED: UDP-glycosyltransferase 74F2-like [Fragaria vesca subsp. vesca]	O22822|U74F2_ARATH	UDP-glycosyltransferase 74F2 OS=Arabidopsis thaliana OX=3702 GN=UGT74F2 PE=1 SV=1
CSS0042833	UGGT	Chr14	-	66917394	66919116	21.0715	17.7014	41.9939	8.5954	10.0405	9.91776	38.5534	17.6441	43.1329	-	GO:0008152(metabolic process)	-	GO:0050403(trans-zeatin O-beta-D-glucosyltransferase activity),GO:0050502(cis-zeatin O-beta-D-glucosyltransferase activity)	PREDICTED: UDP-glycosyltransferase 85A5-like isoform X1 [Prunus mume]	F8WKW1|UGT2_GARJA	7-deoxyloganetin glucosyltransferase OS=Gardenia jasminoides OX=114476 GN=UGT85A24 PE=1 SV=1
CSS0043264	UGGT	Chr5	-	58029055	58030509	0	0	0.085256	0.042009	0	0	0	0	0	-	-	-	GO:0016757(glycosyltransferase activity)	PREDICTED: UDP-glycosyltransferase 92A1 [Vitis vinifera]	Q9LXV0|U92A1_ARATH	UDP-glycosyltransferase 92A1 OS=Arabidopsis thaliana OX=3702 GN=UGT92A1 PE=2 SV=1
CSS0044253	UGGT	Chr1	-	16353565	16354929	1.75326	1.9547	1.77746	1.54995	1.76778	1.6141	4.77442	4.60141	3.63751	-	-	-	GO:0016757(glycosyltransferase activity)	UDP-glycosyltransferase 94P1 [Camellia sinensis]	A0A0A6ZFY4|UGT29_PANGI	UDP-glucosyltransferase 29 OS=Panax ginseng OX=4054 GN=UGT29 PE=1 SV=1
CSS0044363	UGGT	Chr3	+	148695188	148696839	2.60548	0.496969	1.47415	0.392423	0.292053	1.65664	5.46797	0.914324	6.24799	K08237 E2.4.1.218; hydroquinone glucosyltransferase [EC:2.4.1.218]	GO:0006805(xenobiotic metabolic process)	-	GO:0035251(UDP-glucosyltransferase activity)	UDP-Glycosyltransferase superfamily protein [Theobroma cacao]	Q9AR73|HQGT_RAUSE	Hydroquinone glucosyltransferase OS=Rauvolfia serpentina OX=4060 GN=AS PE=1 SV=1
CSS0044571	UGGT	Chr10	-	101360619	101361353	0	0	0	0	0	0	0	0	0	K13496 UGT73C; UDP-glucosyltransferase 73C [EC:2.4.1.-]	-	-	GO:0016757(glycosyltransferase activity)	PREDICTED: UDP-glycosyltransferase 73C2 isoform X1 [Vitis vinifera]	Q9ZQ94|U73C5_ARATH	UDP-glycosyltransferase 73C5 OS=Arabidopsis thaliana OX=3702 GN=UGT73C5 PE=2 SV=1
CSS0045244	UGGT	Contig549	+	904288	907246	17.3742	15.9257	12.6812	21.3543	26.6577	21.1937	20.947	25.0527	20.7345	-	-	-	GO:0016758(hexosyltransferase activity)	UDP-glycosyltransferase 74Y1 [Camellia sinensis]	K7NBW3|74AC1_SIRGR	Mogroside IE synthase OS=Siraitia grosvenorii OX=190515 GN=UGT74AC1 PE=1 SV=1
CSS0045384	UGGT	Chr1	-	220482496	220483896	0.065184	0.092058	0.146464	0.160048	0.545378	0.393971	0	0	0	-	-	-	GO:0016758(hexosyltransferase activity)	PREDICTED: UDP-glycosyltransferase 90A1-like isoform X2 [Vitis vinifera]	Q9ZVX4|U90A1_ARATH	UDP-glycosyltransferase 90A1 OS=Arabidopsis thaliana OX=3702 GN=UGT90A1 PE=2 SV=1
CSS0045662	UGGT	Chr10	+	102946907	102947374	5.64971	5.7413	5.97902	14.8108	10.0719	14.3858	0.556188	0.514871	0.607573	K13496 UGT73C; UDP-glucosyltransferase 73C [EC:2.4.1.-]	-	-	GO:0016757(glycosyltransferase activity)	PREDICTED: UDP-glycosyltransferase 73C3 [Vitis vinifera]	K4GIP0|73C12_BARVU	UDP-glycosyltransferase 73C12 OS=Barbarea vulgaris OX=50459 GN=UGT73C12 PE=1 SV=1
CSS0045733	UGGT	Chr11	+	73666959	73671377	7.40777	13.2708	11.6555	22.3953	21.2707	20.3338	43.303	35.8482	33.4552	-	GO:0008152(metabolic process)	-	GO:0016758(hexosyltransferase activity)	PREDICTED: UDP-glycosyltransferase 87A1-like [Fragaria vesca subsp. vesca]	O64733|U87A2_ARATH	UDP-glycosyltransferase 87A2 OS=Arabidopsis thaliana OX=3702 GN=UGT87A2 PE=1 SV=1
CSS0045854	UGGT	Chr2	+	75322520	75324933	0	0	0	0.044872	0.042008	0.023481	0.266017	0.426271	0.314502	-	-	-	GO:0016757(glycosyltransferase activity)	PREDICTED: UDP-glycosyltransferase 83A1 [Vitis vinifera]	Q9SGA8|U83A1_ARATH	UDP-glycosyltransferase 83A1 OS=Arabidopsis thaliana OX=3702 GN=UGT83A1 PE=2 SV=1
CSS0046484	UGGT	Chr4	-	165737694	165739184	0.065178	0	0	0.404676	0.474813	0.621446	0.0463	0.044154	0.029309	K13496 UGT73C; UDP-glucosyltransferase 73C [EC:2.4.1.-]	GO:0008152(metabolic process)	-	GO:0047213(anthocyanidin 3-O-glucosyltransferase activity)	PREDICTED: UDP-glycosyltransferase 73C3-like [Nicotiana sylvestris]	Q9ZQ96|U73C3_ARATH	UDP-glycosyltransferase 73C3 OS=Arabidopsis thaliana OX=3702 GN=UGT73C3 PE=2 SV=1
CSS0047425	UGGT	Chr8	-	44212204	44213586	0.576537	2.36469	0.791575	0.224794	0.581316	0.4882	1.96709	2.64675	2.00529	-	-	-	GO:0016758(hexosyltransferase activity)	UDP-Glycosyltransferase superfamily protein [Theobroma cacao]	A0A2R6QXF8|F3GGT_ACTCC	Cyanidin 3-O-galactoside 2''-O-xylosyltransferase FGGT1 OS=Actinidia chinensis var. chinensis OX=1590841 GN=F3GGT1 PE=1 SV=2
CSS0047548	UGGT	Chr1	+	144924018	144926289	58.5539	74.8591	75.0411	55.1357	43.5379	38.6442	52.3293	52.699	46.4438	-	GO:0008152(metabolic process)	-	GO:0047213(anthocyanidin 3-O-glucosyltransferase activity),GO:0050403(trans-zeatin O-beta-D-glucosyltransferase activity),GO:0050502(cis-zeatin O-beta-D-glucosyltransferase activity)	UDP-glycosyltransferase 85K10 [Camellia sinensis]	G3FIN9|UGTK5_MANES	Linamarin synthase 2 OS=Manihot esculenta OX=3983 GN=UGT85K5 PE=1 SV=1
CSS0047809	UGGT	Chr2	+	75301807	75304334	0.420167	0.342016	0.490199	0	0.036427	0.057857	0.56407	1.37382	0.903894	-	-	-	GO:0016757(glycosyltransferase activity)	PREDICTED: UDP-glycosyltransferase 83A1 [Vitis vinifera]	Q9SGA8|U83A1_ARATH	UDP-glycosyltransferase 83A1 OS=Arabidopsis thaliana OX=3702 GN=UGT83A1 PE=2 SV=1
CSS0047890	UGGT	Chr4	+	38935579	38938343	0.682777	0.451802	0.528058	3.35506	5.59523	3.07639	0.834122	0.489315	0.514603	-	-	-	GO:0035251(UDP-glucosyltransferase activity)	PREDICTED: UDP-glycosyltransferase 85A5-like isoform X2 [Prunus mume]	F8WKW1|UGT2_GARJA	7-deoxyloganetin glucosyltransferase OS=Gardenia jasminoides OX=114476 GN=UGT85A24 PE=1 SV=1
CSS0049468	UGGT	Chr10	+	102200502	102202008	14.4906	13.679	13.7852	30.1904	17.6573	26.4934	4.66298	5.91517	3.96551	K13496 UGT73C; UDP-glucosyltransferase 73C [EC:2.4.1.-]	-	-	GO:0016758(hexosyltransferase activity)	PREDICTED: UDP-glycosyltransferase 73C3 [Vitis vinifera]	A0A2R4LMF9|73C25_BARVU	UDP-glycosyltransferase 73C25 OS=Barbarea vulgaris OX=50459 GN=UGT73C25 PE=2 SV=1
