# Supplementary material for: Metabolomic and Transcriptomic Analyses Reveal the Characteristics of Tea Flavonoids and Caffeine Accumulation and Regulation between Chinese Varieties (Camellia sinensis var. sinensis) and Assam Varieties (C. sinensis var. assamica)
Source: Genes (Basel). 2022 Oct 31;13(11):1994. doi: 10.3390/genes13111994 (PMC9690216; doi:10.3390/genes13111994)
Supplement: Supplementary file 1 [file genes-13-01994-s001.zip › Table S6.xlsx]

## Sheet: Sheet1
Table S6 The FPKM value and annotation of putative S-adenosylmethionine-dependent methyltransferase genes
gene_id	BTSC-1	BTSC-2	BTSC-3	BTZY-1	BTZY-2	BTZY-3	MYC_1	MYC_2	MYC_3	KeggOrtholog	GO:BiologicalProcess	GO:CellularComponent	GO:MolecularFunction	NR_annotion	Swissprot_Protein	Swissprot_Annotation
CSS0003296	0.562813	0.789875	1.459	0.527942	0.90016	1.23026	0.04247	0	0.236511	-	GO:0008152(metabolic process)	-	-	S-adenosyl-L-methionine-dependent methyltransferases superfamily protein [Theobroma cacao]	Q55EX9|Y8948_DICDI	Putative methyltransferase DDB_G0268948 OS=Dictyostelium discoideum OX=44689 GN=DDB_G0268948 PE=1 SV=2
CSS0004658	3.54807	3.40327	4.58784	6.09213	5.40108	5.87674	4.24722	5.33216	5.26859	K19306 BUD23; 18S rRNA (guanine1575-N7)-methyltransferase [EC:2.1.1.309]	GO:0032259(methylation)	-	GO:0008168(methyltransferase activity)	S-adenosyl-L-methionine-dependent methyltransferases superfamily protein isoform 1 [Theobroma cacao]	Q9LVD0|RID2_ARATH	18S rRNA (guanine-N(7))-methyltransferase RID2 OS=Arabidopsis thaliana OX=3702 GN=RID2 PE=1 SV=1
CSS0006792	8.85703	7.00954	9.54745	6.8863	4.44874	5.80159	5.62349	7.06633	5.87337	-	-	-	-	PREDICTED: probable S-adenosylmethionine-dependent methyltransferase At5g37990 [Vitis vinifera]	B2KPR3|LAMT_CATRO	Loganic acid O-methyltransferase OS=Catharanthus roseus OX=4058 GN=LAMT PE=1 SV=1
CSS0009425	3.67674	5.05337	3.30683	3.39488	3.21854	3.0488	4.78661	4.64928	4.50058	K00565 RNMT; mRNA (guanine-N7-)-methyltransferase [EC:2.1.1.56]	-	-	-	S-adenosyl-L-methionine-dependent methyltransferases superfamily protein [Theobroma cacao]	Q5HZ60|MCES2_ARATH	mRNA cap guanine-N7 methyltransferase 2 OS=Arabidopsis thaliana OX=3702 GN=At3g52210 PE=2 SV=1
CSS0009545	8.12099	12.9801	10.8863	1.04067	0.132238	0.231823	1.57938	0.766171	0.89024	-	-	-	-	PREDICTED: probable S-adenosylmethionine-dependent methyltransferase At5g37970 [Malus domestica]	B2KPR3|LAMT_CATRO	Loganic acid O-methyltransferase OS=Catharanthus roseus OX=4058 GN=LAMT PE=1 SV=1
CSS0009658	35.7355	24.4285	34.0188	40.6384	38.4195	47.5676	42.1892	33.8663	37.0754	-	GO:0019288(isopentenyl diphosphate biosynthetic process, methylerythritol 4-phosphate pathway),GO:0032259(methylation),GO:0042546(cell wall biogenesis)	GO:0005768(endosome),GO:0005774(vacuolar membrane),GO:0005802(trans-Golgi network),GO:0009505(plant-type cell wall)	GO:0008168(methyltransferase activity)	S-adenosyl-L-methionine-dependent methyltransferases superfamily protein [Theobroma cacao]	Q94EJ6|PMTE_ARATH	Probable methyltransferase PMT14 OS=Arabidopsis thaliana OX=3702 GN=At4g18030 PE=2 SV=1
CSS0013262	11.8648	7.23207	12.5142	10.9346	9.00962	11.1828	16.6552	18.1227	14.153	-	GO:0009414(response to water deprivation),GO:0010200(response to chitin),GO:0042538(hyperosmotic salinity response)	-	-	S-adenosyl-L-methionine-dependent methyltransferases superfamily protein isoform 1 [Theobroma cacao]	Q2KIJ2|MET18_BOVIN	Histidine protein methyltransferase 1 homolog OS=Bos taurus OX=9913 GN=METTL18 PE=2 SV=1
CSS0014166	201.87	186.026	219.899	317.33	275.327	301.504	117.585	144.729	125.815	K05929 E2.1.1.103, NMT; phosphoethanolamine N-methyltransferase [EC:2.1.1.103]	GO:0006656(phosphatidylcholine biosynthetic process),GO:0032259(methylation)	-	GO:0000234(phosphoethanolamine N-methyltransferase activity)	S-adenosyl-L-methionine-dependent methyltransferases superfamily protein isoform 1 [Theobroma cacao]	Q9M571|PEAMT_SPIOL	Phosphoethanolamine N-methyltransferase OS=Spinacia oleracea OX=3562 GN=PEAMT PE=1 SV=1
CSS0017513	2.23209	2.76293	1.86232	0.618267	0.544179	0.699618	3.98078	2.99547	3.13673	-	GO:0032259(methylation)	GO:0009507(chloroplast)	GO:0008168(methyltransferase activity)	S-adenosylmethionine-dependent methyltransferase, putative [Ricinus communis]	O34614|YTQB_BACSU	Putative rRNA methylase YtqB OS=Bacillus subtilis (strain 168) OX=224308 GN=ytqB PE=3 SV=1
CSS0020745	5.28435	5.63242	5.61516	6.18767	5.28941	6.28817	7.84748	7.47244	8.08188	K19306 BUD23; 18S rRNA (guanine1575-N7)-methyltransferase [EC:2.1.1.309]	GO:0032259(methylation)	-	GO:0008168(methyltransferase activity)	S-adenosyl-L-methionine-dependent methyltransferases superfamily protein isoform 1 [Theobroma cacao]	Q9LVD0|RID2_ARATH	18S rRNA (guanine-N(7))-methyltransferase RID2 OS=Arabidopsis thaliana OX=3702 GN=RID2 PE=1 SV=1
CSS0021883	89.8947	97.318	82.2649	67.4614	60.9703	59.5821	60.047	57.9045	58.7027	K12502 VTE3, APG1; MPBQ/MSBQ methyltransferase [EC:2.1.1.295]	GO:0010189(vitamin E biosynthetic process),GO:0010236(plastoquinone biosynthetic process),GO:0032259(methylation)	GO:0009941(chloroplast envelope),GO:0019031(viral envelope)	GO:0051741(2-methyl-6-phytyl-1,4-benzoquinone methyltransferase activity)	S-adenosyl-L-methionine-dependent methyltransferases superfamily protein [Theobroma cacao]	P23525|IN37_SPIOL	2-methyl-6-phytyl-1,4-hydroquinone methyltransferase, chloroplastic OS=Spinacia oleracea OX=3562 PE=1 SV=1
CSS0023478	0.105207	0	0.079486	0.1051	0.164833	0.116213	0.454925	0.245182	0.076744	-	GO:0032259(methylation)	-	GO:0008168(methyltransferase activity)	PREDICTED: putative S-adenosyl-L-methionine-dependent methyltransferase MMAR_1068-like [Fragaria vesca subsp. vesca]	-	-
CSS0024774	4.91969	5.32656	3.28431	6.62294	5.45046	6.33949	4.29704	3.40998	2.49543	-	GO:0032259(methylation)	GO:0009507(chloroplast)	GO:0008168(methyltransferase activity)	S-adenosylmethionine-dependent methyltransferase, putative [Ricinus communis]	O34614|YTQB_BACSU	Putative rRNA methylase YtqB OS=Bacillus subtilis (strain 168) OX=224308 GN=ytqB PE=3 SV=1
CSS0027241	10.4329	18.827	14.1755	1.25955	0.2042	0.227216	2.00882	1.23887	1.63486	-	-	-	-	PREDICTED: probable S-adenosylmethionine-dependent methyltransferase At5g37970 [Malus domestica]	B2KPR3|LAMT_CATRO	Loganic acid O-methyltransferase OS=Catharanthus roseus OX=4058 GN=LAMT PE=1 SV=1
CSS0027994	37.3677	35.4265	44.866	12.5783	11.4276	13.5732	59.097	65.1821	72.1544	-	GO:0019288(isopentenyl diphosphate biosynthetic process, methylerythritol 4-phosphate pathway),GO:0032259(methylation),GO:0042546(cell wall biogenesis)	GO:0005768(endosome),GO:0005774(vacuolar membrane),GO:0005802(trans-Golgi network),GO:0009505(plant-type cell wall)	GO:0008168(methyltransferase activity)	S-adenosyl-L-methionine-dependent methyltransferases superfamily protein [Theobroma cacao]	Q94EJ6|PMTE_ARATH	Probable methyltransferase PMT14 OS=Arabidopsis thaliana OX=3702 GN=At4g18030 PE=2 SV=1
CSS0030900	5.62439	12.6402	9.23999	6.6403	7.01285	5.43085	9.37032	10.2214	10.8244	-	-	-	-	PREDICTED: putative S-adenosyl-L-methionine-dependent methyltransferase MAV_4873-like [Fragaria vesca subsp. vesca]	Q6YSY5|MTS1_ORYSJ	O-methyltransferase 1, chloroplastic OS=Oryza sativa subsp. japonica OX=39947 GN=MTS1 PE=1 SV=1
CSS0031205	4.43656	4.88467	3.64692	4.23283	3.97761	4.25705	5.10468	5.24031	4.49006	-	GO:0032259(methylation)	-	GO:0008168(methyltransferase activity)	S-adenosylmethionine-dependent methyltransferase, putative [Ricinus communis]	Q9VIK9|EFNMT_DROME	eEF1A lysine and N-terminal methyltransferase homolog OS=Drosophila melanogaster OX=7227 GN=CG2614 PE=2 SV=1
CSS0033438	0.855722	1.68328	2.10709	1.03559	1.50989	1.68022	0.100424	0.099454	0.246177	-	GO:0032259(methylation)	-	GO:0008168(methyltransferase activity)	S-adenosyl-L-methionine-dependent methyltransferases superfamily protein [Theobroma cacao]	Q55EX9|Y8948_DICDI	Putative methyltransferase DDB_G0268948 OS=Dictyostelium discoideum OX=44689 GN=DDB_G0268948 PE=1 SV=2
CSS0033705	17.5295	15.3653	19.3519	21.247	17.2972	18.4532	20.0402	16.4857	17.8808	-	GO:0009735(response to cytokinin),GO:0010289(homogalacturonan biosynthetic process),GO:0032259(methylation),GO:0048364(root development),GO:0048367(shoot system development)	GO:0005768(endosome),GO:0005802(trans-Golgi network)	GO:0008168(methyltransferase activity)	S-adenosyl-L-methionine-dependent methyltransferases superfamily protein isoform 1 [Theobroma cacao]	Q9C9Q8|PMTT_ARATH	Probable pectin methyltransferase QUA2 OS=Arabidopsis thaliana OX=3702 GN=QUA2 PE=1 SV=2
CSS0038092	9.90223	8.0154	8.98633	12.8205	11.0587	12.9337	10.8542	10.608	11.0185	-	GO:0009735(response to cytokinin),GO:0010289(homogalacturonan biosynthetic process),GO:0032259(methylation),GO:0048364(root development),GO:0048367(shoot system development)	GO:0005768(endosome),GO:0005802(trans-Golgi network)	GO:0008168(methyltransferase activity)	S-adenosyl-L-methionine-dependent methyltransferases superfamily protein isoform 1 [Theobroma cacao]	Q9C9Q8|PMTT_ARATH	Probable pectin methyltransferase QUA2 OS=Arabidopsis thaliana OX=3702 GN=QUA2 PE=1 SV=2
CSS0040506	12.7594	12.238	12.5482	9.28789	7.72691	9.24313	9.47251	9.01108	9.42264	-	GO:0009735(response to cytokinin),GO:0010289(homogalacturonan biosynthetic process),GO:0032259(methylation),GO:0048364(root development),GO:0048367(shoot system development)	GO:0005768(endosome),GO:0005802(trans-Golgi network)	GO:0008168(methyltransferase activity)	S-adenosyl-L-methionine-dependent methyltransferases superfamily protein isoform 1 [Theobroma cacao]	Q9C9Q8|PMTT_ARATH	Probable pectin methyltransferase QUA2 OS=Arabidopsis thaliana OX=3702 GN=QUA2 PE=1 SV=2
CSS0046851	238.129	233.862	281.759	410.183	351.065	383.276	126.289	158.682	136.206	K05929 E2.1.1.103, NMT; phosphoethanolamine N-methyltransferase [EC:2.1.1.103]	GO:0006656(phosphatidylcholine biosynthetic process),GO:0032259(methylation)	-	GO:0000234(phosphoethanolamine N-methyltransferase activity)	S-adenosyl-L-methionine-dependent methyltransferases superfamily protein isoform 1 [Theobroma cacao]	Q9M571|PEAMT_SPIOL	Phosphoethanolamine N-methyltransferase OS=Spinacia oleracea OX=3562 GN=PEAMT PE=1 SV=1
CSS0048882	5.61198	3.26855	9.08517	7.57801	5.51478	8.63854	10.2211	11.8225	13.6206	-	-	-	-	PREDICTED: probable S-adenosylmethionine-dependent methyltransferase At5g37990 [Vitis vinifera]	B2KPR3|LAMT_CATRO	Loganic acid O-methyltransferase OS=Catharanthus roseus OX=4058 GN=LAMT PE=1 SV=1
