# Supplementary material for: Metabolomic and Transcriptomic Analyses Reveal the Characteristics of Tea Flavonoids and Caffeine Accumulation and Regulation between Chinese Varieties (Camellia sinensis var. sinensis) and Assam Varieties (C. sinensis var. assamica)
Source: Genes (Basel). 2022 Oct 31;13(11):1994. doi: 10.3390/genes13111994 (PMC9690216; doi:10.3390/genes13111994)
Supplement: Supplementary file 1 [file genes-13-01994-s001.zip › Table S7.xlsx]

## Sheet: Sheet1
Table S7 The FPKF values of MYB family genes identified in this study
gene_id	BTSC-1	BTSC-2	BTSC-3	BTZY-1	BTZY-2	BTZY-3	MYC_1	MYC_2	MYC_3
CSS0000220	2.50201	0	6.16052	2.89359	2.17075	2.70924	0.53339	0.667103	0.313928
CSS0001023	0.0712	0.078105	0.156433	0.06526	0.096541	0.281909	0.989045	1.28546	0.787485
CSS0001631	38.1495	46.9655	60.0294	39.588	37.5681	36.9277	26.8768	27.7743	25.7411
CSS0001915	30.0158	46.1381	34.7612	43.5692	65.187	56.2526	76.9745	112.025	80.2619
CSS0002852	2.16327	3.37207	3.64818	1.35086	1.24743	2.10591	0.556728	0.735805	0.717343
CSS0002944	0.354192	0	0.201673	0.153792	0.26174	0.320906	0.333246	0.806456	1.2264
CSS0003042	0.588937	0.180987	0.49331	0	0.076101	0.404453	2.80304	2.41539	1.63184
CSS0003450	0.750175	0.712632	1.37168	0.900379	0.678791	0.699319	0.544521	0.635846	1.37827
CSS0003835	2.6534	1.43011	2.61409	1.15271	0.760693	1.81283	5.63938	6.51884	7.29428
CSS0005060	29.5723	57.3445	39.9181	29.163	29.5386	31.9446	45.5129	33.0014	37.8004
CSS0005480	9.77219	10.0717	8.8078	6.40706	7.28353	7.52571	17.6713	20.6268	17.5176
CSS0005971	0.937801	0.731851	1.84522	0.3313	0.485423	0.42516	0.158531	0.231931	0.382415
CSS0006111	11.9964	13.6255	15.2884	11.1728	8.92478	10.5021	9.18523	10.9549	8.9657
CSS0006188	4.16807	7.1131	10.903	7.11342	7.5287	7.89976	7.64007	7.58909	9.5252
CSS0006439	1.16507	0.976662	0.719781	0.89088	1.79619	1.15022	0.587346	0.793546	0.882167
CSS0006542	0.573579	0	0.234542	0.281905	0.178189	0.488548	0.536022	0.669657	2.04195
CSS0007601	4.35171	7.0199	4.66155	4.66223	4.92757	4.86406	4.08065	2.39385	3.6383
CSS0007607	0.237226	0.343208	1.07118	0.171329	0.046749	0.121	1.26197	0.941868	2.54394
CSS0007706	16.8212	9.14964	10.9523	51.7732	57.2798	52.4438	13.7144	8.76754	9.86803
CSS0007744	1.85296	3.55826	4.28263	1.10897	1.07821	1.7175	1.29463	1.43433	1.2307
CSS0007879	28.5793	25.4679	26.329	21.1538	17.5369	19.3535	20.5446	20.3197	13.7965
CSS0008558	27.3632	24.4856	31.0224	39.6648	29.907	33.6595	9.38494	9.36999	12.1632
CSS0010944	0.647422	3.85353	2.92267	1.0772	1.31268	1.09503	0.848226	0.681565	0.388701
CSS0011420	2.40489	1.86564	2.0272	4.3175	3.54239	2.9849	2.26521	3.1714	2.8804
CSS0012308	0.799467	0.145945	1.16218	0.536279	0.697603	0.588622	3.0182	3.33753	1.42087
CSS0012508	9.56165	9.8961	9.499	8.4957	8.54806	9.80585	12.0061	12.0242	12.1744
CSS0012537	11.3197	32.1252	18.2208	13.8062	15.9222	16.2484	37.6526	31.8648	36.7545
CSS0013792	4.92665	9.34927	9.5395	4.81761	5.31906	6.34455	3.50651	3.40995	2.51465
CSS0013880	5.91312	5.76552	6.88158	6.12076	6.04532	5.84875	35.3824	24.9067	24.8692
CSS0014361	1.61292	0.064782	1.46229	0.461934	0.568998	2.33865	2.13517	2.85997	5.54991
CSS0014476	11.4199	7.37194	13.1333	2.56183	2.41028	6.74496	33.5557	22.404	26.4337
CSS0014730	5.40838	4.81239	8.26953	7.50418	7.46652	6.5185	27.2092	41.5333	29.4206
CSS0014780	8.82813	9.89629	20.5029	6.90769	7.05725	8.48737	18.0978	18.7106	18.4786
CSS0015300	11.7268	11.4296	11.6257	7.42093	7.71165	8.11824	28.4525	17.0251	19.1228
CSS0017358	0.130966	0.362191	0.49183	1.16819	0.543271	0.690924	0.078014	0.073244	0.082601
CSS0018275	0.89293	0.785064	1.74872	0.871417	0.866776	0.962318	0.864425	0.819924	1.62121
CSS0018279	0	0	0.084443	0.077756	0.237276	0.161446	3.255	2.18419	3.35421
CSS0018453	14.9635	26.0947	16.8109	17.501	18.7885	19.9724	46.8405	33.4091	32.6368
CSS0018690	1.40056	1.44144	2.82333	3.43315	2.19596	3.83309	6.5557	4.43091	6.7764
CSS0018732	1.15318	0.021525	0.402642	0.253877	0.096415	0.905112	0.174406	0.549964	0.570996
CSS0018783	0.206045	0.125986	0.343675	0.242405	0.436087	0.362598	2.98258	1.3773	2.84619
CSS0018792	5.34245	7.96873	6.92298	6.09511	6.22177	6.72623	4.68883	2.70529	4.02168
CSS0021675	46.2237	64.7346	74.5844	40.3929	41.976	36.1901	42.5202	63.8461	47.7669
CSS0022389	0.873479	0.945178	1.03255	0.159392	0.134443	0.297597	0.50146	0.469425	0.98242
CSS0022486	2.46805	5.69204	6.31541	3.34508	3.32719	3.54838	3.44062	5.13951	5.02646
CSS0022757	21.1809	32.1746	32.752	19.9262	19.2875	21.5982	31.2132	23.7201	27.9475
CSS0023103	37.5121	41.152	61.2247	50.4138	41.3987	48.79	38.1059	44.1737	49.3849
CSS0023343	2.93974	3.90065	4.1111	2.2499	3.0396	2.38786	1.87505	1.55867	1.75997
CSS0024477	1.01673	0	0.488848	0.171677	0.201246	0.258662	0.890413	0.455692	0.912398
CSS0024702	8.68916	8.92433	8.17907	10.8401	9.42962	9.14166	6.95693	6.46904	5.05853
CSS0025215	21.383	24.7302	22.0018	24.6496	20.3976	22.3875	34.96	28.2953	31.1271
CSS0026012	54.7242	76.3747	86.2413	74.1128	76.185	67.5961	17.5864	15.1732	15.8094
CSS0026328	28.0968	51.2253	23.7143	36.9285	44.5648	37.6073	49.0032	42.3712	40.8774
CSS0027686	9.71999	13.7956	10.8884	12.1326	12.6678	12.6111	6.33399	5.81023	6.35565
CSS0028032	4.56661	6.20714	6.98198	6.18475	4.98603	4.73749	4.99399	4.71034	3.98223
CSS0028445	4.23904	4.6392	5.47054	8.44824	9.42496	7.83582	7.32727	5.5963	5.22831
CSS0028845	18.6024	32.9403	33.0923	17.5014	14.695	11.8369	2.94513	3.33961	2.97693
CSS0028896	13.9012	13.5815	20.2228	18.9153	16.1512	16.4736	15.2756	14.8565	16.8284
CSS0029195	2.72001	4.09008	3.68323	2.29998	1.74153	1.56977	1.4823	1.12637	1.15357
CSS0029851	1.55905	1.34625	1.15322	2.20932	2.50394	2.42109	0.316526	0.348998	0.694619
CSS0029977	3.01857	1.79864	2.77478	3.57821	3.08139	4.71288	2.25148	1.1323	2.24374
CSS0030586	0.58009	0.460597	0.740852	0.561775	0.671592	1.49989	0.379452	0.240144	0.495137
CSS0030631	4.32919	4.05151	4.12536	6.50995	5.63955	4.57229	4.72408	4.96862	5.50576
CSS0031950	5.69448	13.293	8.79499	7.57394	8.60654	9.31307	11.7761	10.2071	10.2408
CSS0032683	1.6048	2.64096	2.07322	3.39301	4.91978	4.25804	4.25508	4.27991	3.2579
CSS0032956	14.4034	33.2108	23.2043	19.4783	21.1174	23.0397	51.4321	38.9101	36.9141
CSS0034016	0.172831	0.046979	0.30814	0.102227	0.250491	0.449837	1.94592	0.300791	2.51082
CSS0034420	12.067	10.4415	10.8002	8.7351	9.13205	8.90286	14.1722	13.5635	13.7221
CSS0034715	14.1927	1.68909	9.37593	0.1302	0.150462	0.447092	2.49042	1.07359	1.44949
CSS0036872	28.3101	31.136	46.2653	36.4069	30.3963	36.5526	28.237	32.3421	34.7008
CSS0036919	16.8399	27.6734	45.3283	17.4453	17.5405	21.8203	23.3803	16.2485	15.5215
CSS0037523	0.33192	0	0.305785	0.544698	0.942931	1.80441	14.993	1.41433	25.3452
CSS0037810	17.5391	22.2053	21.9264	29.7189	34.5946	36.9166	26.4053	30.733	26.2955
CSS0037897	28.7705	32.0096	63.9053	19.6629	17.1642	20.693	18.746	13.6599	20.8933
CSS0038164	1.88178	0.728789	0.686067	2.09152	1.76252	1.83816	0.198956	0.208185	0.432631
CSS0039604	3.85738	5.74897	10.0113	2.34965	2.62588	3.30014	8.34445	6.85303	10.9496
CSS0040328	24.4744	24.5611	34.5255	29.4594	23.1056	32.6751	18.45	15.798	17.053
CSS0040991	8.05139	4.42683	10.7261	2.78253	3.13323	4.51968	24.2843	23.9698	16.7173
CSS0041393	1.84055	7.08333	3.60752	3.94862	2.51458	1.72903	2.30644	2.58479	2.22796
CSS0041456	2.66253	1.15289	2.11418	0.698444	1.48689	2.97587	22.8872	26.1139	22.0092
CSS0041768	5.61323	6.32256	5.57899	6.37362	6.10246	5.78932	6.06161	5.4357	5.69195
CSS0043281	0.875637	1.72684	1.54854	1.45596	2.06497	1.7483	2.11382	1.55475	1.84172
CSS0043572	0	0	0.116889	0.201913	0.043646	0.478531	2.09016	0.873016	1.83448
CSS0043992	1.75213	1.93716	3.20209	3.45871	3.15003	4.32347	3.32048	3.09313	4.64913
CSS0044049	0.542843	0.432736	0.711091	0.476003	0.588701	0.722794	1.58655	2.54744	2.77539
CSS0044288	12.4028	8.73368	10.4788	32.1645	36.4622	30.68	12.2582	7.96921	9.04605
CSS0045918	0.787206	0.466058	1.05507	0.915983	1.08732	2.14217	0.612456	0.460507	0.901282
CSS0045979	17.6973	7.06976	36.7526	14.3651	9.00465	13.6364	8.26763	7.14198	9.06193
CSS0046860	0.528196	0.442579	0.415534	1.04311	0.692562	1.00543	1.67647	3.38749	0.865393
CSS0047549	15.0244	19.7585	19.2659	22.2059	19.3089	19.5285	17.0683	13.8391	12.399
CSS0047937	0	0	0.149772	0.144502	0.19139	0.260867	1.03873	0.405736	0.766141
CSS0048996	0.561893	0.998195	0.431384	1.19673	0.590501	0.758055	0.43927	0.215277	0.395038
CSS0049647	0.075041	0	0	0.260999	0.321049	0.41168	1.83932	1.9796	3.65199
CSS0049966	13.0269	16.9135	13.6051	6.82492	14.0515	14.6186	48.2799	65.0408	43.6834
